# Supplementary material for: Reports of Baetidae (Ephemeroptera) species from Tafna Basin, Algeria and biogeographic affinities revealed by DNA barcoding
Source: Biodivers Data J. 2020 Aug 14;8:e55596. doi: 10.3897/BDJ.8.e55596 (PMC7442755; doi:10.3897/BDJ.8.e55596)
Supplement: Supplementary material 4 — RB_Sequence alignment [file bdj-08-e55596-s004.fasta]

>Baetis_rhodani_RC2-4_IRN
TACCCTTTATTTTATTTTTGGTGCTTGGGCTGGTATGGTAGGCACTTCTTTAAGTCTATTAATTCGAGCTGA
ATTGGGTAACCCTGGTTCATTAATTGGTGACGACCAAATTTATAACGTAATTGTTACGGCTCACGCTTTTAT
TATAATTTTTTTTATAGTGATACCTATTATAATTGGAGGTTTTGGTAATTGGCTCGTACCTTTGATATTAGG
TGCTCCTGATATGGCTTTCCCCCGCATAAATAACATGAGCTTTTGGTTATTACCTCCTTCGTTAACACTCTT
AGTTTCCAGAAGAATTGTAGATGTGGGTGCTGGTACTGGATGAACTGTCTACCCCCCTCTTGCTGCTAATAT
CGCCCATGGAGGGTCATCCGTTGATTTTGCAATTTTTTCCTTGCACTTAGCCGGTATTTCTTCTATTTTAGG
GGCAGTAAATTTTATTACTACAGTTGTTAATATACGTAGCCCGGGTATAACTCTAGATCGTATACCACTATT
TGTTTGATCTGTTGTGATTACGGCAGTTTTACTTCTTTTATCTCTACCTGTCCTGGCTGGTGCTATTACGAT
ATTACTCACTGACCGTAATTTAAATACCTCTTTTTTTGATCCTGCAGGCGGNNNNNNNNNNNNNNNNNNNNN
NNNNNNNNNN
>Baetis_rhodani_RH1-1_IRN
TACCCTTTATTTTATTTTTGGTGCTTGGGCTGGTATGGTAGGCACTTCTTTAAGTCTATTAATTCGAGCTGA
ATTGGGTAACCCTGGTTCATTAATTGGTGACGACCAAATTTATAACGTAATTGTTACGGCTCACGCTTTTAT
TATAATTTTTTTTATAGTGATACCTATTATAATTGGAGGTTTTGGTAATTGGCTCGTACCTTTGATATTAGG
TGCTCCTGATATGGCTTTCCCCCGCATAAATAACATGAGCTTTTGGTTATTACCTCCTTCGTTAACACTCTT
AGTTTCCAGAAGAATTGTAGATGTGGGTGCTGGTACTGGATGAACTGTCTACCCCCCTCTTGCTGCTAATAT
CGCCCATGGAGGGTCATCCGTTGATTTTGCAATTTTTTCCTTGCACTTAGCCGGTATTTCTTCTATTTTAGG
GGCAGTAAATTTTATTACTACAGTTGTTAATATACGTAGCCCGGGTATAACTCTAGATCGTATACCACTATT
TGTTTGATCTGTTGTGATTACGGCAGTTTTACTTCTTTTATCTCTACCTGTCCTGGCTGGTGCTATTACGAT
ATTACTCACTGACCGTAATTTAAATACCTCTTTGTTTGATCCTGCAGGCGGNNNNNNNNNNNNNNNNNNNNN
NNNNNNNNNN
>Baetis_rhodani_NO-EPH95_NRWff
NNNNNNNNNNNNNNNNNNNNNNNNNNNNNNNNNNNNNNNNNNNNNNNNNNNNNNNNNNNNNNNNNNNNNNNN
NNNNNNNNNNNNNNNNNNNNNNNNNNNNNNNNNNNNNNNNNNNNNNNNNNNNNNNNNNNNNNNNNNNNNNNN
NNNNNNNNNNNNNNNNNNNNNNNNNNNNNNNNNNNNNNNNNNNNNNNNNNNNNNNNNNNNNNNNNNNNNNNN
NNNNNNNNNNNNNNNNNNNNNNNNNNNNNNNNNNNNNNNNNNNNNNNNNNNNNNNNNNNNNNNNNNNNNNNN
NNNNNNNNNNNNNNNNNNNNNNNNNNNNNNNNNNNNTGGTTGAACTGTTTATCCTCCTCTCGCCGCTAATAT
CGCTCACGGGGGCTCTTCAGTAGATTTCGCAATTTTTTCTTTGCACTTGGCTGGTGTATCTTCTATTTTAGG
TGCAGTTAATTTCATTACAACAGTTGTTAATATGCGTAGCCCTGGTATAACTTTGGATCGGATGCCGTTATT
TGTGTGGTCTGTGGTCATTACAGCCGTTTTGTTGCTTCTGTCTCTCCCTGTTCTAGCTGGCGCAATTACAAT
ATTACTTACTGACCGTAATTTAAATACTTCATTTTTTGATCCTGCAGGGGGTGGGGATCCTATTTTATACCA
ACACTTATTT
>Baetis_rhodani_NO-EPH94_NRWff
NNNNNNNNNNNNNNNNNNNNNNNNNNNNNNNNNNNNNNNNNNNNNNNNNNNNNNNNNNNNNNNNNNNNNNNN
NNNNNNNNNNNNNNNNNNNNNNNNNNNNNNNNNNNNNNNNNNNNNNNNNNNNNNNNNNNNNNNNNNNNNNNN
NNNNNNNNNNNNNNNNNNNNNNNNNNNNNNNNNNNNNNNNNNNNNNNNNNNNNNNNNNNNNNNNNNNNNNNN
NNNNNNNNNNNNNNNNNNNNNNNNNNNNNNNNNNNNNNNNNNNNNNNNNNNNNNNNNNNNNNNNNNNNNNNN
NNNNNNNNNNNNNNNNNNNNNNNNNNNNNNNNNNNNTGGTTGAACTGTTTATCCTCCTCTCGCCGCTAATAT
CGCTCACGGGGGCTCTTCAGTAGATTTCGCAATTTTTTCTTTGCACTTGGCTGGTGTATCTTCTATTTTAGG
TGCAGTTAATTTCATTACAACAGTTGTTAATATGCGTAGCCCTGGTATAACTTTGGATCGGATGCCGTTATT
TGTGTGGTCTGTGGTCATTACAGCCGTTTTGTTGCTTCTGTCTCTCCCTGTTCTAGCTGGCGCAATTACAAT
ATTACTTACTGACCGTAATTTAAATACTTCATTTTTTGATCCTGCAGGGGGTGGGGATCCTATTTTATACCA
ACACTTATTT
>Baetis_rhodani_Brho1Hap1_NEIberpen
NNNNNNNNNNNNNNNNNNNNNNNNNNNNNNNNNNNNNNNNNNNNNNNNNNNNNNNNNNNNNNNNNNNNNNNN
NNNNNNNNNNNNNNNNNNNNNNNNNNNNNNNNNNNNNNNNNNNNNNNNNNNNNNNNNNNNNNNNNNNNNNNN
NNNNNNNNNNNNNNNNNNNNNNNNNNNNNNNNNNNNNNNNNNNNNNNNNNNNNNNNNNNNTTTAATGTTGGG
AGCCCCTGACATAGCTTTTCCTCGAATAAATAACATGAGTTTTTGGTTGCTTCCTCCCTCTCTAACACTTTT
AGTTTCTAGAAGAATTGTTGATGTAGGGGCAGGGACTGGTTGAACTGTGTACCCACCCCTTGCCGCGAATAT
CGCTCATGGCGGGTCTTCGGTTGATTTTGCAATTTTTTCTCTACACTTGGCTGGTATTTCTTCTATTTTAGG
TGCAGTCAATTTTATTACTACGGTTGTTAATATGCGCAGACCTGGTATAACTTTAGACCGGATGCCGTTATT
TGTTTGATCTGTTGTTATCACGGCTGTTTTATTGCTTTTATCGTTACCGGTGTTAGCCGGGGCTATCACGAT
ATTATTAACTGATCGAAATTTAAATACATCATTTTTCGACCCAGCGGGTGGTGGTGATCCTATTTTATACCA
GCATTTATTT
>Baetis_rhodani_Brho2Hap10_NEIberpen
NNNNNNNNNNNNNNNNNNNNNNNNNNNNNNNNNNNNNNNNNNNNNNNNNNNNNNNNNNNNNNNNNNNNNNNN
NNNNNNNNNNNNNNNNNNNNNNNNNNNNNNNNNNNNNNNNNNNNNNNNNNNNNNNNNNNNNNNNNNNNNNNN
NNNNNNNNNNNNNNNNNNNNNNNNNNNNNNNNNNNNNNNNNNNNNNNNNNNNNNNNNNNNTTTGATGCTAGG
TGCCCCAGACATAGCATTCCCCCGTATAAATAATATAAGTTTTTGGTTATTACCTCCTTCTTTGACACTTCT
TGTATCTAGAAGAATTGTTGATGTAGGTGCTGGAACTGGTTGGACTGTCTACCCTCCTCTCGCTGCAAACAT
CGCCCACGGAGGTTCTTCGGTTGATTTTGCAATTTTTTCTTTGCACTTGGCTGGTATTTCTTCTATTTTAGG
TGCAGTTAATTTTATTACTACAGTTGTTAATATGCGTAGACCTGGAATAACTTTAGATCGGATGCCATTATT
TGTGTGATCCGTAGTTATTACGGCTGTTTTATTGCTTTTATCATTGCCAGTGTTAGCCGGTGCAATTACTAT
ATTATTAACCGACCGAAATTTAAATACTTCATTTTTTGACCCCGCTGGTGGTGGTGACCCTATTTTATACCA
GCATTTATTT
>Baetis_rhodani_Brho2Hap9_NEIberpen
NNNNNNNNNNNNNNNNNNNNNNNNNNNNNNNNNNNNNNNNNNNNNNNNNNNNNNNNNNNNNNNNNNNNNNNN
NNNNNNNNNNNNNNNNNNNNNNNNNNNNNNNNNNNNNNNNNNNNNNNNNNNNNNNNNNNNNNNNNNNNNNNN
NNNNNNNNNNNNNNNNNNNNNNNNNNNNNNNNNNNNNNNNNNNNNNNNNNNNNNNNNNNNTTTGATGCTAGG
TGCCCCAGACATAGCATTTCCCCGTATAAATAATATAAGTTTTTGGTTATTACCTCCTTCTTTGACACTTCT
TGTATCTAGAAGAATTGTTGATGTAGGTGCTGGAACTGGTTGGACTGTCTACCCTCCTCTCGCTGCAAACAT
CGCCCACGGAGGTTCTTCGGTTGATTTTGCAATTTTTTCTTTGCACTTGGCTGGTATTTCTTCTATTTTAGG
TGCAGTTAATTTTATTACTACAGTTGTTAATATGCGTAGACCTGGAATAACTTTAGACCGGATGCCATTATT
TGTGTGATCCGTAGTTATTACGGCTGTTTTATTGCTTTTATCATTGCCAGTGTTAGCCGGTGCAATTACTAT
GTTATTAACCGACCGAAATTTAAATACTTCATTTTTTGACCCCGCTGGTGGTGGTGACCCTATTTTATACCA
GCATTTATTT
>Baetis_rhodani_Brho2Hap8_NEIberpen
NNNNNNNNNNNNNNNNNNNNNNNNNNNNNNNNNNNNNNNNNNNNNNNNNNNNNNNNNNNNNNNNNNNNNNNN
NNNNNNNNNNNNNNNNNNNNNNNNNNNNNNNNNNNNNNNNNNNNNNNNNNNNNNNNNNNNNNNNNNNNNNNN
NNNNNNNNNNNNNNNNNNNNNNNNNNNNNNNNNNNNNNNNNNNNNNNNNNNNNNNNNNNNTTTGATGCTAGG
TGCCCCAGACATAGCATTTCCCCGTATAAATAATATAAGTTTTTGGTTATTACCTCCTTCTTTGACACTTCT
TGTATCTAGAAGAATTGTTGATGTAGGTGCTGGAACTGGTTGGACTGTTTACCCTCCTCTCGCTGCAAACAT
CGCCCACGGAGGTTCTTCGGTTGATTTTGCAATTTTTTCTTTGCACTTGGCTGGTGTTTCTTCTATTTTAGG
TGCAGTTAATTTTATTACTACAGTTGTTAATATGCGTAGACCTGGAATAACTTTAGACCGGATGCCATTATT
TGTGTGATCCGTAGTTATTACGGCTGTTTTATTGCTTTTATCATTGCCAGTGTTAGCCGGTGCAATTACTAT
ATTATTAACCGACCGAAATTTAAATACTTCATTTTTTGACCCCGCTGGTGGTGGTGACCCTATTTTATACCA
GCATTTATTT
>Baetis_rhodani_Brho2Hap7_NEIberpen
NNNNNNNNNNNNNNNNNNNNNNNNNNNNNNNNNNNNNNNNNNNNNNNNNNNNNNNNNNNNNNNNNNNNNNNN
NNNNNNNNNNNNNNNNNNNNNNNNNNNNNNNNNNNNNNNNNNNNNNNNNNNNNNNNNNNNNNNNNNNNNNNN
NNNNNNNNNNNNNNNNNNNNNNNNNNNNNNNNNNNNNNNNNNNNNNNNNNNNNNNNNNNNTTTGATGTTAGG
TGCCCCAGACATAGCATTTCCTCGTATAAATAACATAAGTTTTTGGTTATTACCTCCTTCTTTGACACTCCT
TGTATCTAGAAGAATTGTTGATGTAGGTGCTGGAACTGGTTGGACTGTCTACCCTCCTCTCGCTGCAAACAT
CGCCCACGGAGGTTCTTCGGTTGATTTTGCAATTTTTTCTTTGCACTTGGCTGGTATTTCTTCTATTTTAGG
TGCAGTTAATTTTATTACTACAGTTGTTAATATGCGTAGACCTGGAATAACTTTAGACCGGATGCCATTATT
TGTGTGATCCGTAGTTATTACGGCTGTTTTATTGCTTTTATCATTGCCAGTGTTAGCCGGTGCAATTACTAT
ACTATTAACCGACCGAAATTTAAATACTTCGTTTTTTGACCCCGCTGGTGGTGGTGACCCTATTTTATACCA
GCATTTATTT
>Baetis_rhodani_Brho1Hap6_NEIberpen
NNNNNNNNNNNNNNNNNNNNNNNNNNNNNNNNNNNNNNNNNNNNNNNNNNNNNNNNNNNNNNNNNNNNNNNN
NNNNNNNNNNNNNNNNNNNNNNNNNNNNNNNNNNNNNNNNNNNNNNNNNNNNNNNNNNNNNNNNNNNNNNNN
NNNNNNNNNNNNNNNNNNNNNNNNNNNNNNNNNNNNNNNNNNNNNNNNNNNNNNNNNNNNTTTAATGTTGGG
AGCTCCTGATATAGCTTTTCCTCGAATAAATAATATGAGTTTTTGGTTGCTTCCTCCCTCTCTAACACTTTT
AGTTTCTAGAAGAATTGTTGATGTAGGGGCAGGGACTGGTTGAACTGTATACCCGCCCCTTGCCGCGAATAT
CGCTCATGGCGGGTCTTCGGTTGATTTTGCAATTTTTTCTCTACACTTGGCTGGTATTTCTTCTATTTTAGG
TGCAGTCAATTTTATTACTACGGTTGTTAATATGCGCAGACCTGGTATAACTTTAGACCGGATGCCGTTATT
TGTTTGATCTGTTGTTATCACGGCTGTTTTATTGCTTTTATCGTTACCGGTGTTAGCCGGGGCTATCACGAT
ATTATTAACTGATCGAAATTTAAATACATCATTTTTCGACCCAGCGGGTGGTGGTGATCCTATTTTATACCA
GCATTTATTT
>Baetis_rhodani_Brho1Hap5_NEIberpen
NNNNNNNNNNNNNNNNNNNNNNNNNNNNNNNNNNNNNNNNNNNNNNNNNNNNNNNNNNNNNNNNNNNNNNNN
NNNNNNNNNNNNNNNNNNNNNNNNNNNNNNNNNNNNNNNNNNNNNNNNNNNNNNNNNNNNNNNNNNNNNNNN
NNNNNNNNNNNNNNNNNNNNNNNNNNNNNNNNNNNNNNNNNNNNNNNNNNNNNNNNNNNNTTTAATGTTGGG
AGCTCCTGATATAGCTTTTCCTCGAATAAATAATATGAGTTTTTGGTTGCTTCCTCCCTCTCTAACACTTTT
AGTTTCTAGAAGAATTGTTGATGTAGGGGCAGGGACTGGTTGAACTGTATACCCGCCCCTTGCCGCGAATAT
CGCTCATGGCGGGTCTTCGGTTGATTTTGCAATTTTTTCTCTACACTTGGCTGGTATTTCTTCTATTTTAGG
TGCAGTCAATTTTATTACTACGGTTGTTAATATGCGCAGACCTGGTATAACTTTAGACCGGATGCCGTTATT
TGTTTGATCTGTTGTTATCACGGCTGTTTTATTGCTTTTATCGTTGCCGGTGTTAGCCGGGGCTATCACGAT
ATTATTAACTGATCGAAATTTAAATACATCATTTTTCGACCCAGCGGGTGGTGGTGATCCTATTTTATACCA
GCATTTATTT
>Baetis_rhodani_Brho1Hap4_NEIberpen
NNNNNNNNNNNNNNNNNNNNNNNNNNNNNNNNNNNNNNNNNNNNNNNNNNNNNNNNNNNNNNNNNNNNNNNN
NNNNNNNNNNNNNNNNNNNNNNNNNNNNNNNNNNNNNNNNNNNNNNNNNNNNNNNNNNNNNNNNNNNNNNNN
NNNNNNNNNNNNNNNNNNNNNNNNNNNNNNNNNNNNNNNNNNNNNNNNNNNNNNNNNNNNTTTAATGTTGGG
AGCCCCTGATATAGCTTTTCCTCGAATAAATAACATGAGTTTTTGGTTGCTTCCTCCCTCTCTAACACTTTT
AGTTTCTAGAAGAATTGTTGATGTAGGGGCAGGGACTGGTTGAACTGTGTACCCACCCCTTGCCGCGAATAT
CGCTCATGGCGGGTCTTCGGTTGATTTTGCAATTTTTTCTCTACACTTGGCAGGTATTTCTTCTATTTTAGG
TGCAGTCAATTTTATTACTACGGTTGTTAATATGCGCAGACCTGGTATAACTTTAGACCGGATGCCGTTATT
TGTTTGATCTGTTGTTATCACGGCTGTTTTATTGCTTTTATCGTTGCCGGTGTTAGCCGGGGCTATCACGAT
ATTATTAACTGATCGAAATTTAAATACATCATTTTTCGACCCAGCGGGTGGTGGTGATCCTATTTTATACCA
GCATTTATTT
>Baetis_rhodani_Brho1Hap3_NEIberpen
NNNNNNNNNNNNNNNNNNNNNNNNNNNNNNNNNNNNNNNNNNNNNNNNNNNNNNNNNNNNNNNNNNNNNNNN
NNNNNNNNNNNNNNNNNNNNNNNNNNNNNNNNNNNNNNNNNNNNNNNNNNNNNNNNNNNNNNNNNNNNNNNN
NNNNNNNNNNNNNNNNNNNNNNNNNNNNNNNNNNNNNNNNNNNNNNNNNNNNNNNNNNNNTTTAATGTTGGG
AGCCCCTGATATAGCTTTTCCTCGAATAAATAACATGAGTTTTTGGTTGCTTCCTCCCTCTCTAACACTTTT
GGTTTCTAGAAGAATTGTTGATGTAGGGGCAGGGACTGGTTGAACTGTGTACCCACCCCTTGCCGCGAATAT
CGCTCATGGCGGGTCTTCGGTTGATTTTGCAATTTTTTCTCTACACTTGGCAGGTATTTCTTCTATTTTAGG
TGCAGTCAATTTTATTACTACGGTTGTTAATATGCGCAGACCTGGTATAACTTTAGACCGGATGCCGTTATT
TGTTTGATCTGTTGTTATCACGGCTGTTTTATTGCTTTTATCGTTGCCGGTGTTAGCCGGGGCTATCACGAT
ATTATTAACTGATCGAAATTTAAATACATCATTTTTCGACCCAGCGGGTGGTGGTGATCCTATTTTATACCA
GCATTTATTT
>Baetis_rhodani_Brho1Hap2_NEIberpen
NNNNNNNNNNNNNNNNNNNNNNNNNNNNNNNNNNNNNNNNNNNNNNNNNNNNNNNNNNNNNNNNNNNNNNNN
NNNNNNNNNNNNNNNNNNNNNNNNNNNNNNNNNNNNNNNNNNNNNNNNNNNNNNNNNNNNNNNNNNNNNNNN
NNNNNNNNNNNNNNNNNNNNNNNNNNNNNNNNNNNNNNNNNNNNNNNNNNNNNNNNNNNNTTTAATGTTGGG
AGCCCCTGATATAGCTTTTCCTCGAATAAATAACATGAGTTTTTGGTTGCTTCCTCCCTCTCTAACACTTTT
AGTTTCTAGAAGAATTGTTGATGTAGGGGCAGGGACTGGTTGAACTGTGTACCCACCCCTTGCCGCGAATAT
CGCTCATGGCGGGTCTTCGGTTGATTTTGCAATTTTTTCTCTACACTTGGCTGGTATTTCTTCTATTTTAGG
TGCAGTCAATTTTATTACTACGGTTGTTAATATGCGCAGACCTGGTATAACTTTAGACCGGATGCCGTTATT
TGTTTGATCTGTTGTTATTACGGCTGTTTTATTGCTTTTATCGTTGCCGGTGTTAGCCGGGGCTATCACGAT
ATTATTAACTGATCGAAATTTAAATACATCATTTTTCGACCCGGCGGGTGGTGGTGATCCTATTTTATACCA
GCATTTATTT
>RB_ALG_A06
TACTCTTTATTTCATTTTTGGTGCTTGGGCCGGTATAGTTGGAACTTCATTGAGACTCTTAATTCGAGCTGA
ATTGGGTAACCCAGGCTCATTAATTGGGGATGACCAGATTTATAACGTAATTGTAACTGCCCACGCTTTTAT
TATGATTTTTTTTATAGTGATACCTATTATAATTGGAGGTTTTGGAAATTGGCTAGTTCCTTTAATGTTAGG
TGCTCCAGATATGGCTTTTCCTCGTATAAATAATATAAGTTTTTGGTTATTGCCTCCTTCTTTAACACTTTT
AGTATCAAGAAGAATTGTTGATGTAGGTGCTGGTACTGGTTGGACTGTGTATCCCCCTCTCGCCGCTAATAT
TGCTCATGGCGGGTCTTCGGTTGATTTCGCGATTTTTTCTTTGCACCTGGCTGGTATCTCTTCTATTTTAGG
TGCAGTAAATTTTATTACTACAGTTGTTAACATACGTAGACCCGGCATAACTTTAGATCGCATGCCGTTATT
TGTATGATCCGTAGTTATCACGGCTGTTTTATTACTTTTATCTTTGCCCGTATTAGCAGGTGCTATTACTAT
ACTTTTAACTGATCGAAACTTAAATACTTCATTTTTCGATCCCGCTGGTGGTGGTGACCCTATTTTATACCA
ACATTTATTT
>RB_ALG_A10
TACTCTTTATTTCATTTTTGGTGCCTGGGCCGGTATAGTTGGAACTTCATTGAGACTCTTAATTCGAGCTGA
ATTGGGTAACCCAGGCTCATTAATTGGGGATGACCAGATTTATAACGTAATTGTAACTGCCCACGCTTTTAT
TATGATTTTTTTTATAGTGATACCTATAATAATTGGAGGTTTTGGAAATTGGCTAGTTCCTTTAATGTTAGG
TGCCCCAGATATGGCTTTTCCTCGTATAAATAATATAAGTTTTTGGCTATTGCCTCCTTCTTTAACACTTTT
AGTATCAAGAAGAATTGTTGATGTGGGTGCTGGTACTGGTTGGACTGTGTATCCTCCTCTCGCCGCTAATAT
TGCTCATGGCGGGTCTTCGGTTGATTTCGCGATTTTTTCTTTGCACCTGGCTGGTATCTCTTCTATTTTAGG
TGCAGTAAATTTTATTACTACAGTTGTTAACATACGTAGACCTGGTATAACTCTAGATCGCATGCCGTTATT
TGTATGATCCGTAGTTATCACGGCTGTTTTATTACTTTTATCTTTGCCCGTTTTAGCAGGGGCTATTACTAT
GCTTTTAACTGACCGAAACCTAAATACTTCATTTTTCGATCCCGCTGGTGGTGGTGATCCCATTTTATACCA
ACATTTATTT
>RB_ALG_B03
TACTCTTTATTTCATTTTTGGTGCCTGGGCCGGTATAGTTGGAACTTCATTGAGACTCTTAATTCGAGCTGA
ATTGGGTAACCCAGGCTCATTAATTGGGGATGACCAGATTTATAACGTAATTGTAACTGCCCACGCTTTTAT
TATGATTTTTTTTATAGTGATACCTATAATAATTGGAGGTTTTGGAAATTGGCTAGTTCCTTTAATGTTAGG
TGCCCCAGATATGGCCTTTCCTCGTATAAATAATATAAGTTTTTGGCTATTGCCTCCTTCTTTAACACTTTT
AGTATCAAGAAGAATTGTTGATGTGGGTGCTGGTACTGGTTGGACTGTGTATCCTCCTCTCGCCGCTAATAT
TGCTCATGGCGGGTCTTCGGTTGATTTCGCGATTTTTTCTTTGCACCTGGCTGGTATCTCTTCTATTTTAGG
TGCAGTAAATTTTATTACTACAGTTGTTAACATACGTAGACCTGGTATAACTCTAGATCGCATGCCGTTATT
TGTATGATCCGTAGTTATCACGGCTGTTTTATTACTTTTATCTTTGCCCGTTTTAGCAGGGGCTATTACTAT
GCTTTTAACTGACCGAAACCTAAATACTTCATTTTTCGATCCCGCTGGTGGTGGTGATCCCATTTTATACCA
ACATTTATTT
>RB_ALG_B04
TACTCTTTATTTCATTTTTGGTGCCTGGGCCGGTATAGTTGGAACTTCATTGAGACTCTTAATTCGAGCTGA
ATTGGGTAACCCAGGCTCATTAATTGGGGATGACCAGATTTATAACGTAATTGTAACTGCCCACGCTTTTAT
TATGATTTTTTTTATAGTGATACCTATAATAATTGGAGGTTTTGGAAATTGGCTAGTTCCTTTAATGTTAGG
TGCCCCAGATATGGCCTTTCCTCGTATAAATAATATAAGTTTTTGGCTATTGCCTCCTTCTTTAACACTTTT
AGTATCAAGAAGAATTGTTGATGTGGGTGCTGGTACTGGTTGGACTGTGTATCCTCCTCTCGCCGCTAATAT
TGCTCATGGCGGGTCTTCGGTTGATTTCGCGATTTTTTCTTTGCACCTGGCTGGTATCTCTTCTATTTTAGG
TGCAGTAAATTTTATTACTACAGTTGTTAACATACGTAGACCTGGTATAACTCTAGATCGCATGCCGTTATT
TGTATGATCCGTAGTTATCACGGCTGTTTTATTACTTTTATCTTTGCCCGTTTTAGCAGGGGCTATTACTAT
GCTTTTAACTGACCGAAACCTAAATACTTCATTTTTCGATCCCGCTGGTGGTGGTGATCCCATTTTATACCA
ACATTTATTT
>RB_ALG_B10
TACTCTTTATTTCATTTTTGGTGCCTGGGCCGGTATAGTTGGAACTTCATTGAGACTCTTAATTCGAGCTGA
ATTGGGTAACCCAGGCTCATTAATTGGGGATGACCAGATTTATAACGTAATTGTAACTGCCCACGCTTTTAT
TATGATTTTTTTTATAGTGATACCTATAATAATTGGAGGTTTTGGAAATTGGCTAGTTCCTTTAATGTTAGG
TGCCCCAGATATGGCTTTTCCTCGTATAAATAATATAAGTTTTTGGCTATTGCCTCCTTCTTTAACACTTTT
AGTATCAAGAAGAATTGTTGATGTGGGTGCTGGTACTGGTTGGACTGTGTATCCTCCTCTCGCCGCTAATAT
TGCTCATGGCGGGTCTTCGGTTGATTTCGCGATTTTTTCTTTGCACCTGGCTGGTATCTCTTCTATTTTAGG
TGCAGTAAATTTTATTACTACAGTTGTTAACATACGTAGACCTGGTATAACTCTAGATCGCATGCCGTTATT
TGTATGATCCGTAGTTATCACGGCTGTTTTATTACTTTTATCTTTGCCCGTTTTAGCAGGGGCTATTACTAT
GCTTTTAACTGACCGAAACCTAAATACTTCATTTTTCGATCCCGCTGGTGGTGGTGATCCCATTTTATACCA
ACATTTATTT
>RB_ALG_C04
TACTCTTTATTTCATTTTTGGTGCCTGGGCCGGTATAGTTGGAACTTCATTGAGACTCTTAATTCGAGCTGA
ATTGGGTAACCCAGGCTCATTAATTGGGGATGACCAGATTTATAACGTAATTGTAACTGCCCACGCTTTTAT
TATGATTTTTTTTATAGTGATACCTATAATAATTGGAGGTTTTGGAAATTGGCTAGTTCCTTTAATGTTAGG
TGCCCCAGATATGGCTTTTCCTCGTATAAATAATATAAGTTTTTGGCTATTGCCTCCTTCTTTAACACTTTT
AGTATCAAGAAGAATTGTTGATGTGGGTGCTGGTACTGGTTGGACTGTGTATCCTCCTCTCGCCGCTAATAT
TGCTCATGGCGGGTCTTCGGTTGATTTCGCGATTTTTTCTTTGCACCTGGCTGGTATCTCTTCTATTTTAGG
TGCAGTAAATTTTATTACTACAGTTGTTAACATACGTAGACCTGGTATAACTCTAGATCGCATGCCGTTATT
TGTATGATCCGTAGTTATCACGGCTGTTTTATTACTTTTATCTTTGCCCGTTTTAGCAGGGGCTATTACTAT
GCTTTTAACTGACCGAAACCTAAATACTTCATTTTTCGATCCCGCTGGTGGTGGTGATCCCATTTTATACCA
ACATTTATTT
>RB_ALG_C07
TACTCTCTATTTCATTTTTGGGGCTTGAGCAGGTATAGTAGGTACTTCGTTAAGACTTTTAATTCGGGCTGA
GTTGGGTAACCCGGGTTCATTAATTGGGGATGACCAAATTTATAACGTAATTGTAACTGCCCACGCCTTTAT
TATAATTTTTTTTATAGTAATACCCATTATAATTGGGGGTTTTGGTAATTGGTTAGTCCCTTTGATGTTGGG
AGCCCCTGATATAGCTTTTCCTCGAATAAATAACATGAGTTTTTGGTTGCTTCCTCCCTCTCTAACACTTTT
AGTTTCTAGAAGAATTGTTGATGTAGGGGCAGGGACTGGTTGAACTGTGTACCCGCCCCTTGCCGCGAATAT
CGCTCATGGCGGGTCTTCGGTTGATTTTGCAATTTTTTCTCTGCACTTGGCTGGTATTTCTTCTATCTTAGG
TGCAGTCAATTTTATTACTACGGTTGTTAATATGCGCAGACCTGGTATAACTTTAGACCGGATGCCGTTATT
TGTTTGATCTGTCGTTATCACGGCTGTTTTATTGCTTTTATCGTTGCCGGTGTTAGCCGGGGCTATCACGAT
ACTATTAACTGATCGAAATTTAAATACATCATTTTTCGATCCAGCGGGTGGTGGTGATCCTATTTTATACCA
GCATTTATTT
>RB_ALG_C08
TACTCTCTATTTCATTTTTGGGGCTTGAGCAGGTATAGTAGGTACTTCGTTAAGACTTTTAATTCGGGCTGA
GTTGGGTAACCCGGGTTCATTAATTGGGGATGACCAAATTTATAACGTAATTGTAACTGCCCACGCCTTTAT
TATAATTTTTTTTATAGTAATACCCATTATAATTGGGGGTTTTGGTAATTGGTTAGTCCCTTTGATGTTGGG
AGCCCCTGATATAGCTTTTCCTCGAATAAATAACATGAGTTTTTGGTTGCTTCCTCCCTCTCTAACACTTTT
AGTTTCTAGAAGAATTGTTGATGTAGGGGCAGGGACTGGTTGAACTGTGTACCCGCCCCTTGCCGCGAATAT
CGCTCATGGCGGGTCTTCGGTTGATTTTGCAATTTTTTCTCTGCACTTGGCTGGTATTTCTTCTATCTTAGG
TGCAGTCAATTTTATTACTACGGTTGTTAATATGCGCAGACCTGGTATAACTTTAGACCGGATGCCGTTATT
TGTTTGATCTGTCGTTATCACGGCTGTTTTATTGCTTTTATCGTTGCCGGTGTTAGCCGGGGCTATCACGAT
ACTATTAACTGATCGAAATTTAAATACATCATTTTTCGATCCAGCGGGTGGTGGTGATCCTATTTTATACCA
GCATTTATTT
>RB_ALG_C10
TACTCTTTATTTCATTTTTGGTGCCTGGGCCGGTATAGTTGGAACTTCATTGAGACTCTTAATTCGAGCTGA
ATTGGGTAACCCAGGCTCATTAATTGGGGATGACCAGATTTATAACGTAATTGTAACTGCCCACGCTTTTAT
TATGATTTTTTTTATAGTGATACCTATTATAATTGGAGGTTTTGGAAATTGGCTAGTTCCTTTAATGTTAGG
TGCCCCAGATATGGCTTTTCCTCGTATAAATAATATAAGTTTTTGGCTATTGCCTCCTTCTTTAACACTTTT
AGTATCAAGAAGAATTGTTGATGTGGGTGCTGGTACTGGTTGGACTGTGTATCCTCCTCTCGCCGCTAATAT
TGCTCATGGCGGGTCTTCGGTTGATTTCGCGATTTTTTCTTTGCACCTGGCTGGTATCTCTTCTATTTTAGG
TGCAGTAAATTTTATTACTACAGTTGTTAACATACGTAGACCTGGTATAACTCTAGATCGCATGCCGTTATT
TGTATGATCCGTAGTTATCACGGCTGTTTTATTACTTTTATCTTTGCCCGTTTTAGCAGGGGCTATTACTAT
GCTTTTAACTGACCGAAACCTAAATACTTCATTTTTCGATCCCGCTGGTGGTGGTGATCCCATTTTATACCA
ACATTTATTT
>RB_ALG_D07
TACTCTTTATTTCATTTTTGGTGCCTGGGCCGGTATAGTTGGAACTTCATTGAGACTCTTAATTCGAGCTGA
ATTGGGTAACCCAGGCTCATTAATTGGGGATGACCAGATTTATAACGTAATTGTAACTGCCCACGCTTTTAT
TATGATTTTTTTTATAGTGATACCTATTATAATTGGAGGTTTTGGAAATTGGCTAGTTCCTTTAATGTTAGG
TGCCCCAGATATGGCTTTTCCTCGTATAAATAATATAAGTTTTTGGCTATTGCCTCCTTCTTTAACACTTTT
AGTATCAAGAAGAATTGTTGATGTGGGTGCTGGTACTGGTTGGACTGTGTATCCTCCTCTCGCCGCTAATAT
TGCTCATGGCGGGTCTTCGGTTGATTTCGCGATTTTTTCTTTGCACCTGGCTGGTATCTCTTCTATTTTAGG
TGCAGTAAATTTTATTACTACAGTTGTTAACATACGTAGACCTGGTATAACTCTAGATCGCATGCCGTTATT
TGTATGATCCGTAGTTATCACGGCTGTTTTATTACTTTTATCTTTGCCCGTTTTAGCAGGGGCTATTACTAT
GCTTTTAACTGACCGAAACCTAAATACTTCATTTTTCGATCCCGCTGGTGGTGGTGATCCCATTTTATACCA
ACATTTATTT
>RB_ALG_D08
TACTCTCTATTTCATTTTTGGGGCTTGAGCAGGTATAGTAGGTACTTCGTTAAGACTTTTAATTCGGGCTGA
GTTGGGTAACCCGGGTTCATTAATTGGGGATGACCAAATTTATAACGTAATTGTAACTGCCCACGCCTTTAT
TATAATTTTTTTTATAGTAATACCCATTATAATTGGGGGTTTTGGTAATTGGTTAGTCCCTTTGATGTTGGG
AGCCCCTGATATAGCTTTTCCTCGAATAAATAACATGAGTTTTTGGTTGCTTCCTCCCTCTCTAACACTTTT
AGTTTCTAGAAGAATTGTTGATGTAGGGGCAGGGACTGGTTGAACTGTGTACCCGCCCCTTGCCGCGAATAT
CGCTCATGGCGGGTCTTCGGTTGATTTTGCAATTTTTTCTCTGCACTTGGCTGGTATTTCTTCTATCTTAGG
TGCAGTCAATTTTATTACTACGGTTGTTAATATGCGCAGACCTGGTATAACTTTAGACCGGATGCCGTTATT
TGTTTGATCTGTCGTTATCACGGCTGTTTTATTGCTTTTATCGTTGCCGGTGTTAGCCGGGGCTATCACGAT
ACTATTAACTGATCGAAATTTAAATACATCATTTTTCGATCCAGCGGGTGGTGGTGATCCTATTTTATACCA
GCATTTATTT
>RB_ALG_E07
TACTCTTTATTTCATTTTTGGTGCCTGGGCCGGTATAGTTGGAACTTCATTGAGACTCTTAATTCGAGCTGA
ATTGGGTAACCCAGGCTCATTAATTGGGGATGACCAGATTTATAACGTAATTGTAACTGCCCACGCTTTTAT
TATGATTTTTTTTATAGTGATACCTATAATAATTGGAGGTTTTGGAAATTGGCTAGTTCCTTTAATGTTAGG
TGCCCCAGATATGGCTTTTCCTCGTATAAATAATATAAGTTTTTGGTTATTGCCTCCTTCTTTAACACTTTT
AGTATCAAGAAGAATTGTTGATGTGGGTGCTGGTACTGGTTGGACTGTGTATCCTCCTCTCGCCGCTAATAT
TGCTCATGGCGGGTCTTCGGTTGACTTCGCGATTTTTTCTTTGCACCTGGCTGGTATCTCTTCTATTTTAGG
TGCAGTAAATTTTATTACTACAGTTGTTAACATACGTAGACCTGGTATAACTCTAGATCGCATGCCGTTATT
TGTATGATCCGTAGTTATCACGGCTGTTTTATTACTTTTATCTTTGCCCGTTTTAGCAGGTGCTATTACTAT
GCTTTTAACTGACCGAAACCTAAATACTTCATTTTTCGATCCCGCTGGTGGTGGTGACCCCATTTTATACCA
ACATTTATTT
>RB_ALG_E08
NNNNCTTTATTTCATTTTTGGGGCTTGAGCAGGTATAGTAGGTACTTCGTTAAGACTTTTAATTCGGGCTGA
GTTGGGTAACCCGGGTTCATTAATTGGGGATGACCAAATTTATAACGTAATTGTAACTGCCCACGCCTTTAT
TATAATTTTTTTTATAGTAATACCCATTATAATTGGGGGTTTTGGTAATTGGTTAGTCCCTTTGATGTTGGG
AGCCCCTGATATAGCTTTTCCTCGAATAAATAACATGAGTTTTTGGTTGCTTCCTCCCTCTCTAACACTTTT
AGTTTCTAGAAGAATTGTTGATGTAGGGGCAGGGACTGGTTGAACTGTGTACCCGCCCCTTGCCGCGAATAT
CGCTCATGGCGGGTCTTCGGTTGATTTTGCAATTTTTTCTCTGCACTTGGCTGGTATTTCTTCTATCTTAGG
TGCAGTCAATTTTATTACTACGGTTGTTAATATGCGCAGACCTGGTATAACTTTAGACCGGATGCCGTTATT
TGTTTGATCTGTCGTTATCACGGCTGTTTTATTGCTTTTATCGTTGCCGGTGTTAGCCGGGGCTATCACGAT
ACTATTAACTGATCGAAATTTAAATACATCATTTTTCGATCCAGCGGGTGGTGGTGATCCTATTTTATACCA
GCATTTATTT
>RB_ALG_F02
TACTCTTTATTTCATTTTTGGTGCCTGGGCCGGTATAGTTGGAACTTCATTGAGACTCTTAATTCGAGCTGA
ATTGGGTAACCCAGGCTCATTAATTGGGGATGACCAGATTTATAACGTAATTGTAACTGCCCACGCTTTTAT
TATGATTTTTTTTATAGTGATACCTATTATAATTGGAGGTTTTGGAAATTGGCTAGTTCCTTTAATGTTAGG
TGCCCCAGATATGGCTTTTCCTCGTATAAATAATATAAGTTTTTGGCTATTGCCTCCTTCTTTAACACTTTT
AGTATCAAGAAGAATTGTTGATGTGGGTGCTGGTACTGGTTGGACTGTGTATCCTCCTCTCGCCGCTAATAT
TGCTCATGGCGGGTCTTCGGTTGATTTCGCGATTTTTTCTTTGCACCTGGCTGGTATCTCTTCTATTTTAGG
TGCAGTAAATTTTATTACTACAGTTGTTAACATACGTAGACCTGGTATAACTCTAGATCGCATGCCGTTATT
TGTATGATCCGTAGTTATCACGGCTGTTTTATTACTTTTATCTTTGCCCGTTTTAGCAGGGGCTATTACTAT
GCTTTTAACTGACCGAAACCTAAATACTTCATTTTTCGATCCCGCTGGTGGTGGTGATCCCATTTTATACCA
ACATTTATTT
>RB_ALG_F04
TACTCTTTATTTCATTTTTGGTGCCTGGGCCGGTATAGTTGGAACTTCATTGAGACTCTTAATTCGAGCTGA
ATTGGGTAACCCAGGCTCATTAATTGGGGATGACCAGATTTATAACGTAATTGTAACTGCCCACGCTTTTAT
TATGATTTTTTTTATAGTGATACCTATTATAATTGGAGGTTTTGGAAATTGGCTAGTTCCTTTAATGTTAGG
TGCCCCAGATATGGCTTTTCCTCGTATAAATAATATAAGTTTTTGGCTATTGCCTCCTTCTTTAACACTTTT
AGTATCAAGAAGAATTGTTGATGTGGGTGCTGGTACTGGTTGGACTGTGTATCCTCCTCTCGCCGCTAATAT
TGCTCATGGCGGGTCTTCGGTTGATTTCGCGATTTTTTCTTTGCACCTGGCTGGTATCTCTTCTATTTTAGG
TGCAGTAAATTTTATTACTACAGTTGTTAACATACGTAGACCTGGTATAACTCTAGATCGCATGCCGTTATT
TGTATGATCCGTAGTTATCACGGCTGTTTTATTACTTTTATCTTTGCCCGTTTTAGCAGGGGCTATTACTAT
GCTTTTAACTGACCGAAACCTAAATACTTCATTTTTCGATCCCGCTGGTGGTGGTGATCCCATTTTATACCA
ACATTTATTT
>RB_ALG_F08
TACTCTCTATTTCATTTTTGGGGCTTGAGCAGGTATAGTAGGTACTTCGTTAAGACTTTTAATTCGGGCTGA
GTTGGGTAACCCGGGTTCATTAATTGGGGATGACCAAATTTATAACGTAATTGTAACTGCCCACGCCTTTAT
TATAATTTTTTTTATAGTAATACCCATTATAATTGGGGGTTTTGGTAATTGGTTAGTCCCTTTGATGTTGGG
AGCCCCTGATATAGCTTTTCCTCGAATAAATAACATGAGTTTTTGGTTGCTTCCTCCCTCTCTAACACTTTT
AGTTTCTAGAAGAATTGTTGATGTAGGGGCAGGGACTGGTTGAACTGTGTACCCGCCCCTTGCCGCGAATAT
CGCTCATGGCGGGTCTTCGGTTGATTTTGCAATTTTTTCTCTGCACTTGGCTGGTATTTCTTCTATCTTAGG
TGCAGTCAATTTTATTACTACGGTTGTTAATATGCGCAGACCTGGTATAACTTTAGACCGGATGCCGTTATT
TGTTTGATCTGTCGTTATCACGGCTGTTTTATTGCTTTTATCGTTGCCGGTGTTAGCCGGGGCTATCACGAT
ACTATTAACTGATCGAAATTTAAATACATCATTTTTCGATCCAGCGGGTGGTGGTGATCCTATTTTATACCA
GCATTTATTT
>RB_ALG_H02
TACTCTTTATTTCATTTTTGGTGCCTGGGCCGGTATAGTTGGAACTTCATTGAGACTCTTAATTCGAGCTGA
ATTGGGTAACCCAGGCTCATTAATTGGGGATGACCAGATTTATAACGTAATTGTAACTGCCCACGCTTTTAT
TATGATTTTTTTTATAGTGATACCTATAATAATTGGAGGTTTTGGAAATTGGCTAGTTCCTTTAATGTTAGG
TGCCCCAGATATGGCCTTTCCTCGTATAAATAATATAAGTTTTTGGCTATTGCCTCCTTCTTTAACACTTTT
AGTATCAAGAAGAATTGTTGATGTGGGTGCTGGTACTGGTTGGACTGTGTATCCTCCTCTCGCCGCTAATAT
TGCTCATGGCGGGTCTTCGGTTGATTTCGCGATTTTTTCTTTGCACCTGGCTGGTATCTCTTCTATTTTAGG
TGCAGTAAATTTTATTACTACAGTTGTTAACATACGTAGACCTGGTATAACTCTAGATCGCATGCCGTTATT
TGTATGATCCGTAGTTATCACGGCTGTTTTATTACTTTTATCTTTGCCCGTTTTAGCAGGGGCTATTACTAT
GCTTTTAACTGACCGAAACCTAAATACTTCATTTTTCGATCCCGCTGGTGGTGGTGATCCCATTTTATACCA
ACATTTATTT
>RB_ALG_H08
TACTCTCTATTTCATTTTTGGGGCTTGAGCAGGTATAGTAGGTACTTCGTTAAGACTTTTAATTCGGGCTGA
GTTGGGTAACCCGGGTTCATTAATTGGGGATGACCAAATTTATAACGTAATTGTAACTGCCCACGCCTTTAT
TATAATTTTTTTTATAGTAATACCCATTATAATTGGGGGTTTTGGTAATTGGTTAGTCCCTTTGATGTTGGG
AGCCCCTGATATAGCTTTTCCTCGAATAAATAACATGAGTTTTTGGTTGCTTCCTCCCTCTCTAACACTTTT
AGTTTCTAGAAGAATTGTTGATGTAGGGGCAGGGACTGGTTGAACTGTGTACCCGCCCCTTGCCGCGAATAT
CGCTCATGGCGGGTCTTCGGTTGATTTTGCAATTTTTTCTCTGCACTTGGCTGGTATTTCTTCTATCTTAGG
TGCAGTCAATTTTATTACTACGGTTGTTAATATGCGCAGACCTGGTATAACTTTAGACCGGATGCCGTTATT
TGTTTGATCTGTCGTTATCACGGCTGTTTTATTGCTTTTATCGTTGCCGGTGTTAGCCGGGGCTATCACGAT
ACTATTAACTGATCGAAATTTAAATACATCATTTTTCGATCCAGCGGGTGGTGGTGATCCTATTTTATACCA
GCATTTATTT
>RB_ALG_A03F
NNNNNNNNNNNNNNNNNNNNNNNNNNNGGCCGGTATAGTTGGAACTTCATTGAGACTCTTAATTCGAGCTGA
ATTGGGTAACCCAGGCTCATTAATTGGGGATGACCAGATTTATAACGTAATTGTAACTGCCCACGCTTTTAT
TATGATTTTTTTTATACTGAGACCTATAATAATTGGAGGTTTTGGAAATTGGCTAGTTCCTTTAATGTTAGG
TGCCCCAGATATGGCTTTTCCTCGTATAAATAATATAAGTTTTTGGCTATTGCCTCCTTCTTTAACACTTTT
AGTATCAAGAAGAATTGTTGATGTGGGTGCTGGTACTGGTTGGACTGTGTATCCTCCTCTCGCCGCTAATAT
TGCTCATGGCGGGTCTTCGGTTGATTTCGCGATTTTTTCTTTGCACCTGGCTGGTATCTCTTCTATTTTAGG
TGCAGTAAATTTTATTACTACAGTTGTTAACATACGTAGACCTGGTATAACTCTAGATCGCATGCCGTTATT
TGTATGATCCGTAGTTATCACGGCTGTTTTATTACTTTTATCTTTGCCCGTTTTAGCAGGGGCTATTACTAT
GCTTTTAACTGACCGAAACCTAAATACTTCATTTTTCGATCCCGCTGGTGGTGGTGATCCCATTTTATACCA
ACATTTATTT
>RB_ALG_C01F
NNNNNNNNNNNNNNNNNNNGGGGCTTGAGCAGGTATAGTAGGTACTTCGTTAAGACTTTTAATTCGGGCTGA
GTTGGGTAACCCGGGTTCATTAATTGGGGATGACCAAATTTATAACGTAATTGTAACTGCCCACGCCTTTAT
TATAATTTTTTTTATAGTAATACCCATTATAATTGGGGGTTTTGGTAATTGGTTAGTCCCTTTGATGTTGGG
AGCCCCTGATATAGCTTTTCCTCGAATAAATAACATGAGTTTTTGGTTGCTTCCTCCCTCAATAACACTTTT
AGTTTCTAGAAGAATTGTTGATGTAGGGGCAGGGACTGGTTGAACTGTGTACCCGCCCCTTGCCGCGAATAT
CGCTCATGGCGGGTCTTCGGTTGATTTTGCAATTTTTTCTCTGCACTTGGCTGGTATTTCTTCTATCTTAGG
TGCAGTCAATTTTATTACTACGGTTGTTAATATGCGCAGACCTGGTATAACTTTAGACCGGATGCCGTTATT
TGTTTGATCTGTCGTTATCACGGCTGTTTTATTGCTTTTATCGTTGCCGGTGTTAGCCGGGGCTATCACGAT
ACTATTAACTGATCGAAATTTAAATACATCATTTTTCGATCCAGCGGGTGGTGGTGATCCTATTTTATACCA
GCATTTATTT
>RB_ALG_D01F
NNNNNNNNNNNNNNNNNNNNNNNNNNNNNNNGGTATAGTTGGAACTTCATTGAGACTCTTAATTCGAGCTGA
ATTGGGTAACCCAGGCTCATTAATTGGGGATGACCAGATTTATAACGTAATTGTAACTGCCCACGCTTTTAT
TATGATTTTTTTTATAGTGATACCTATAATAATTGGAGGTTTTGGAAATTGGCTAGTTCCTTTAATGTTAGG
TGCCCCAGATATGGCCTTTCCTCGTATAAATAATATAAGTTTTTGGCTATTGCCTCCTTCTTTAACACTTTT
AGTATCAAGAAGAATTGTTGATGTGGGTGCTGGTACTGGTTGGACTGTGTATCCTCCTCTCGCCGCTAATAT
TGCTCATGGCGGGTCTTCGGTTGATTTCGCGATTTTTTCTTTGCACCTGGCTGGTATCTCTTCTATTTTAGG
TGCAGTAAATTTTATTACTACAGTTGTTAACATACGTAGACCTGGTATAACTCTAGATCGCATGCCGTTATT
TGTATGATCCGTAGTTATCACGGCTGTTTTATTACTTTTATCTTTGCCCGTTTTAGCAGGGGCTATTACTAT
GCTTTTAACTGACCGAAACCTAAATACTTCATTTTTCGATCCCGCTGGTGGTGGTGATCCCATTTTATACCA
ACATTTATTT
>RB_ALG_D10F
NNNNNNNNNNNNNNTTTTTGGTGCCTGGGCCGGTATAGTTGGAACTTCATTGAGACTCTTAATTCGAGCTGA
ATTGGGTAACCCAGGCTCATTAATTGGGGATGACCAGATTTATAACGTAATTGTAACTGCCCACGCTTTTAT
TATGATTTTTTTTATAGTGATACCTATAATAATTGGAGGTTTTGGAAATTGGCTAGTTCCTTTAATGTTAGG
TGCCCCAGATATGGCTTTTCCTCGTATAAATAATATAAGTTTTTGGCTATTGCCTCCTTCTTTAACACTTTT
AGTATCAAGAAGAATTGTTGATGTGGGTGCTGGTACTGGTTGGACTGTGTATCCTCCTCTCGCCGCTAATAT
TGCTCATGGCGGGTCTTCGGTTGATTTCGCGATTTTTTCTTTGCACCTGGCTGGTATCTCTTCTATTTTAGG
TGCAGTAAATTTTATTACTACAGTTGTTAACATACGTAGACCTGGTATAACTCTAGATCGCATGCCGTTATT
TGTATGATCCGTAGTTATCACGGCTGTTTTATTACTTTTATCTTTGCCCGTTTTAGCAGGGGCTATTACTAT
GCTTTTAACTGACCGAAACCTAAATACTTCATTTTTCGATCCCGCTGGTGGTGGTGATCCCATTTTATACCA
ACATTTATTT
>RB_ALG_F05F
NNNNNNNNNNNNNNNNNNNGGTGCCTGGGCCGGTATAGTTGGAACTTCATTGAGACTCTTAATTCGAGCTGA
ATTGGGTAACCCAGGCTCATTAATTGGGGATGACCAGATTTATAACGTAATTGTAACTGCCCACGCTTTTAT
TATGATTTTTTTTATAGTGATACCTATAATAATTGGAGGTTTTGGAAATTGGCTAGTTCCTTTAATGTTAGG
TGCCCCAGATATGGCTTTTCCTCGTATAAATAATATAAGTTTTTGGCTATTGCCTCCTTCTTTAACACTTTT
AGTATCAAGAAGAATTGTTGATGTGGGTGCTGGTACTGGTTGGACTGTGTATCCTCCTCTCGCCGCTAATAT
TGCTCATGGCGGGTCTTCGGTTGATTTCGCGATTTTTTCTTTGCACCTGGCTGGTATCTCTTCTATTTTAGG
TGCAGTAAATTTTATTACTACAGTTGTTAACATACGTAGACCTGGTATAACTCTAGATCGCATGCCGTTATT
TGTATGATCCGTAGTTATCACGGCTGTTTTATTACTTTTATCTTTGCCCGTTTTAGCAGGGGCTATTACTAT
GCTTTTAACTGACCGAAACCTAAATACTTCATTTTTCGATCCCGCTGGTGGTGGTGATCCCATTTTATACCA
ACATTTATTT
>RB_ALG_G02F
NNNNNNNNNNNNNNNNNNNNNNNNNTGGGCCGGTATAGTTGGAACTTCATTGAGACTCTTAATTCGAGCTGA
ATTGGGTAACCCAGGCTCATTAATTGGGGATGACCAGATTTATAACGTAATTGTAACTGCCCACGCTTTTAT
TATGATTTTTTTTATAGTGATACCTATAATAATTGGAGGTTTTGGAAATTGGCTAGTTCCTTTAATGTTAGG
TGCCCCAGATATGGCCTTTCCTCGTATAAATAATATAAGTTTTTGGCTATTGCCTCCTTCTTTAACACTTTT
AGTATCAAGAAGAATTGTTGATGTGGGTGCTGGTACTGGTTGGACTGTGTATCCTCCTCTCGCCGCTAATAT
TGCTCATGGCGGGTCTTCGGTTGATTTCGCGATTTTTTCTTTGCACCTGGCTGGTATCTCTTCTATTTTAGG
TGCAGTAAATTTTATTACTACAGTTGTTAACATACGTAGACCTGGTATAACTCTAGATCGCATGCCGTTATT
TGTATGATCCGTAGTTATCACGGCTGTTTTATTACTTTTATCTTTGCCCGTTTTAGCAGGGGCTATTACTAT
GCTTTTAACTGACCGAAACCTAAATACTTCATTTTTCGATCCCGCTGGTGGTGGTGATCCCATTTTATACCA
ACATTTATTT
>RB_ALG_G05F
NNNNNNNNNNNNNNNNNNNNNNNNNTGGGCCGGTATAGTTGGAACTTCATTGAGACTCTTAATTCGAGCTGA
ATTGGGTAACCCAGGCTCATTAATTGGGGATGACCAGATTTATAACGTAATTGTAACTGCCCACGCTTTTAT
TATGATTTTTTTTATAGTGATACCTATAATAATTGGAGGTTTTGGAAATTGGCTAGTTCCTTTAATGTTAGG
TGCCCCAGATATGGCCTTTCCTCGTATAAATAATATAAGTTTTTGGCTATTGCCTCCTTCTTTAACACTTTT
AGTATCAAGAAGAATTGTTGATGTGGGTGCTGGTACTGGTTGGACTGTGTATCCTCCTCTCGCCGCTAATAT
TGCTCATGGCGGGTCTTCGGTTGATTTCGCGATTTTTTCTTTGCACCTGGCTGGTATCTCTTCTATTTTAGG
TGCAGTAAATTTTATTACTACAGTTGTTAACATACGTAGACCTGGTATAACTCTAGATCGCATGCCGTTATT
TGTATGATCCGTAGTTATCACGGCTGTTTTATTACTTTTATCTTTGCCCGTTTTAGCAGGGGCTATTACTAT
GCTTTTAACTGACCGAAACCTAAATACTTCATTTTTCGATCCCGCTGGTGGTGGTGATCCCATTTTATACCA
ACATTTATTT
>RB_ALG_G08F
NNNNNNNNNNNNNNNNNNNNNNNNNNNNNNNNNNNNNNTAGGTACTTCGTTAAGACTTTTAATTCGGGCTGA
GTTGGGTAACCCGGGTTCATTAATTGGGGATGACCAAATTTATAACGTAATTGTAACTGCCCACGCCTTTAT
TATAATTTTTTTTATAGTAATACCCATTATAATTGGGGGTTTTGGTAATTGGTTAGTCCCTTTGATGTTGGG
AGCCCCTGATATAGCTTTTCCTCGAATAAATAACATGAGTTTTTGGTTGCTTCCTCCCTCAATAACACTTTT
AGTTTCTAGAAGAATTGTTGATGTAGGGGCAGGGACTGGTTGAACTGTGTACCCGCCCCTTGCCGCGAATAT
CGCTCATGGCGGGTCTTCGGTTGATTTTGCAATTTTTTCTCTGCACTTGGCTGGTATTTCTTCTATCTTAGG
TGCAGTCAATTTTATTACTACGGTTGTTAATATGCGCAGACCTGGTATAACTTTAGACCGGATGCCGTTATT
TGTTTGATCTGTCGTTATCACGGCTGTTTTATTGCTTTTATCGTTGCCGGTGTTAGCCGGGGCTATCACGAT
ACTATTAACTGATCGAAATTTAAATACATCATTTTTCGATCCAGCGGGTGGTGGTGATCCTATTTTATACCA
GCATTTATTT
>RB_ALG_H05F
NNNNNNNNNNNNNNNNNNNNNNNNNNNNNNNNNTATAGTTGGAACTTCATTGAGACTCTTAATTCGAGCTGA
ATTGGGTAACCCAGGCTCATTAATTGGGGATGACCAGATTTATAACGTAATTGTAACTGCCCACGCTTTTAT
TATGATTTTTTTTATAGTGATACCTATTATAATTGGAGGTTTTGGAAATTGGCTAGTTCCTTTAATGTTAGG
TGCCCCAGATATGGCTTTTCCTCGTATAAATAATATAAGTTTTTGGCTATTGCCTCCTTCTTTAACACTTTT
AGTATCAAGAAGAATTGTTGATGTGGGTGCTGGTACTGGTTGGACTGTGTATCCTCCTCTCGCCGCTAATAT
TGCTCATGGCGGGTCTTCGGTTGATTTCGCGATTTTTTCTTTGCACCTGGCTGGTATCTCTTCTATTTTAGG
TGCAGTAAATTTTATTACTACAGTTGTTAACATACGTAGACCTGGTATAACTCTAGATCGCATGCCGTTATT
TGTATGATCCGTAGTTATCACGGCTGTTTTATTACTTTTATCTTTGCCCGTTTTAGCAGGGGCTATTACTAT
GCTTTTAACTGACCGAAACCTAAATACTTCATTTTTCGATCCCGCTGGTGGTGGTGATCCCATTTTATACCA
ACATTTATTT
>Baetis_atlanticus_MD4_830463_CanMad
TACTCTTTATTTCATTTTTGGGGCTTGAGCAGGTATAGTAGGTACTTCGTTAAGACTTTTAATTCGGGCTGA
GTTGGGTAACCCGGGTTCATTAATTGGTGATGACCAAATTTACAACGTAATTGTAACTGCCCACGCCTTTAT
TATAATTTTTTTTATAGTGATACCTATTATAATTGGGGGTTTTGGAAATTGGTTAGTTCCTTTAATGTTGGG
AGCCCCTGATATAGCTTTTCCTCGAATAAATAATATGAGTTTTTGGTTGCTTCCTCCCTCTCTAACACTTTT
AGTTTCTAGAAGAATTGTTGATGTAGGGGCAGGGACTGGTTGAACTGTATACCCGCCCCTTGCCGCGAATAT
CGCTCATGGCGGGTCTTCGGTTGATTTTGCAATTTTTTCTCTACACTTGGCTGGTATTTCTTCTATTTTAGG
TGCAGTCAATTTTATTACTACGGTTGTTAATATGCGCAGACCTGGTATAACTTTAGACCGGATGCCGTTATT
TGTTTGATCTGTTGTTATCACGGCTGTTTTATTGCTTTTATCGTTGCCGGTGTTAGCCGGGGCTATCACGAT
ATTATTAACTGATCGAAATTTAAATACATCATTTTTCGACCCAGCGGGTGGTGGTGATCCTATTTTATACCA
GCATTTATTT
>Baetis_atlanticus_MD3_745567_CanMad
TACTCTTTATTTCATTTTTGGGGCTTGAGCAGGTATAGTAGGTACTTCGTTAAGACTTTTAATTCGGGCTGA
GTTGGGTAACCCGGGTTCATTAATTGGTGATGACCAAATTTACAACGTAATTGTAACTGCCCACGCCTTTAT
TATAATTTTTTTTATAGTGATACCTATTATAATTGGGGGTTTTGGAAATTGGTTAGTTCCTTTAATGTTGGG
AGCCCCTGATATAGCTTTTCCTCGAATAAATAATATGAGTTTTTGGTTGCTTCCTCCCTCTCTAACACTTTT
AGTTTCTAGAAGAATTGTTGATGTAGGGGCAGGGACTGGTTGAACTGTATACCCGCCCCTTGCCGCGAATAT
CGCTCATGGCGGGTCTTCGGTTGATTTTGCAATTTTTTCTCTACACTTGGCTGGTATTTCTTCTATTTTAGG
TGCAGTCAATTTTATTACTACGGTTGTTAATATGCGCAGACCTGGTATAACTTTAGACCGGATGCCGTTATT
TGTTTGATCTGTTGTTATCACGGCTGTTTTATTGCTTTTATCGTTGCCGGTGTTAGCCGGGGCTATCACGAT
ATTATTAACTGATCGAAATTTAAATACATCATTNNNNNNNNNNNNNNNNNNNNNNNNNNNNNNNNNNNNNNN
NNNNNNNNNN
>Baetis_rhodani_BrhVII-74_Williamsnall
NNNNNNNNNNNNNNNNNNNNNNNNNNNNNNNNNNNNNNNNNNNNNNNNNNNNNNNNNNNNNNNNNNNNNNNN
NNNNNNNNNNNNNNNNNNNNNNNNNNNNNNNNNNNNNNNNNNNNNNNNNNNNNNNNNNNNNNNNNNNNNNNN
NNNNNNNNNNNNNNNNNNNNNNNNNNNNNNNNNNNNNNNNNNNNNNNNNNNNNNNNNNNNTTTAATGTTGGG
AGCCCCTGATATAGCATTTCCTCGAATAAATAACATGAGTTTTTGGTTGCTTCCTCCCTCTCTAACACTTTT
AGTTTCTAGAAGAATTGTTGATGTAGGGGCAGGGACTGGTTGAACTGTGTACCCACCCCTTGCCGCGAATAT
CGCCCATGGTGGATCTTCGGTTGATTTTGCAATTTTTTCTCTTCACTTAGCTGGTATTTCTTCTATTTTAGG
TGCAGTCAATTTTATTACTACGGTTGTTAATATGCGCAGACCTGGTATAACTTTAGACCGGATGCCGTTATT
TGTTTGATCTGTTGTTATTACGGCTGTTTTATTGCTTTTATCGTTGCCGGTGTTAGCCGGGGCTATCACGAT
ACTATTAACTGATCGAAATTTAAATACATCATTTTTCGACCCAGCGGGTGGTGGGGATCCTATTTTATACCA
GCATTTATTT
>Baetis_rhodani_BrhVII-75_Williamsnall
NNNNNNNNNNNNNNNNNNNNNNNNNNNNNNNNNNNNNNNNNNNNNNNNNNNNNNNNNNNNNNNNNNNNNNNN
NNNNNNNNNNNNNNNNNNNNNNNNNNNNNNNNNNNNNNNNNNNNNNNNNNNNNNNNNNNNNNNNNNNNNNNN
NNNNNNNNNNNNNNNNNNNNNNNNNNNNNNNNNNNNNNNNNNNNNNNNNNNNNNNNNNNNTTTAATGTTGGG
AGCCCCTGATATAGCTTTTCCTCGAATAAATAACATGAGTTTTTGGTTGCTTCCTCCCTCTCTAACACTTTT
AGTTTCTAGAAGAATTGTTGATGTAGGGGCAGGGACTGGTTGAACTGTGTACCCACCCCTTGCCGCGAATAT
CGCCCATGGTGGGTCTTCGGTTGATTTTGCAATTTTTTCTCTTCACTTGGCTGGTATTTCTTCTATTTTAGG
TGCAGTCAATTTTATTACTACGGTTGTTAATATGCGCAGACCTGGTATAACTTTAGACCGGATGCCGTTATT
TGTTTGATCTGTTGTTATTACGGCTGTTTTATTGCTTTTATCGTTGCCGGTGTTAGCCGGGGCTATCACGAT
ACTATTAACTGATCGAAATTTAAACACATCATTTTTCGACCCAGCGGGTGGTGGTGATCCTATTTTATACCA
GCATTTATTT
>Baetis_rhodani_BrhVII-73_Williamsnall
NNNNNNNNNNNNNNNNNNNNNNNNNNNNNNNNNNNNNNNNNNNNNNNNNNNNNNNNNNNNNNNNNNNNNNNN
NNNNNNNNNNNNNNNNNNNNNNNNNNNNNNNNNNNNNNNNNNNNNNNNNNNNNNNNNNNNNNNNNNNNNNNN
NNNNNNNNNNNNNNNNNNNNNNNNNNNNNNNNNNNNNNNNNNNNNNNNNNNNNNNNNNNNTTTAATGTTGGG
AGCCCCTGATATAGCTTTTCCTCGAATAAATAACATGAGTTTTTGGTTGCTTCCTCCCTCTCTAACACTTTT
AGTTTCTAGAAGAATTGTTGATGTAGGGGCAGGGACTGGTTGAACTGTGTACCCACCCCTTGCCGCGAATAT
CGCCCATGGTGGGTCTTCGGTTGATTTTGCAATTTTTTCTCTTCACTTGGCTGGTATTTCTTCTATTTTAGG
TGCAGTCAATTTTATTACTACGGTTGTTAATATGCGCAGACCTGGTATAACTTTAGACCGGATGCCGTTATT
TGTTTGATCTGTTGTTATTACGGCTGTTTTATTGCTTTTATCGTTGCCGGTGTTAGCCGGGGCTATCACGAT
ACTATTAACTGATCGAAATTTAAATACATCATTTTTCGACCCAGCGGGTGGTGGGGATCCTATTTTATACCA
GCATTTATTT
>Baetis_rhodani_BrhVII-72_Williamsnall
NNNNNNNNNNNNNNNNNNNNNNNNNNNNNNNNNNNNNNNNNNNNNNNNNNNNNNNNNNNNNNNNNNNNNNNN
NNNNNNNNNNNNNNNNNNNNNNNNNNNNNNNNNNNNNNNNNNNNNNNNNNNNNNNNNNNNNNNNNNNNNNNN
NNNNNNNNNNNNNNNNNNNNNNNNNNNNNNNNNNNNNNNNNNNNNNNNNNNNNNNNNNNNTTTAATGTTGGG
AGCCCCTGATATAGCTTTCCCCCGAATAAATAATATGAGTTTTTGGTTGCTTCCTCCCTCTCTAACACTTTT
AGTTTCTAGAAGAATTGTTGATGTAGGGGCAGGGACTGGTTGAACTGTATACCCGCCCCTTGCCGCGAATAT
CGCTCATGGCGGGTCTTCGGTTGATTTTGCAATTTTTTCTCTACACTTGGCTGGTGTTTCTTCTATTTTAGG
TGCAGTCAATTTTATTACTACGGTTGTTAATATGCGCAGACCTGGTATAACTTTAGACCGGATGCCGTTATT
TGTTTGATCTGTTGTTATCACGGCTGTTTTATTGCTTTTATCGTTGCCGGTGTTAGCCGGGGCTATCACGAT
ATTATTAACTGATCGAAATTTAAATACATCATTTTTCGACCCAGCGGGTGGTGGTGATCCTATTTTATACCA
ACATTTATTT
>Baetis_rhodani_BrhVII-71_Williamsnall
NNNNNNNNNNNNNNNNNNNNNNNNNNNNNNNNNNNNNNNNNNNNNNNNNNNNNNNNNNNNNNNNNNNNNNNN
NNNNNNNNNNNNNNNNNNNNNNNNNNNNNNNNNNNNNNNNNNNNNNNNNNNNNNNNNNNNNNNNNNNNNNNN
NNNNNNNNNNNNNNNNNNNNNNNNNNNNNNNNNNNNNNNNNNNNNNNNNNNNNNNNNNNNTTTAATGTTGGG
AGCCCCTGACATAGCTTTTCCTCGAATAAATAACATGAGTTTTTGGTTGCTTCCTCCCTCTCTAACACTTTT
AGTTTCTAGAAGAATTGTTGATGTAGGGGCAGGGACTGGTTGAACTGTGTACCCACCCCTCGCCGCGAATAT
CGCTCATGGCGGGTCTTCGGTTGATTTTGCAATTTTTTCTCTACACTTGGCTGGTATTTCTTCTATTTTAGG
TGCAGTCAATTTTATTACTACGGTTGTTAATATGCGCAGACCTGGTATAACTTTAGACCGGATGCCGTTATT
TGTTTGATCTGTTGTTATCACGGCTGTTTTATTGCTTTTATCGTTGCCGGTGTTAGCCGGGGCTATCACGAT
ATTATTAACTGATCGAAATTTAAATACATCATTTTTCGACCCAGCGGGTGGTGGTGATCCTATTTTATACCA
GCATTTATTT
>Baetis_rhodani_BrhVII-70_Williamsnall
NNNNNNNNNNNNNNNNNNNNNNNNNNNNNNNNNNNNNNNNNNNNNNNNNNNNNNNNNNNNNNNNNNNNNNNN
NNNNNNNNNNNNNNNNNNNNNNNNNNNNNNNNNNNNNNNNNNNNNNNNNNNNNNNNNNNNNNNNNNNNNNNN
NNNNNNNNNNNNNNNNNNNNNNNNNNNNNNNNNNNNNNNNNNNNNNNNNNNNNNNNNNNNTTTAATGTTGGG
AGCCCCTGATATAGCTTTTCCTCGAATAAATAACATGAGTTTTTGGTTGCTTCCTCCCTCTCTAACACTTTT
AGTTTCTAGAAGAATTGTTGATGTAGGGGCAGGGACTGGTTGAACTGTGTACCCACCTCTTGCCGCGAATAT
CGCTCATGGCGGGTCTTCGGTTGATTTTGCAATTTTTTCTCTACACTTGGCAGGTATTTCTTCTATTTTAGG
TGCAGTCAATTTTATTACTACGGTTGTTAATATGCGCAGACCTGGTATAACTTTAGACCGGATGCCGTTATT
TGTTTGATCTGTTGTTATCACGGCTGTTTTATTGCTTTTATCGTTGCCGGTGTTAGCCGGGGCTATCACGAT
ATTATTAACTGATCGAAATTTAAATACATCATTTTTCGACCCAGCGGGTGGTGGTGATCCTATTTTATACCA
GCATTTATTT
>Baetis_rhodani_BrhVII-69_Williamsnall
NNNNNNNNNNNNNNNNNNNNNNNNNNNNNNNNNNNNNNNNNNNNNNNNNNNNNNNNNNNNNNNNNNNNNNNN
NNNNNNNNNNNNNNNNNNNNNNNNNNNNNNNNNNNNNNNNNNNNNNNNNNNNNNNNNNNNNNNNNNNNNNNN
NNNNNNNNNNNNNNNNNNNNNNNNNNNNNNNNNNNNNNNNNNNNNNNNNNNNNNNNNNNNTTTAATGTTGGG
AGCCCCTGATATAGCTTTTCCTCGAATAAATAATATGAGTTTTTGGTTGCTTCCTCCCTCTCTAACACTTTT
AGTTTCTAGAAGAATTGTTGATGTAGGGGCAGGGACTGGTTGAACTGTATACCCGCCCCTTGCCGCGAATAT
CGCTCATGGCGGGTCTTCGGTTGATTTTGCAATTTTTTCTCTACACTTGGCTGGTATTTCTTCTATTTTAGG
TGCAGTCAATTTTATTACTACGGTTGTTAATATGCGCAGACCTGGTATAACTTTAGACCGGATGCCGTTATT
TGTTTGATCTGTTGTTATCACGGCTGTTTTATTGCTTTTATCGTTGCCGGTGTTAGCCGGGGCTATCACGAT
ATTATTAACTGATCGAAATTTAAATACATCATTTTTCGACCCAGCGGGTGGTGGTGATCCTATTTTATACCA
GCATTTATTT
>Baetis_rhodani_BrhVII-68_Williamsnall
NNNNNNNNNNNNNNNNNNNNNNNNNNNNNNNNNNNNNNNNNNNNNNNNNNNNNNNNNNNNNNNNNNNNNNNN
NNNNNNNNNNNNNNNNNNNNNNNNNNNNNNNNNNNNNNNNNNNNNNNNNNNNNNNNNNNNNNNNNNNNNNNN
NNNNNNNNNNNNNNNNNNNNNNNNNNNNNNNNNNNNNNNNNNNNNNNNNNNNNNNNNNNNTTTAATGCTGGG
AGCCCCTGACATAGCTTTTCCTCGAATAAATAACATGAGTTTTTGGTTGCTTCCTCCCTCTCTAACACTTTT
AGTTTCTAGAAGAATTGTTGATGTAGGGGCAGGGACTGGTTGAACTGTGTACCCACCCCTTGCCGCGAATAT
CGCTCATGGCGGGTCTTCGGTTGATTTTGCAATTTTTTCTCTACACTTGGCTGGTATTTCTTCTATTTTAGG
TGCAGTCAATTTTATTACTACGGTTGTTAATATGCGCAGACCTGGTATAACTTTAGACCGGATGCCGTTATT
TGTTTGATCTGTTGTTATCACGGCTGTTTTATTGCTTTTATCGTTGCCGGTGTTAGCCGGGGCTATCACGAT
ATTATTAACTGATCGAAATTTAAATACATCATTTTTCGACCCAGCGGGTGGTGGTGATCCTATTTTATACCA
GCATTTATTT
>Baetis_rhodani_BrhI-65_Williamsnall
NNNNNNNNNNNNNNNNNNNNNNNNNNNNNNNNNNNNNNNNNNNNNNNNNNNNNNNNNNNNNNNNNNNNNNNN
NNNNNNNNNNNNNNNNNNNNNNNNNNNNNNNNNNNNNNNNNNNNNNNNNNNNNNNNNNNNNNNNNNNNNNNN
NNNNNNNNNNNNNNNNNNNNNNNNNNNNNNNNNNNNNNNNNNNNNNNNNNNNNNNNNNNNTCTGATGTTAGG
TGCTCCAGATATAGCATTCCCTCGTATAAACAACATAAGTTTTTGGTTATTGCCTCCTTCTTTAACACTTCT
CGTGTCTAGAAGAATTGTTGACGTAGGTGCTGGTACTGGTTGAACTGTTTATCCTCCTCTCGCCGCAAATAT
CGCCCACGGAGGGTCTTCGGTTGATTTCGCAATTTTTTCTTTACACTTGGCTGGTATTTCTTCGATTTTAGG
TGCAGTTAATTTTATTACTACAGTTGTTAATATGCGTAGCCCTGGAATAACCCTAGACCGGATACCATTATT
TGTTTGATCTGTAGTTATTACGGCTGTGTTACTGCTTTTATCGTTGCCAGTCTTAGCTGGTGCAATTACGAT
GCTATTAACTGACCGAAATTTAAATACTTCATTTTTTGATCCTGCTGGGGGTGGGGATCCTATTTTATACCA
GCATTTATTT
>Baetis_rhodani_BrhVII-67_Williamsnall
NNNNNNNNNNNNNNNNNNNNNNNNNNNNNNNNNNNNNNNNNNNNNNNNNNNNNNNNNNNNNNNNNNNNNNNN
NNNNNNNNNNNNNNNNNNNNNNNNNNNNNNNNNNNNNNNNNNNNNNNNNNNNNNNNNNNNNNNNNNNNNNNN
NNNNNNNNNNNNNNNNNNNNNNNNNNNNNNNNNNNNNNNNNNNNNNNNNNNNNNNNNNNNTTTAATGTTGGG
AGCCCCTGATATAGCTTTTCCTCGAATAAATAACATGAGTTTTTGGTTGCTTCCTCCCTCTCTAACACTTTT
AGTTTCTAGAAGAATTGTTGATGTAGGGGCAGGGACTGGTTGAACTGTGTACCCACCCCTTGCCGCGAATAT
CGCCCATGGTGGATCTTCGGTTGATTTTGCAATTTTTTCTCTTCACTTGGCTGGTATTTCTTCTATTTTAGG
TGCAGTGAATTTTATTACTACGGTTGTTAATATGCGCAGACCTGGTATAACTTTAGACCGGATGCCGTTATT
TGTTTGATCTGTTGTTATCACGGCTGTTTTATTGCTTTTATCGTTGCCGGTGTTAGCCGGGGCTATCACGAT
ACTATTAACTGATCGAAATTTAAATACATCATTTTTTGACCCAGCGGGTGGTGGGGATCCTATTTTATACCA
GCATTTATTT
>Baetis_rhodani_BrhVII-66_Williamsnall
NNNNNNNNNNNNNNNNNNNNNNNNNNNNNNNNNNNNNNNNNNNNNNNNNNNNNNNNNNNNNNNNNNNNNNNN
NNNNNNNNNNNNNNNNNNNNNNNNNNNNNNNNNNNNNNNNNNNNNNNNNNNNNNNNNNNNNNNNNNNNNNNN
NNNNNNNNNNNNNNNNNNNNNNNNNNNNNNNNNNNNNNNNNNNNNNNNNNNNNNNNNNNNTTTAATGTTGGG
AGCCCCTGATATAGCTTTTCCTCGAATAAATAATATGAGTTTTTGGTTGCTTCCTCCCTCTCTAACACTTTT
AGTTTCTAGAAGAATTGTTGATGTAGGGGCAGGGACTGGTTGAACTGTATACCCGCCCCTTGCCGCGAATAT
CGCTCATGGTGGGTCTTCGGTTGATTTTGCAATTTTTTCTCTACACTTGGCTGGTATTTCTTCTATTTTAGG
TGCAGTCAATTTTATTACTACGGTTGTTAATATGCGCAGACCTGGTATAACTTTAGACCGGATGCCGTTATT
TGTTTGATCTGTTGTTATCACGGCTGTTTTATTGCTTTTATCGTTGCCGGTGTTAGCCGGGGCTATCACGAT
ATTATTAACTGATCGAAATTTAAATACATCATTTTTCGACCCAGCGGGTGGTGGTGATCCTATTTTATACCA
GCATTTATTT
>Baetis_rhodani_BrhI-1_Williamsnall
NNNNNNNNNNNNNNNNNNNNNNNNNNNNNNNNNNNNNNNNNNNNNNNNNNNNNNNNNNNNNNNNNNNNNNNN
NNNNNNNNNNNNNNNNNNNNNNNNNNNNNNNNNNNNNNNNNNNNNNNNNNNNNNNNNNNNNNNNNNNNNNNN
NNNNNNNNNNNNNNNNNNNNNNNNNNNNNNNNNNNNNNNNNNNNNNNNNNNNNNNNNNNNTCTGATGTTAGG
TGCTCCAGATATAGCATTCCCTCGTATAAACAACATAAGTTTTTGGTTATTGCCTCCTTCTTTAACACTTCT
CGTGTCTAGAAGAATTGTTGACGTAGGTGCTGGTACTGGTTGAACTGTTTATCCTCCTCTCGCCGCAAATAT
CGCCCACGGAGGGTCTTCGGTTGATTTCGCAATTTTTTCTTTACACTTGGCTGGTATTTCTTCGATTTTAGG
TGCAGTTAATTTTATTACTACAGTTGTTAATATGCGTAGCCCTGGAATAACCCTAGACCGGATACCATTATT
TGTTTGATCTGTAGTTATTACGGCTGTGTTACTGCTTTTATCGTTGCCAGTCTTAGCTGGTGCAATTACGAT
ACTATTAACTGACCGAAATTTAAATACTTCATTTTTTGATCCTGCTGGGGGTGGGGATCCTATTTTATACCA
GCATTTATTT
>Baetis_rhodani_BrhVII-2_Williamsnall
NNNNNNNNNNNNNNNNNNNNNNNNNNNNNNNNNNNNNNNNNNNNNNNNNNNNNNNNNNNNNNNNNNNNNNNN
NNNNNNNNNNNNNNNNNNNNNNNNNNNNNNNNNNNNNNNNNNNNNNNNNNNNNNNNNNNNNNNNNNNNNNNN
NNNNNNNNNNNNNNNNNNNNNNNNNNNNNNNNNNNNNNNNNNNNNNNNNNNNNNNNNNNNTTTAATGTTGGG
AGCCCCTGACATAGCTTTTCCTCGAATAAATAACATGAGTTTTTGGTTGCTTCCTCCCTCTCTAACACTTTT
AGTTTCTAGAAGAATTGTTGATGTAGGGGCAGGGACTGGTTGAACTGTGTACCCACCCCTTGCCGCGAATAT
CGCTCATGGCGGGTCTTCGGTTGATTTTGCAATTTTTTCTCTACACTTGGCTGGTATTTCTTCTATTTTAGG
TGCAGTCAATTTTATTACTACGGTTGTTAATATGCGCAGACCTGGTATAACTTTAGACCGGATGCCGTTATT
TGTTTGATCTGTTGTTATCACGGCTGTATTATTGCTTTTATCGTTGCCGGTGTTAGCCGGGGCTATCACGAT
ATTATTAACTGATCGAAATTTAAATACATCATTTTTCGACCCAGCGGGTGGTGGCGATCCTATTTTATACCA
GCATTTATTT
>Baetis_rhodani_BrhIII-5_Williamsnall
NNNNNNNNNNNNNNNNNNNNNNNNNNNNNNNNNNNNNNNNNNNNNNNNNNNNNNNNNNNNNNNNNNNNNNNN
NNNNNNNNNNNNNNNNNNNNNNNNNNNNNNNNNNNNNNNNNNNNNNNNNNNNNNNNNNNNNNNNNNNNNNNN
NNNNNNNNNNNNNNNNNNNNNNNNNNNNNNNNNNNNNNNNNNNNNNNNNNNNNNNNNNNNTTTGATGCTAGG
TGCCCCAGACATAGCATTTCCTCGTATAAATAATATAAGTTTTTGGTTATTACCTCCTTCTTTGACACTTCT
TGTATCTAGAAGAATTGTTGATGTAGGTGCTGGAACTGGTTGGACTGTCTACCCTCCTCTCGCTGCAAACAT
CGCCCACGGAGGTTCTTCGGTTGATTTTGCAATTTTTTCTTTGCACTTGGCTGGTATTTCTTCTATTTTAGG
TGCAGTTAATTTTATTACTACAGTTGTTAATATGCGTAGACCTGGAATAACTTTAGACCGGATGCCATTATT
TGTGTGATCCGTAGTTATTACGGCTGTTTTATTGCTTTTATCCTTGCCAGTGTTAGCCGGTGCAATTACTAT
ATTATTAACCGACCGAAATTTAAATACTTCATTTTTTGACCCCGCTGGTGGTGGTGACCCTATTTTATACCA
GCATTTATTT
>Baetis_rhodani_BrhVII-4_Williamsnall
NNNNNNNNNNNNNNNNNNNNNNNNNNNNNNNNNNNNNNNNNNNNNNNNNNNNNNNNNNNNNNNNNNNNNNNN
NNNNNNNNNNNNNNNNNNNNNNNNNNNNNNNNNNNNNNNNNNNNNNNNNNNNNNNNNNNNNNNNNNNNNNNN
NNNNNNNNNNNNNNNNNNNNNNNNNNNNNNNNNNNNNNNNNNNNNNNNNNNNNNNNNNNNTTTAATGTTGGG
AGCCCCTGACATAGCTTTTCCTCGAATAAATAACATGAGTTTTTGGTTGCTTCCTCCCTCTCTAACACTTTT
AGTTTCTAGAAGAATTGTTGATGTAGGGGCAGGGACTGGTTGAACTGTGTACCCACCCCTTGCCGCGAATAT
CGCTCATGGCGGGTCTTCGGTTGATTTTGCAATTTTTTCTCTACACTTGGCTGGTATTTCTTCTATTTTAGG
TGCAGTCAATTTTATTACTACGGTTGTTAATATGCGCAGACCTGGTATAACTTTAGACCGGATGCCGTTATT
TGTTTGATCTGTTGTTATCACGGCTGTTTTATTGCTTTTATCGTTGCCGGTGTTAGCCGGGGCTATCACGAT
ATTATTAACTGATCGAAATTTAAATACATCATTTTTCGACCCAGCGGGTGGTGGTGATCCTATTTTATACCA
GCATTTATTT
>Baetis_rhodani_BrhVIIN3_Williamsnall
NNNNNNNNNNNNNNNNNNNNNNNNNNNNNNNNNNNNNNNNNNNNNNNNNNNNNNNNNNNNNNNNNNNNNNNN
NNNNNNNNNNNNNNNNNNNNNNNNNNNNNNNNNNNNNNNNNNNNNNNNNNNNNNNNNNNNNNNNNNNNNNNN
NNNNNNNNNNNNNNNNNNNNNNNNNNNNNNNNNNNNNNNNNNNNNNNNNNNNNNNNNNNNTTTAATGTTGGG
AGCCCCTGACATAGCTTTTCCTCGAATAAATAACATGAGTTTTTGGTTGCTTCCTCCCTCTCTAACACTTTT
AGTTTCTAGAAGAATTGTTGATGTAGGGGCAGGGACTGGTTGAACTGTGTACCCACCCCTTGCCGCGAATAT
CGCTCATGGCGGGTCTTCGGTTGATTTTGCAATTTTTTCTCTACACTTGGCTGGTATTTCTTCTATTTTAGG
TGCAGTCAATTTTATTACTACGGTTGTTAATATGCGCAGACCTGGTATAACTTTAGACCGGATGCCGTTATT
TGTTTGGTCTGTTGTTATCACGGCTGTTTTATTGCTTTTATCGTTGCCGGTGTTAGCCGGGGCTATCACGAT
ATTATTAACTGATCGAAATTTAAATACATCATTTTTCGACCCAGCGGGTGGTGGTGATCCTATTTTATACCA
GCATTTATTT
>Baetis_rhodani_hap52_Untking
NNNNNNNNNNNNNNNNNNNNNNNNNNNNNNNNNNNNNNNNNNNNNNNNNNNNAGACTTTTAATTCAAGCCGA
GTTGGGTAACCCGGGTTCATTAATTGGGGACGATCAAATTTATAACGTAATCGTAACTGCTCATGCCTTTAT
TATGATTTTTTTTATAGTGATACCTATTATAATTGGGGGTTTTGGAAATTGGTTAGTCCCTCTGATGTTAGG
TGCTCCAGATATAGCATTCCCTCGTATAAACAACATAAGTTTTTGGTTATTGCCTCCTTCTTTAACACTTCT
CGTGTCTAGAAGAATTGTTGACGTAGGTGCTGGTACTGGTTGAACTGTTTATCCTCCTCTCGCCGCAAATAT
CGCCCACGGAGGGTCTTCGGTTGATTTCGCAATTTTTTCTTTACACTTGGCTGGTATTTCTTCGATTTTAGG
TGCAGTTAATTTTATTACTACCGTTGTTAATATGCGTAGCCCTGGAATAACCCTAGACCGGATACCATTATT
TGTTTGATCTGTAGTTATTACGGCTGTGTTACTGCTTTTATCGTTGCCAGTCTTAGCTGGTGCAATTACGAT
ACTATTAACTGACCGAAATTTAAATACTTCATTTTTTGATCCTGCTGGGGGTGGGGATCCTATTTTATACCA
GCATTTATTT
>Baetis_rhodani_hap50_Untking
NNNNNNNNNNNNNNNNNNNNNNNNNNNNNNNNNNNNNNNNNNNNNNNNNNNNAGACTTTTAATTCAAGCCGA
GTTGGGTAACCCGGGTTCATTAATTGGGGACGATCAAATTTATAACGTAATCGTAACTGCTCATGCCTTTAT
TATGATTTTTTTTATAGTGATACCTATTATAATTGGGGGTTTTGGAAATTGGTTAGTCCCTCTGATGTTAGG
TGCTCCAGATATAGCATTCCCTCGTATAAACAACATAAGTTTTTGGTTATTGCCTCCTTCTTTAACACTTCT
CGTGTCTAGAAGAATTGTTGACGTAGGTGCTGGTACTGGTTGAACTGTTTACCCTCCTCTCGCCGCAAATAT
CGCCCACGGAGGGTCTTCGGTTGATTTCGCAATTTTTTCTTTACACTTGGCTGGTATTTCTTCGATTTTAGG
TGCAGTTAATTTTATTACTACAGTTGTTAATATGCGTAGCCCTGGAATAACCCTAGACCGGATACCATTATT
TGTTTGATCTGTAGTTATTACGGCTGTGTTACTGCTTTTATCGTTGCCAGTCTTAGCTGGTGCAATTACGAT
ACTATTAACTGACCGAAATTTAAATACTTCATTTTTTGATCCTGCTGGGGGTGGGGATCCTATTTTATACCA
GCATTTATTT
>Baetis_rhodani_hap49_Untking
NNNNNNNNNNNNNNNNNNNNNNNNNNNNNNNNNNNNNNNNNNNNNNNNNNNNAGACTTTTAATTCAAGCCGA
GTTGGGTAACCCGGGTTCATTAATTGGGGACGATCAAATTTATAACGTAATCGTAACTGCTCATGCCTTTAT
TATGATTTTTTTTATAGTGATACCTATTATAATTGGGGGTTTTGGAAATTGGTTAGTCCCTCTGATGTTAGG
TGCTCCAGATATAGCATTCCCTCGTATAAACAACATAAGTTTTTGGTTATTGCCTCCTTCTTTAACACTTCT
CGTGTCTAGAAGAATTGTTGACGTAGGTGCTGGTACTGGTTGAACTGTTTATCCTCCTCTCGCCGCAAATAT
CGCCCACGGAGGGTCTTCGGTTGATTTCGCAATTTTTTCTTTACACTTGGCTGGTATTTCTTCGATTTTAGG
TGCAGTTAATTTTATTACTACAGTTGTTAATATGCGTAGCCCTGGAATAACCCTAGACCGGATACCATTATT
TGTTTGATCTGTAGTTATTACGGCTGTGTTACTGCTTTTATCGTTGCCAGTCTTAGCTGGTGCAATTACGAT
ACTATTAACTGACCGAAATTTAAATACTTCATTTTTTGATCCTGCTGGGGGTGGGGATCCTATTTTATACCA
GCATTTATTT
>Baetis_rhodani_hap48_Untking
NNNNNNNNNNNNNNNNNNNNNNNNNNNNNNNNNNNNNNNNNNNNNNNNNNNNAGACTTTTAATTCAAGCCGA
GTTGGGTAACCCGGGTTCATTAATTGGGGACGATCAAATTTATAACGTAATCGTAACTGCTCATGCCTTTAT
TATGATTTTTTTTATAGTGATACCTATTATAATTGGGGGTTTTGGAAATTGGTTAGTCCCTCTGATGTTAGG
TGCTCCAGATATAGCATTCCCTCGTATAAACAACATAAGTTTTTGGTTATTGCCTCCTTCTTTAACACTTCT
CGTGTCTAGAAGAATTGTTGACGTAGGTGCTGGTACTGGTTGAACTGTTTATCCTCCTCTCGCCGCAAATAT
CGCCCACGGAGGGTCTTCGGTTGATTTCGCAATTTTTTCTTTACACTTGGCTGGTATTTCTTCGATTTTAGG
TGCAGTTAATTTTATTACTACAGTTGTTAATATGCGTAGCCCTGGAATAACCCTAGACCGGATACCATTATT
TGTTTGATCTGTAGTTATTACGGCTGTGTTACTGCTTTTATCGTTGCCAGTCTTAGCTGGTGCAATTACGAT
ACTATTAACTGATCGAAATTTAAATACTTCATTTTTTGATCCTGCTGGGGGTGGGGATCCTATTTTATACCA
GCATTTATTT
>Baetis_rhodani_hap47_It
NNNNNNNNNNNNNNNNNNNNNNNNNNNNNNNNNNNNNNNNNNNNNNNNNNNNAGACTTTTAATCCGAGCAGA
GCTGGGTAATCCTGGTTCATTGATTGGTGACGACCAAATTTATAACGTTATTGTAACCGCGCACGCTTTTAT
TATGATTTTTTTTATAGTGATACCTATTATAATTGGGGGTTTTGGAAATTGGTTGGTTCCTTTAATGTTGGG
TGCACCAGATATGGCTTTTCCTCGTATAAATAATATAAGCTTCTGGCTACTGCCACCCTCTCTTACACTTTT
AGTATCAAGAAGAATCGTTGATGTGGGTGCAGGAACTGGTTGAACCGTTTACCCTCCTCTCGCAGCTAATAT
TGCTCACGGGGGTTCTTCAGTAGATTTCGCAATTTTTTCTCTACACTTGGCTGGTATCTCTTCTATTTTAGG
TGCAGTTAATTTCATTACAACAGTTGTTAACATGCGCAGCCCTGGTATGACTTTGGATCGAATACCATTATT
TGTATGATCTGTAGTTATTACAGCTGTTTTGTTGCTTTTATCTCTTCCTGTTTTAGCTGGGGCTATCACAAT
ATTACTTACTGATCGTAATTTAAATACTTCATTTTTTGACCCTGCAGGGGGAGGGGATCCTATTTTATACCA
ACACTTATTT
>Baetis_rhodani_hap1_Lucentininall
NNNNNNNNNNNNNNNNNNNNNNNNNNNNNNNNNNNNNNNNNNNNNNNNNNNNAGACTTTTAATCCGAGCAGA
GCTGGGTAATCCTGGTTCATTGATTGGTGACGACCAAATTTATAACGTTATTGTAACCGCGCACGCTTTTAT
TATGATTTTTTTTATAGTGATACCTATTATAATTGGGGGTTTTGGAAATTGGTTGGTTCCTTTAATGTTGGG
TGCACCAGATATGGCTTTTCCTCGTATAAATAATATAAGCTTCTGGCTACTGCCACCCTCTCTTACACTTTT
AGTATCAAGAAGAATCGTTGATGTGGGTGCAGGAACTGGTTGAACCGTTTACCCTCCTCTCGCAGCTAATAT
TGCTCACGGGGGTTCTTCAGTAGATTTCGCAATTTTTTCTCTACACTTGGCTGGTATCTCTTCTATTTTAGG
TGCAGTTAATTTCATTACAACAGTTGTTAACATGCGCAGCCCTGGTATGACTTTGGATCGAATACCATTATT
TGTATGATCTGTAGTTATTACAGCTGTTTTGTTGCTTTTATCTCTTCCTGTTTTAGCTGGGGCTATCACAAT
ATTACTTACTGATCGTAATTTAAATACTTCATTTTTTGACCCTGCAGGGGGAGGGGATCCTATTTTATACCA
ACACCTATTT
>Baetis_rhodani_hap2_Lucentininall
NNNNNNNNNNNNNNNNNNNNNNNNNNNNNNNNNNNNNNNNNNNNNNNNNNNNAGACTTTTAATCCGAGCAGA
GCTGGGTAATCCTGGTTCATTGATTGGTGACGACCAAATTTATAACGTTATTGTAACCGCGCACGCTTTTAT
TATGATTTTTTTTATAGTGATACCTATTATAATTGGGGGTTTTGGAAATTGGTTGGTTCCTTTAATGTTGGG
TGCACCAGATATGGCTTTTCCTCGTATAAATAATATAAGCTTCTGGCTACTGCCACCCTCTCTTACACTTTT
AGTATCAAGAAGAATCGTTGATGTGGGTGCAGGAACTGGTTGAACCGTTTACCCTCCTCTCGCAGCTAATAT
TGCTCACGGGGGTTCTTCAGTAGATTTCGCAATTTTTTCTCTACACTTGGCTGGCATCTCTTCTATTTTAGG
TGCAGTTAATTTCATTACAACAGTTGTTAACATGCGCAGCCCTGGTATGACTTTGGATCGAATACCATTATT
TGTATGATCTGTAGTTATTACAGCTGTTTTGTTGCTTTTATCTCTTCCTGTTTTAGCTGGGGCTATCACAAT
ATTACTTACTGATCGTAATTTAAATACTTCATTTTTTGACCCTGCAGGGGGAGGGGATCCTATTTTATACCA
ACACCTATTT
>Baetis_rhodani_hap3_Lucentininall
NNNNNNNNNNNNNNNNNNNNNNNNNNNNNNNNNNNNNNNNNNNNNNNNNNNNAGACTTTTAATTCGAGCCGA
GTTAGGTAACCCAGGCTCATTAATTGGTGATGACCAAATTTATAACGTAATTGTAACTGCTCACGCCTTTAT
TATAATTTTTTTTATAGTGATACCTATTATAATTGGGGGTTTTGGAAATTGGCTAGTTCCTTTGATGTTGGG
TGCTCCAGATATGGCCTTCCCTCGTATAAATAATATGAGTTTTTGGTTATTGCCCCCTTCTTTGACACTCTT
AGTATCAAGAAGAGTTGTTGATGTTGGTGCTGGTACTGGTTGAACTGTGTACCCGCCTCTTGCTGCAAACAT
CGCTCACGGAGGGTCCTCGGTTGACTTCGCAATTTTTTCTTTACATTTGGCTGGTATTTCTTCTATTTTAGG
TGCAGTTAATTTTATTACTACAGTTGTAAATATGCGCAGCCCTGGAATAACTCTAGATCGGATACCATTATT
TGTTTGATCAGTAGTTATTACTGCTGTTTTATTATTGTTATCATTGCCCGTGTTAGCTGGTGCTATCACGAT
ATTATTAACTGACCGAAATTTAAACACTTCATTCTTTGACCCTGCAGGGGGAGGGGATCCTATTTTATACCA
ACACTTATTT
>Baetis_rhodani_hap4_Lucentininall
NNNNNNNNNNNNNNNNNNNNNNNNNNNNNNNNNNNNNNNNNNNNNNNNNNNNAGACTTTTAATCCGAGCAGA
GCTGGGTAATCCTGGTTCATTGATTGGTGACGACCAAATTTATAACGTTATTGTAACCGCGCACGCTTTTAT
TATGATTTTTTTTATAGTGATACCTATTATAATTGGGGGTTTTGGAAATTGGTTGGTTCCTTTAATGTTGGG
TGCACCAGATATGGCTTTTCCTCGTATAAATAATATAAGCTTCTGGCTACTGCCACCCTCTCTTACACTTTT
AGTATCAAGAAGAATCGTTGATGTGGGTGCAGGTACTGGTTGAACCGTTTACCCTCCTCTCGCAGCTAATAT
TGCTCACGGGGGTTCTTCAGTAGATTTCGCAATTTTTTCTCTACACTTGGCTGGTATCTCTTCTATTTTAGG
TGCAGTTAATTTCATTACAACAGTTGTTAACATGCGCAGCCCTGGTATGACTTTGGATCGAATACCATTATT
TGTATGATCTGTAGTTATTACAGCTGTTTTGTTGCTTTTATCTCTTCCTGTTTTAGCTGGGGCTATCACAAT
ATTACTTACTGATCGTAATTTAAATACTTCATTTTTTGACCCTGCAGGGGGAGGGGATCCTATTTTATACCA
ACACCTATTT
>Baetis_rhodani_hap5_Lucentininall
NNNNNNNNNNNNNNNNNNNNNNNNNNNNNNNNNNNNNNNNNNNNNNNNNNNNAGACTTTTAATCCGAGCAGA
GCTGGGTAATCCTGGTTCATTGATTGGTGACGACCAAATTTATAACGTTATTGTAACCGCGCACGCTTTTAT
TATGATTTTTTTTATAGTGATACCTATTATAATTGGGGGTTTTGGAAATTGGTTGGTTCCTTTAATGTTGGG
TGCACCAGATATGGCTTTTCCTCGTATAAATAATATAAGCTTCTGGCTACTGCCACCCTCTCTTACACTTTT
AGTATCAAGAAGAATCGTTGATGTGGGTGCAGGAACTGGTTGAACCGTTTACCCTCCTCTCGCAGCTAATAT
TGCTCACGGGGGTTCTTCAGTAGATTTCGCAATTTTTTCTCTACACTTGGCTGGTATCTCTTCTATTTTAGG
TGCAGTTAATTTCATTACAACAGTTGTTAACATGCGCAGCCCTGGTATGACTTTGGATCGAATACCATTATT
TGTATGATCTGTAGTTATTACAGCTGTTTTGTTGCTTTTATCTCTTCCTGTTTTAGCTGGGGCTATCACAAT
ATTACTTACTGATCGTAATTTAAATACTTCATTTTTTGACCGTGCAGGGGGAGGGGATCCTATTTTATACCA
ACACCTATTT
>Baetis_rhodani_ES_200043_CanMad
TACCCTGTATTTTATTTTTGGAGCTTGGGCTGGTATAGTAGGAACTTCTTTAAGACTCTTAATTCGGGCAGA
GTTGGGTAACCCCGGTTCATTAATTGGTGACGACCAAATTTATAACGTAATTGTAACCGCCCACGCTTTTAT
TATGATTTTTTTTATAGTGATACCTATTATAATTGGNGGTTTTGGCAATTGGTTGGTTCCTTTAATGCTGGG
TGCCCCAGACATGGCTTTTCCTCGTATAAATAATATGAGTTTCTGGTTATTGCCACCTTCTTTGACACTCTT
AGTATCAAGAAGAATCGTTGATGTAGGTGCAGGTACTGGTTGAACTGTTTATCCTCCTCTCGCCGCTAATAT
CGCTCACGGGGGCTCTTCAGTAGATTTCGCAATTTTTTCTTTGCACTTGGCTGGCGTGTCTTCTATTTTAGG
TGCNGTTAATTTCATTACAACAGTTGTTAATATGCGTAGCCCTGGTATAACTTTGGATCGGANGNCGTTATT
TGTGTGGTCTGTGGTCATTACAGCCGTTTTGTTGCTNCTGTCTCTCCCTGTTCTAGCTGGCGCAATTACAAT
ATTACTTACTGACCGTAATTTAAATACTTCATTTTTTGATCCTGCAGGGGGTGGGGATCCTATTTTATACCA
ACACTTATTT
>Baetis_rhodani_ES_200035_CanMad
NNNNNNNNNNNNNNNNNNNNGGGCTTGAGCAGGTATAGTAGGTACTTCGTTAAGACTTTTAATTCGGGCAGA
GTTGGGTAACCCGGGTTCATTAATTGGTGATGACCAAATTTATAACGTAATTGTAACTGCCCACGCCTTTAT
TATAATTTTTTTTATAGTGATACCTATTATAATTGGGGGTTTTGGAAATTGGTTAGTTCCTTTAATGTTGGG
AGCCCCTGACATAGCTTTTCCTCGAATAAATAACATGAGTTTTTGGTTGCTTCCTCCCTCTCTAACACTTTT
AGTTTCTAGAAGAATTGTTGATGTAGGGGCAGGGACTGGTTGAACTGTGTACCCACCCCTCGCCGCGAATAT
CGCTCATGGGGGGTCTTCGGTTGATTTTGCAATTTTTTCTCTACACTTGGCTGGTATTTCTTCTATTTTAGG
TGCAGTCAATTTTATTACTACGGTTGTTAATATGCGCAGACCTGGTATAACTTTAGACCGGATGCCGTTATT
TGTTTGATCTGTTGTTATCACGGCTGTTTTATTGCTTTTATCGTTGCCGGTGTTAGCCGGGGCTATCACGAT
ATTATTAACTGATCGAAATTTAAATACATCATTTTTCGACCCAGCGGGNNNNNNNNNNNNNNNNNNNNNNNN
NNNNNNNNNN
>Baetis_rhodani_ES_200033_CanMad
NNNNNNNNNNNNNNNNNNNNNNNNNNNAGCAGGTATAGTAGGTACTTCGTTAAGACTTTTAATTCGGGCTGA
GTTGGGTAACCCGGGTTCATTAATTGGTGATGACCAAATTTACAACGTAATTGTAACTGCCCACGCCTTTAT
TATGATTTTTTTTATAGTAATACCTATTATAATTGGAGGTTTTGGAAATTGGTTAGTTCCTTTAATGTTGGG
AGCCCCTGATATAGCATTTCCTCGAATAAATAACATGAGTTTTTGGTTGCTTCCTCCCTCTCTAACACTTTT
AGTTTCTAGAAGAATTGTTGATGTAGGGGCAGGGACTGGTTGAACTGTGTACCCACCCCTTGCCGCGAATAT
CGCCCATGGTGGATCTTCGGTTGATTTTGCAATTTTTTCTCTTCACTTAGCTGGTATTTCTTCTATTTTAGG
TGCAGTCAATTTTATTACTACGGTTGTTAATATGCGCAGACCTGGTATAACTTTAGACCGGATGCCGTTATT
TGTTTGATCTGTTGTTATTACGGCTGTTTTATTGCTTTTATCGTTGCCGGTGTTAGCCGGGGCTATCACGAT
ANTATTAACTGATCGAAATTTAAATACATCATNNNNNNNNNNNNNNNNNNNNNNNNNNNNNNNNNNNNNNNN
NNNNNNNNNN
>Baetis_rhodani_CH_745583_neol_CanMad
TACCCTGTATTTTATTTTTGGAGCTTGGGCTGGTATAGTAGGAACTTCTTTAAGACTCCTAATTCGGGCAGA
GTTGGGTAACCCCGGTTCATTAATTGGTGACGACCAAATTTATAACGTAATTGTAACCGCCCACGCTTTTAT
TATGATTTTTTTTATAGTGATACCTATTATAATTGGGGGTTTTGGCAATTGGTTGGTTCCTTTAATGCTGGG
TGCCCCAGACATGGCTTTTCCTCGTATAAATAATATGAGTTTCTGGTTACTGCCACCTTCTTTGACACTCTT
AGTATCAAGAAGAATCGTTGATGTGGGTGCAGGTACTGGTTGAACTGTTTATCCTCCTCTCGCCGCTAATAT
CGCTCACGGGGGCTCTTCAGTAGATTTCGCAATTTTTTCTTTGCACTTGGCTGGTGTATCTTCTATTTTAGG
TGCAGTTAATTTCATTACAACAGTTGTTAATATGCGTAGCCCTGGTATAACTTTGGATCGGATGCCGTTATT
TGTGTGGTCTGTGGTCATTACAGCCGTTTTGTTGCTTCTGTCTCTCCCTGTTCTAGCTGGCGCAATTACAAT
ATTACTTACTGACCGTAATTTAAATACTTCATTTTTTGATCCTGCAGGGGGTGGGGATCCTATTTTATACCA
ACACTTATTT
>Baetis_rhodani_CH_745582_neo_CanMad
TACCCTGTATTTTATTTTTGGAGCTTGGGCTGGTATAGTAGGAACTTCTTTAAGACTCTTAATTCGGGCAGA
GTTGGGTAACCCCGGTTCATTAATTGGTGATGACCAAATTTATAACGTAATTGTAACCGCCCACGCTTTTAT
TATGATTTTTTTTATAGTGATACCTATTATAATTGGGGGTTTTGGCAATTGGTTGGTTCCTTTAATGCTGGG
TGCCCCAGACATGGCTTTTCCTCGTATAAATAATATAAGTTTCTGGTTATTGCCACCTTCTTTGACACTCTT
AGTATCAAGAAGAATCGTTGATGTAGGTGCAGGTACTGGTTGAACTGTTTACCCTCCTCTCGCCGCTAATAT
CGCTCACGGGGGTTCTTCAGTAGATTTCGCAATTTTTTCTTTGCACTTGGCTGGCGTATCTTCTATTTTAGG
TGCAGTTAATTTCATTACAACAGTTGTTAATATGCGTAGCCCTGGTATAACTTTGGATCGGATGCCGTTATT
TGTGTGGTCTGTGGTCATTACAGCCGTTTTGTTACTTCTGTCTCTCCCTGTTCTAGCTGGCGCAATCACAAT
ATTACTTACTGACCGTAATTTAAATACTTCATTTTTTGATCCTGCAGGGGGTGGAGATCCTATTTTATACCA
ACACTTATTT
>Baetis_rhodani_CH_745580_neo_CanMad
TACCCTGTATTTTATTTTTGGAGCTTGGGCTGGTATAGTAGGAACTTCTTTAAGACTCCTAATTCGGGCAGA
GTTGGGTAACCCCGGTTCATTAATTGGTGACGACCAAATTTATAACGTAATTGTAACCGCCCACGCTTTTAT
TATGATTTTTTTTATAGTGATACCTATTATAATTGGGGGTTTTGGCAATTGGTTGGTTCCTTTAATGCTGGG
TGCCCCAGACATGGCTTTTCCTCGTATAAATAATATGAGTTTCTGGTTACTGCCACCTTCTTTGACACTCTT
AGTATCAAGAAGAATCGTTGATGTAGGTGCAGGTACTGGTTGAACTGTTTATCCTCCTCTCGCCGCTAATAT
CGCTCACGGGGGCTCTTCAGTAGATTTCGCAATTTTTTCTTTGCACTTGGCTGGCGTATCTTCTATTTTAGG
TGCAGTTAATTTCATTACAACAGTTGTTAATATGCGTAGCCCTGGTATAACTTTGGATCGGATGCCGTTATT
TGTGTGATCTGTGGTCATTACAGCCGTTTTGTTGCTTCTGTCCCTCCCTGTTCTAGCTGGCGCAATTACAAT
ATTACTTACTGACCGTAATTTAAATACTTCATTTTTTGATCCTGCAGGGGGTGGGGATCCTATTTTATACCA
ACACTTATTT
>Baetis_rhodani_cloneDNA_No30_Sroka
NNNNNNNNNNNNNNNNNNNNNNNNNNNNNNNNNNNNNNNNNNNNNNNNNNNNNNNNNNNNNNNNNNNNNNNN
NNNNNNNNNNNNNNNNNNNNNNNNNNNNNNNNNNNNNNNNNNNNNNNNNNNNNNNNNNNNNNNNNNNNNNNN
NNNNNNNNNNNNNNNNNNNNNNNNNNNNNNNNNNNNNNNNNNNNNNAATTGATTAGTTCCTCTGATGTTAGG
TGCTCCAGATATAGCATTCCCTCGTATAAACAACATAAGTTTTTGGTTATTGCCTCCTTCTTTAACACTTCT
CGTGTCTAGAAGAATTGTTGACGTAGGTGCTGGTACTGGTTGAACTGTTTATCCTCCTCTCGCCGCAAATAT
CGCCCACGGAGGGTCTTCGGTTGATTTCGCAATTTTTTCTTTACACTTGGCTGGTATTTCTTCGATTTTAGG
TGCAGTTAATTTTATTACTACAGTTGTTAATATGCGTAGCCCTGGAATAACCCTAGACCGGATACCATTATT
TGTTTGATCTGTAGTTATTACGGCTGTGTTACTGCTTTTATCGTTGCCAGTCTTAGCTGGTGCAATTACRAT
ACTATTAACTGACCGAAATTTAAATACTTCATTTTTTGATCCTGCTGGGGGTGGGGATCCTATTTTATACCA
GCATTTATTT
>Baetis_rhodani_MO_745831
TACTCTTTATTTTATTTTTGGGGCTTGAGCAGGTATAGTAGGTACTTCGTTAAGACTTTTAATTCGGGCTGA
GTTGGGTAACCCGGGNTCATTAATTGGTGATGACCAAATTTACAACGTAATTGTAACTGCCCACGCCTTTAT
TATAATTTTTTTTATAGTGATACCTATTATAATTGGGGGTTTTGGAAATTGGTTAGTTCCTTTAATGTTGGG
AGCCCCTGACATAGCTTTTCCTCGAATAAATAACATGAGTTTTTGGTTGCTTCCTCCCTCTCTAACACTTTT
AGTTTCTAGAAGAATTGTTGATGTAGGGGCAGGGACTGGTTGAACTGTGTACCCACCCCTTGCCGCGAATAT
CGCTCATGGCGGGTCTTCGGTTGATTTTGCAATTTTTTCTCTACACTTGGCTGGTATTTCTTCTATTTTAGG
TGCAGTCAATTTTATTACTACGGTTGTTAATATGCGCAGACCTGGTATAACTTTAGACCGGATGCCGTTATT
TGTTTGATCTGTTGTTATCACGGCTGTTTTATTGCTTTTATCGTTGCCGGTGTTAGCCGGGGCTATCACGAT
ATTATTAACTGATCGAAATTTAAATACATCATTTTTCGACCCAGCGGGTGGTGGTGATCCTATTTTATACCA
GCATTTATTT
>Baetis_rhodani_MO_745832_CanMad
TACTCTCTATTTCATTTTTGGGGCTTGAGCAGGTATAGTAGGTACTTCGTTAAGACTTTTAATTCGGGCTGA
GTTGGGTAATCCGGGTTCATTAATTGGGGATGACCAAATTTATAACGTAATTGTAACTGCCCACGCCTTTAT
TATAATTTTTTTTATAGTAATACCCATTATAATTGGGGGTTTTGGTAATTGGTTAGTCCCTTTGATGTTGGG
AGCCCCTGATATAGCTTTTCCTCGAATAAATAACATGAGTTTTTGGTTGCTTCCTCCCTCTCTAACACTTTT
AGTTTCTAGAAGAATTGTTGATGTAGGGGCAGGGACTGGTTGAACTGTGTACCCGCCCCTTGCCGCGAATAT
CGCTCATGGCGGGTCTTCGGTTGATTTTGCAATTTTTTCTCTGCACTTGGCTGGTATTTCTTCTATCTTAGG
TGCAGTCAATTTTATTACTACGGTTGTTAATATGCGCAGACCTGGTATAACTTTAGACCGGATGCCGTTATT
TGTTTGATCTGTCGTTATCACGGCTGTTTTATTGCTTTTATCGTTGCCGGTGTTAGCCGGGGCTATCACGAT
ACTATTAACTGATCGAAATTTAAATACATCATTTTTCGACCCAGCGGGTGGTGGTGATCCTATTTTATACCA
GCATTTATTT
>Baetis_rhodani_MO_745835_CanMad
NNNNNNNNNNNNNNNNNNNNNNNNNNNNNNNGGTATAGTAGGTACTTCGTTAAGACTTTTAATTCGGGCTGA
GTTGGGTAACCCGGGTTCATTAATTGGTGATGACCAAATTTACAACGTAATTGTAACTGCCCACGCCTTTAT
TATAATTTTTTTTATAGTGATACCTATTATAATTGGGGGTTTTGGAAATTGGTTAGTTCCTTTAATGTTGGG
AGCCCCTGACATAGCTTTTCCTCGAATAAATAACATGAGTTTTTGGTTGCTTCCTCCCTCTCTAACACTTTT
AGTTTCTAGAAAAATTGTTGATGTAGGGGCAGGGACTGGTTGAACTGTGTACCCACCCCTTGCCGCGAATAT
CGCTCATGGCGGGTCTTCGGTTGATTTTGCAATTTTTTCTCTACACTTGGCTGGTATTTCTTCTATTTTAGG
TGCAGTCAATTTTATTACTACGGTTGTTAATATGCGCAGACCTGGTATAACTTTAGACCGGATGCCGTTATT
TGTTTGATCTGTTGTTATCACGGCTGTTTTATTGCTTTTATCGTTGCCGGTGTTAGCCGGGGCTATCACGAT
ATTATTAACTGATCGAAATTTAAATACATCATTTTTCGACCCAGCGGGTGGTGGTGATCCTATTTTATACCA
GCATTTATTT
>Baetis_rhodani_cloneDNA_No110_Sroka
NNNNNNNNNNNNNNNNNNNNNNNNNNNNNNNNNNNNNNNNNNNNNNNNNNNNNNNNNNNNNNNNNNNNNNNN
NNNNNNNNNNNNNNNNNNNNNNNNNNNNNNNNNNNNNNNNNNNNNNNNNNNNNNNNNNNNNNNNNNNNNNNN
NNNNNNNNNNNNNNNNNNNNNNNNNNNNNNNNNNNGAGGATTTGGAAATTGATTAGTTCCTTTAATGTTAGG
TGCACCAGATATGGCTTTCCCTCGTATAAATAATATGAGCTTTTGGTTGTTACCTCCTTCGTTAACACTTTT
AGTTTCAAGAAGAATTGTAGATGTAGGAGCTGGCACTGGTTGAACCGTGTACCCTCCCCTTGCAGCTAATAT
CGCTCATGGGGGGTCTTCAGTTGACTTTGCAATTTTTTCTTTACATCTAGCCGGGGTGTCTTCTATTTTAGG
TGCAGTAAATTTTATTACTACGGTTGTTAATATACGTAGCCCGGGTATAACTCTAGACCGTATACCCTTATT
TGTTTGATCTGTTGTAATTACGGCCGTTTTACTTCTTTTATCGTTGCCTGTCCTAGCTGGTGCTATCACGAT
GTTACTTACTGACCGTAACTTAAATACTTCATTTTTCGACCCTGCAGGCGGTGGGGACCCTATTTTATATCA
ACATTTATTT
>Baetis_rhodani_cloneDNA_No31_Sroka
NNNNNNNNNNNNNNNNNNNNNNNNNNNNNNNNNNNNNNNNNNNNNNNNNNNNNNNNNNNNNNNNNNNNNNNN
NNNNNNNNNNNNNNNNNNNNNNNNNNNNNNNNNNNNNNNNNNNNNNNNNNNNNNNNNNNNNNNNNNNNNNNN
NNNNNNNNNNNNNNNNNNNNNNNNNNNNNNNNNNNNNNNNNNNGGAAATTGATTAGTTCCTCTAATATTAGG
TGCCCCCGATATGGCTTTTCCTCGTATAAACAATATGAGCTTTTGGTTATTACCTCCTTCTTTAACACTTTT
AGTTTCAAGAAGAATCGTAGACGTAGGTGCTGGTACTGGTTGAACTGTGTACCCTCCTCTCGCTGCTAACAT
CGCTCATGGGGGTTCTTCAGTTGATTTTGCAATTTTTTCTTTGCACTTGGCTGGTATTTCTTCTATTTTAGG
GGCAGTAAATTTTATTACTACAGTTGTTAATATGCGTAGCCCGGGTATAACTCTCGACCGCATACCACTATT
TGTTTGATCTGTTGTAATTACGGCAGTCTTACTTCTTTTATCTTTGCCTGTCTTGGCGGGTGCTATTACGAT
ATTATTAACTGACCGCAATCTAAATACTTCATTTTTTGACCCTGCAGGCGGTGGGGACCCTATTNNNNNNNN
NNNNNNNNNN
>Baetis_rhodani_cloneDNA_No111_Sroka
NNNNNNNNNNNNNNNNNNNNNNNNNNNNNNNNNNNNNNNNNNNNNNNNNNNNNNNNNNNNNNNNNNNNNNNN
NNNNNNNNNNNNNNNNNNNNNNNNNNNNNNNNNNNNNNNNNNNNNNNNNNNNNNNNNNNNNNNNNNNNNNNN
NNNNNNNNNNNNNNNNNNNNNNNNNNNNNNNNNNNGAGGATTTGGAAATTGATTAGTTCCTTTGATATTAGG
TGCTCCTGATATGGCTTTCCCCCGCATAAATAACATGAGCTTTTGGTTATTACCTCCTTCGTTAACACTCTT
AGTTTCCAGAAGAATTGTAGATGTGGGTGCTGGTACTGGATGAACTGTCTACCCCCCTCTTGCTGCTAATAT
CGCCCACGGAGGGTCATCCGTTGATTTTGCAATTTTTTCCTTGCACTTAGCTGGTATTTCTTCTATTTTAGG
AGCAGTAAATTTTATTACTACAGTTGTTAATATACGTAGCCCGGGTATAACTCTAGATCGTATACCACTATT
TGTTTGATCTGTTGTGATTACGGCAGTTTTACTTCTTTTATCTCTACCTGTCCTGGCTGGTGCTATTACGAT
ATTACTCACTGACCGTAATTTAAATACCTCTTTTTTTGATCCTGCAGGCGGTGGCGATCCAATTTTATACCA
ACATCTATTT
>Baetis_rhodani_cloneDNA_No108_Sroka
NNNNNNNNNNNNNNNNNNNNNNNNNNNNNNNNNNNNNNNNNNNNNNNNNNNNNNNNNNNNNNNNNNNNNNNN
NNNNNNNNNNNNNNNNNNNNNNNNNNNNNNNNNNNNNNNNNNNNNNNNNNNNNNNNNNNNNNNNNNNNNNNN
NNNNNNNNNNNNNNNNNNNNNNNNNNNNNNNNNNNNNNNNNNNNNNAATTGATTAGTTCCTTTGATATTAGG
TGCTCCTGATATGGCTTTCCCCCGCATAAATAACATGAGCTTTTGGTTATTACCTCCTTCGTTAACACTCTT
AGTTTCCAGAAGAATTGTAGATGTGGGTGCTGGTACTGGATGAACTGTCTACCCCCCTCTTGCTGCTAATAT
CGCCCATGGAGGGTCATCCGTTGATTTTGCAATTTTTTCCTTGCACTTAGCTGGTATTTCTTCTATTTTAGG
AGCAGTAAATTTTATTACTACAGTTGTTAATATACGTAGCCCGGGTATAACTCTAGATCGTATACCACTATT
TGTTTGATCTGTTGTGATTACGGCAGTTTTACTTCTTTTATCTCTACCTGTCCTGGCTGGTGCTATTACAAT
ATTACTCACTGACCGTAATTTAAATACCTCTTTTTTTGATCCTGCAGGCGGTGGCGATCCAATTTTATACCA
ACATCTATTT
>Baetis_rhodani_14B24_UntKing
NNNNNNNNNNNNNNNNNNNNNNNNNNNGTCGGGGATAGTGGGTACATCTTTAAGTCTACTTATTCGTGCTGA
GCTCGGGAACCCGGGCTCTCTCATTGGTGATGACCAAATTTATAACGTTATCGTAACTGCCCATGCATTTAT
TATAATTTTTTTTATAGTGATACCAATCATAATTGGTGGATTTGGTAATTGATTAGTACCTCTTATATTAGG
GGCACCGGATATGGCTTTCCCTCGAATAAACAATATAAGTTTTTGACTCTTGCCACCTTCTTTAACTTTATT
AGTGTCAAGTAGAGTAGTAGATGTAGGAGCAGGGACTGGGTGAACTGTCTACCCTCCCCTAGCTGCTAATAT
CGCCCACGGGGGTTCTTCAGTAGACTTCGCTATTTTTTCTTTACATTTGGCTGGGGTTTCATCAATTCTAGG
GGCAGTAAATTTTATTACAACTGTGGTTAACATACGTAGTCCGGGCATGACCCTAGATCGAATGCCCTTATT
TGTGTGGTCAGTGGTGATTACTGCTGTCTTGCTTTTATTATCATTACCTGTTTTAGCAGGGGCAATTACTAT
ATTGCTGACCGATCGAAATTTAAATACTTCATTTTTTGACCCGGCTGGTGGTGGGGATCCTATTTTATACCA
ACATTTATTT
>Baetis_rhodani_14B25_UntKing
NNNNNNNNNNNNNNNNNNNNNNNNNNNGTCGGGGATAGTGGGTACATCTTTAAGTCTACTTATTCGTGCTGA
GCTCGGGAACCCGGGCTCTCTCATTGGTGATGACCAAATTTATAACGTTATCGTAACTGCCCATGCATTTAT
TATAATTTTTTTTATAGTGATACCAATCATAATTGGTGGATTTGGGAATTGATTAGTACCTCTTATATTAGG
GGCACCGGATATGGCTTTCCCTCGAATAAACAATATAAGTTTTTGACTCTTGCCACCTTCTTTAACTTTATT
AGTGTCAAGTAGAGTAGTAGATGTAGGAGCAGGGACTGGGTGAACTGTCTACCCTCCCCTAGCTGCTAATAT
CGCCCACGGGGGTTCTTCAGTAGACTTCGCTATTTTTTCTTTACATTTGGCTGGGGTTTCATCAATTCTAGG
GGCAGTAAATTTTATTACAACTGTGGTTAACATACGTAGTCCGGGCATGACCCTAGATCGAATGCCCTTATT
TGTGTGGTCAGTGGTGATTACTGCTGTCTTGCTTTTATTATCATTACCTGTTTTAGCAGGGGCAATTACTAT
ATTGCTGACCGATCGAAATTTAAATACTTCATTTTTTGACCCGGCTGGTGGTGGGGATCCTATTTTATACCA
ACATTTATTT
>Baetis_rhodani_14B23_UntKing
NNNNNNNNNNNNNNNNNNNNNNNNNNNGTCGGGGATAGTGGGTACATCTTTAAGTCTACTTATTCGTGCTGA
GCTCGGGAACCCGGGCTCTCTCATTGGTGATGACCAAATTTATAACGTTATCGTAACTGCCCATGCATTTAT
TATAATTTTTTTTATAGTGATACCAATCATAATTGGTGGATTTGGGAATTGATTAGTACCTCTTATATTAGG
GGCACCGGATATGGCTTTCCCTCGAATAAACAATATAAGTTTTTGACTCTTGCCACCTTCTTTAACTTTATT
AGTGTCAAGTAGAGTAGTAGATGTAGGAGCAGGGACTGGGTGAACTGTCTACCCTCCCCTAGCTGCTAATAT
CGCCCACGGGGGTTCTTCAGTAGACTTCGCTATTTTTTCTTTACATTTGGCTGGGGTTTCATCAATTCTAGG
GGCAGTAAATTTTATTACAACTGTGGTTAACATACGTAGTCCGGGCATGACCCTAGATCGAATGCCCTTATT
TGTGTGGTCAGTGGTGATTACTGCTGTCTTGCTTTTATTATCATTACCTGTTTTAGCAGGGGCAATTACTAT
ATTGCTGACCGATCGAAATTTAAATACTTCATTTTTTGACCCGGCTGGTGGTGGGGATCCTATTTTATACCA
ACATTTATTT
>Baetis_rhodani_14B27_UntKing
NNNNNNNNNNNNNNNNNNNNNNNNNNNGTCGGGGATAGTGGGTACATCTTTAAGTCTACTTATTCGTGCTGA
GCTCGGGAACCCGGGCTCTCTCATTGGTGATGACCAAATTTATAACGTTATCGTAACTGCCCATGCATTTAT
TATAATTTTTTTTATAGTGATACCAATCATAATTGGTGGATTTGGGAATTGATTAGTACCTCTTATATTAGG
GGCACCGGATATGGCTTTCCCTCGAATAAACAATATAAGTTTTTGACTCTTGCCACCTTCTTTAACTTTATT
AGTGTCAAGTAGAGTAGTAGATGTAGGAGCAGGGACTGGGTGAACTGTCTACCCTCCCCTAGCTGCTAATAT
CGCCCACGGGGGTTCTTCAGTAGACTTCGCTATTTTTTCTTTACATTTGGCTGGGGTTTCATCAATTCTAGG
GGCAGTAAATTTTATTACAACTGTGGTTAACATACGTAGTCCGGGCATGACCCTAGATCGAATGCCCTTATT
TGTGTGGTCAGTGGTGATTACTGCTGTCTTGCTTTTATTATCATTACCTGTTTTAGCAGGGGCAATTACTAT
ATTGCTGACCGATCGAAATTTAAATACTTCATTTTTTGACCCGGCTGGTGGTGGGGATCCTATTTTATACCA
ACATTTATTT
>Baetis_rhodani_14B28_UntKing
NNNNNNNNNNNNNNNNNNNNNNNNNNNGTCGGGGATAGTGGGTACATCTTTAAGTCTACTTATTCGTGCTGA
GCTCGGGAACCCGGGCTCTCTCATTGGTGATGACCAAATTTATAACGTTATCGTAACTGCCCATGCATTTAT
TATAATTTTTTTTATAGTGATACCAATCATAATTGGTGGATTTGGGAATTGATTAGTACCTCTTATATTAGG
GGCACCGGATATGGCTTTCCCTCGAATAAACAATATAAGTTTTTGACTCTTGCCACCTTCTTTAACTTTATT
AGTGTCAAGTAGAGTAGTAGATGTAGGAGCAGGGACTGGGTGAACTGTCTATCCTCCCCTAGCTGCTAATAT
CGCCCACGGGGGTTCTTCAGTAGACTTCGCTATTTTTTCTTTACATTTGGCTGGGGTTTCATCAATTCTAGG
GGCAGTAAATTTTATTACAACTGTGGTTAACATACGTAGTCCGGGCATGACCCTAGATCGAATGCCCTTATT
TGTGTGGTCAGTGGTGATTACTGCTGTCTTGCTTTTATTATCATTACCTGTTTTAGCAGGGGCAATTACTAT
ATTGCTGACCGATCGAAATTTAAATACTTCATTTTTTGATCCGGCTGGTGGTGGGGATCCTATTTTATACCA
ACATTTATTT
>Baetis_rhodani_14B1_UntKing
NNNNNNNNNNNNNNNNNNNNNNNNNNNNNNNNNNNNNNNNNNNNNNNNNNNNNNNNNNNNNNNNNNNNNNNA
GCTCGAGAACCCGGGCTCTCTCATTGGTGATGACCAAATTTATAACGTTATCGTAACTGCCCATGCATTTAT
TATAATTTTTTTTATAGTGATACCAATCATAATTGGTGGATTTGGGAATTGATTAGTACCTCTTATATTAGG
GGCACCGGATATGGCTTTCCCTCGAATAAACAATATAAGTTTTTGACTCTTGCCACCTTCTTTAACTTTATT
AGTGTCAAGTAGAGTAGTAGATGTAGGAGCAGGGACTGGGTGAACTGTCTACCCTCCCCTAGCTGCTAATAT
CGCCCACGGGGGTTCTTCAGTAGACTTCGCTATTTTTTCTTTACATTTGGCTGGGGTTTCATCAATTCTAGG
GGCAGTAAATTTTATTACAACTGTGGTTAACATACGTAGTCCGGGCATGACCCTAGATCGAATGCCCTTATT
TGTGTGGTCAGTGGTGATTACTGCTGTCTTGCTTTTATTATCATTACCTGTTTTAGCAGGGGCAATTACTAT
ATTGCTGACCGATCGAAATTTAAATACTTCATTTTTTGACCCGGCTGGTGGTGGGGATCCTATTTTANNNNN
NNNNNNNNNN
>Baetis_rhodani_14B2_UntKing
NNNNNNNNNNNNNNNNNNNNNNNNNNNNNNNNNNNNNNNNNNNNNNNNNNNNNNNNNNNNNNNNNNNNNNNA
GCTCGGGAACCCGGGCTCTCTCATTGGTGATGACCAAATTTATAACGTTATCGTAACTGCCCATGCATTTAT
TATAATTTTTTTTATAGTGATACCAATCATAATTGGTGGATTTGGGAATTGATTAGTACCTCTTATATTAGG
GGCACCGGATATGGCTTTCCCTCGAATAAACAATATAAGTTTTTGACTCTTGCCACCTTCTTTAACTTTATT
AGTGTCAAGTAGAGTAGTAGATGTAGGAGCAGGGACTGGGTGAACTGTCTACCCTCCCCTAGCTGCTAATAT
CGCCCACGGGGGTTCTTCAGTAGACTTCGCTATTTTTTCTTTACATTTGGCTGGGGTTTCATCAATTCTAGG
GGCAGTAAATTTTATTACAACTGTGGTTAACATACGTAGTCCGGGCATGACCCTAGATCGAATGCCCTTATT
TGTGTGGTCAGTGGTGATTACTGCTGTCTTGCTTTTATTATCATTACCTGTTTTAGCAGGGGCAATTACCAT
ATTGCTGACCGATCGAAATTTAAATACTTCATTTTTTGATCCGGCTGGTGGTGGGGATCCTATTTTANNNNN
NNNNNNNNNN
>Baetis_rhodani_14B3_UntKing
NNNNNNNNNNNNNNNNNNNNNNNNNNNNNNNNNNNNNNNNNNNNNNNNNNNNNNNNNNNNNNNNNNNNNNNA
GCTCGGGAACCCGGGCTCTCTCATTGGTGATGACCAAATTTATAACGTTATCGTAACTGCCCATGCATTTAT
TATAATTTTTTTTATAGTGATACCAATCATAATTGGTGGATTTGGGAATTGATTAGTACCTCTTATATTAGG
GGCACCGGATATGGCTTTCCCTCGAATAAACAATATAAGTTTTTGACTCTTGCCACCTTCTTTAACTTTATT
AGTGTCAAGTAGAGTAGTAGATGTAGGAGCAGGGACTGGGTGAACTGTCTACCCTCCCCTAGCTGCTAATAT
CGCCCACGGGGGTTCTTCAGTAGACTTCGCTATTTTTTCTTTACATTTGGCTGGGGTTTCATCAATTCTAGG
GGCAGTAAATTTTATTACAACTGTGGTTAACATACGTAGTCCGGGCATGACCCTAGATCGAATGCCCTTATT
TGTGTGGTCAGTGGTGATTACTGCTGTCTTGCTTTTATTATCATTACCTGTTTTAGCAGGGGCAATTACTAT
ATTGCTGACCGATCGAAATTTAAATACTTCATTTTTTGACCCGGCTGGTGGTGGGGATCCTATTTTANNNNN
NNNNNNNNNN
>Baetis_rhodani_14B4_UntKing
NNNNNNNNNNNNNNNNNNNNNNNNNNNNNNNNNNNNNNNNNNNNNNNNNNNNNNNNNNNNNNNNNNNNNNNA
GCTCGGGAACCCGGGCTCTCTCATTGGTGATGACCAAATTTATAACGTTATCGTAACTGCCCATGCATTTAT
TATAATTTTTTTTATAGTGATACCAATCATAATTGGTGGATTTGGGAATTGATTAGTACCTCTTATATTAGG
GGCACCGGATATGGCTTTCCCTCGAATAAACAATATAAGTTTTTGACTCTTGCCACCTTCTTTAACTTTATT
AGTGTCAAGTAGAGTAGTAGATGTAGGAGCAGGGACTGGGTGAACTGTCTACCCTCCCCTAGCTGCTAATAT
CGCCCACGGGGGTTCTTCAGTAGACTTCGCTATTTTTTCTTTACATTTGGCTGGGGTTTCATCAATTCTAGG
GGCAGTAAATTTTATTACAACTGTGGTTAACATACGTAGTCCGGGCATGACCCTAGATCGAATGCCCTTATT
TGTGTGGTCAGTGGTGATTACTGCTGTCTTGCTTTTATTATCATTACCTGTTTTAGCAGGGGCAATTACTAT
ATTGCTGACCGATCGAAATTTAAATACTTCATTTTTTGACCCGGCTGGTGGTGGGGATCCTATTTTANNNNN
NNNNNNNNNN
>Baetis_rhodani_14B5_UntKing
NNNNNNNNNNNNNNNNNNNNNNNNNNNNNNNNNNNNNNNNNNNNNNNNNNNNNNNNNNNNNNNNNNNNNNNA
GCTCGGGAACCCGGGCTCTCTCATTGGTGATGACCAAATTTATAACGTTATCGTAACTGCCCATGCATTTAT
TATAATTTTTTTTATAGTGATACCAATCATAATTGGTGGATTTGGTAATTGATTAGTACCTCTTATATTAGG
GGCACCGGATATGGCTTTCCCTCGAATAAACAATATAAGTTTTTGACTCTTGCCACCTTCTTTAACTTTATT
AGTGTCAAGTAGAGTAGTAGATGTAGGAGCAGGGACTGGGTGAACTGTCTACCCTCCCCTAGCTGCTAATAT
CGCCCACGGGGGTTCTTCAGTAGACTTCGCTATTTTTTCTTTACATTTGGCTGGGGTTTCATCAATTCTAGG
GGCAGTAAATTTTATTACAACTGTGGTTAACATACGTAGTCCGGGCATGACCCTAGATCGAATGCCCTTATT
TGTGTGGTCAGTGGTGATTACTGCTGTCTTGCTTTTATTATCATTACCTGTTTTAGCAGGGGCAATTACTAT
ATTGCTGACCGATCGAAATTTAAATACTTCATTTTTTGACCCGGCTGGTGGTGGGGATCCTATTTTANNNNN
NNNNNNNNNN
>Baetis_rhodani_119B1_UntKing
NNNNNNNNNNNNNNNNNNNNNNNNNNNNNCAGGTATGGTAGGGACCTCATTAAGACTTTTAATTCGAGCCGA
GTTGGGTAACCCGGGTTCATTAATTGGGGACGATCAAATTTATAACGTAATCGTAACTGCTCATGCCTTTAT
TATGATTTTTTTTATAGTGATACCTATTATAATTGGGGGTTTTGGAAATTGGTTAGTCCCTCTGATGTTAGG
TGCTCCAGATATAGCATTCCCTCGTATAAACAACATAAGTTTTTGGTTATTGCCTCCTTCTTTAACACTTCT
CGTGTCTAGAAGAATTGTTGACGTAGGTGCTGGTACTGGTTGAACTGTTTATCCTCCTCTCGCCGCAAATAT
CGCCCACGGAGGGTCTTCGGTTGATTTCGCAATTTTTTCTTTACACTTGGCTGGTATTTCTTCGATTTTAGG
TGCAGTTAATTTTATTACTACAGTTGTTAATATGCGTAGCCCTGGAATAACCCTAGACCGGATACCATTATT
TGTTTGGTCTGTAGTTATTACGGCTGTGTTACTGCTTTTATCGTTGCCAGTCTTAGCTGGTGCAATTACGAT
ACTATTAACTGACCGAAATTTAAATACTTCATTTTTTGATCCTGCTGGGGGTGGGGATCCTATTTTATACCA
GCATTTATTT
>Baetis_rhodani_108B2_UntKing
NNNNNNNNNNNNNNNNNNNNNNNNNNNNNCAGGTATGGTAGGGACCTCATTAAGACTTTTAATTCGAGCCGA
GTTGGGTAACCCGGGTTCATTAATTGGGGACGATCAAATTTATAACGTAATCGTAACTGCTCATGCCTTTAT
TATGATTTTTTTTATAGTGATACCTATTATAATTGGGGGTTTTGGAAATTGGTTAGTCCCTCTGATGTTAGG
TGCTCCAGATATAGCATTCCCTCGTATAAACAACATAAGTTTTTGGTTATTGCCTCCTTCTTTAACACTTCT
CGTGTCTAGAAGAATTGTTGACGTAGGTGCTGGTACTGGTTGAACTGTTTATCCTCCTCTCGCCGCAAATAT
CGCCCACGGAGGGTCTTCGGTTGATTTCGCAATTTTTTCTTTACACTTGGCTGGTATTTCTTCGATTTTAGG
TGCAGTTAATTTTATTACTACAGTTGTTAATATGCGTAGCCCTGGAATAACCCTAGACCGGATACCATTATT
TGTTTGATCTGTAGTTATTACGGCTGTGTTACTGCTTTTATCGTTGCCAGTCTTAGCTGGTGCAATTACGAT
ACTATTAACTGACCGAAATTTAAATACTTCATTTTTTGATCCTGCTGGGGGTGGGGATCCTATTTTATACCA
GCATTTATTT
>Baetis_rhodani_109B1_UntKing
NNNNNNNNNNNNNNNNNNNNNNNNNNGGGCAGGTATGGTAGGGACCTCATTAAGACTTTTAATTCGAGCCGA
GTTGGGTNNNCCGGGTTCATTAATTGGGGACGATCAAATTTATAACGTAATCGTAACTGCTCATGCCTTTAT
TATGATTTTTTTTATAGTGATACCTATTATAATTGGGGGTTTTGGAAATTGGTTAGTCCCTCTGATGTTAGG
TGCTCCAGATATAGCATTCCCTCGTATAAACAACATAAGTTTTTGGTTATTGCCTCCTTCTTTAACACTTCT
CGTGTCTAGAAGAATTGTTGACGTAGGTGCTGGTACTGGTTGAACTGTTTATCCTCCTCTCGCCGCAAATAT
CGCCCACGGAGGGTCTTCGGTTGATTTCGCAATTTTTTCTTTACACTTGGCTGGTATTTCTTCGATTTTAGG
TGCAGTTAATTTTATTACTACAGTTGTTAATATGCGCAGCCCTGGAATAACCTTAGACCGGATACCATTATT
TGTTTGATCTGTAGTTATTACGGCTGTGTTACTGCTTTTATCGTTGCCAGTCTTAGCTGGTGCAATTACGAT
ACTATTAACTGACCGAAATTTAAATACTTCATTTTTTGATCCTGCTGGGGGTGGGGATCCTATTTTATACCA
GCATTTATTT
>Baetis_rhodani_113B2_UntKing
NNNNNNNNNNNNNNNNNNNNNNNNNNGGGCAGGTATGGTAGGGACCTCATTAAGACTTTTAATTCGAGCCGA
GTTGGGTAACCCGGGTTCATTAATTGGGGACGATCAAATTTATAACGTAATCGTAACTGCTCATGCCTTTAT
TATGATTTTTTTTATAGTGATACCTATTATAATTGGGGGTTTTGGAAATTGGTTAGTCCCTCTGATGCTAGG
TGCTCCAGATATAGCATTCCCTCGTATAAACAACATAAGTTTTTGGTTATTGCCTCCTTCTTTAACACTTCT
CGTGTCTAGAAGAATTGTTGACGTAGGTGCTGGTACTGGTTGAACTGTTTATCCTCCTCTCGCCGCAAATAT
CGCCCACGGAGGGTCTTCGGTTGATTTCGCAATTTTTTCTTTACACTTGGCTGGTATTTCTTCGATTTTAGG
TGCAGTTAATTTTATTACTACAGTTGTTAATATGCGTAGCCCTGGAATAACCCTAGACCGGATACCATTATT
TGTTTGATCTGTAGTTATTACGGCTGTATTACTGCTTTTATCGTTGCCAGTCTTAGCTGGTGCAATTACGAT
ACTATTAACTGACCGAAATTTAAATACTTCATTTTTTGATCCTGCTGGGGGTGGGGATCCTATTTTATACCA
GCATTTATTT
>Baetis_rhodani_97B1_UntKing
NNNNNNNNNNNNNNNNNNNNNNNNTTGAGCAGGTATAGTAGGTACTTCGTTAAGACTTTTAATTCGGGCTGA
GTTGGGTAACCCGGGTTCATTAATTGGTGATGACCAAATTTACAACGTAATTGTAACTGCCCACGCCTTTAT
TATAATTTTTTTTATAGTGATACCTATTATAATTGGGGGTTTTGGAAATTGGTTAGTGCCTTTAATGTTGGG
AGCCCCTGACATAGCTTTTCCTCGAATAAATAACATGAGTTTTTGGTTGCTTCCTCCCTCTCTAACACTTTT
AGTTTCTAGAAGAATTGTTGATGTAGGGGCAGGGACTGGTTGAACTGTGTACCCACCCCTTGCCGCGAATAT
CGCTCATGGCGGGTCTTCGGTTGATTTTGCAATTTTTTCTCTACACTTGGCTGGTATTTCTTCTATTTTAGG
TGCAGTCAATTTTATTACTACGGTTGTTAATATGCGCAGACCTGGTATAACTTTAGACCGGATGCCGTTATT
TGTTTGATCTGTTGTTATCACGGCTGTTTTATTGCTTTTATCGTTGCCGGTGTTAGCCGGGGCTATCACGAT
ATTATTAACTGATCGAAATTTAAATACATCATTTTTCGACCCAGCGGGTGGTGGCGATCCTATTTTATACCA
GCATTTATTT
>Baetis_rhodani_99B1_UntKing
NNNNNNNNNNNNNNNNNNNNNNNCTTGAGCAGGTATAGTAGGTACTTCGTTAAGACTTTTAATTCGGGCTGA
GTTGGGTAACCCGGGTTCATTAATTGGTGATGACCAAATTTACAACGTAATTGTAACTGCCCACGCCTTTAT
TATAATTTTTTTTATAGTGATACCTATTATAATTGGGGGTTTTGGAAATTGGTTAGTGCCTTTAATGTTGGG
AGCCCCTGACATAGCTTTTCCTCGAATAAATAACATGAGTTTTTGGTTGCTTCCTCCCTCTCTAACACTTTT
AGTTTCTAGAAGAATTGTTGATGTAGGGGCAGGGACTGGTTGAACTGTGTACCCACCCCTTGCCGCGAATAT
CGCCCATGGCGGGTCTTCGGTTGATTTTGCAATTTTTTCTCTACACTTGGCTGGTATTTCTTCTATTTTAGG
TGCAGTCAATTTTATTACTACGGTTGTTAATATGCGCAGACCTGGTATAACTTTAGACCGGATGCCGTTATT
TGTTTGATCTGTTGTTATCACGGCTGTTTTATTGCTTTTATCGTTGCCGGTGTTAGCCGGGGCTATCACGAT
ATTATTAACTGATCGAAATTTAAATACATCATTTTTCGACCCAGCGGGTGGTGGCGATCCTATTTTATACCA
GCATTTATTT
>Baetis_rhodani_101B2_UntKing
TACTCTATATTTTATTTTTGGTGCTTGGGCAGGTATGGTAGGGACCTCATTAAGACTTTTAATTCGAGCCGA
GTTGGGTAACCCGGGTTCATTAATTGGGGACGATCAAATTTATAACGTAATCGTAACTGCTCATGCCTTTAT
TATGATTTTTTTTATAGTGATACCTATTATAATTGGGGGTTTTGGAAATTGGTTAGTCCCTCTGATGTTAGG
TGCTCCAGATATAGCATTCCCTCGTATAAACAACATAAGTTTTTGGTTATTGCCTCCTTCTTTAACACTTCT
CGTGTCTAGAAGAATTGTTGACGTAGGTGCTGGTACTGGTTGAACTGTTTATCCTCCTCTCGCCGCAAATAT
CGCCCACGGAGGGTCTTCGGTTGATTTCGCAATTTTTTCTTTACACTTGGCTGGTATTTCTTCGATTTTAGG
TGCAGTTAATTTTATTACTACAGTTGTTAATATGCGTAGCCCTGGAATAACCCTAGACCGGATACCATTATT
TGTTTGATCTGTAGTTATTACGGCTGTGTTACTGCTTTTATCGTTGCCAGTCTTAGCTGGTGCAATTACGAT
ACTATTAACTGACCGAAATTTAAATACTTCATTTTTTGATCCTGCTGGGGGTGGGGATCCTATTTTATACCA
GCATTTATTT
>Baetis_rhodani_104B1_UntKing
TACTCTATATTTTATTTTTGGTGCTTGGGCAGGTATGGTAGGGACCTCATTAAGACTTTTAATTCGAGCCGA
GTTGGGTAACCCGGGTTCATTAATTGGGGACGATCAAATTTATAACGTAATCGTAACTGCTCATGCCTTTAT
TATGATTTTTTTTATAGTGATACCTATTATAATTGGGGGTTTTGGAAATTGGTTAGTCCCTCTGATGTTAGG
TGCTCCAGATATAGCATTCCCTCGTATAAACAACATAAGTTTTTGGTTATTGCCTCCTTCTTTAACACTTCT
CGTGTCTAGAAGAATTGTTGACGTAGGTGCTGGTACTGGTTGAACTGTTTATCCTCCTCTCGCCGCAAATAT
CGCCCACGGAGGGTCTTCGGTTGATTTCGCAATTTTTTCTTTACACTTGGCTGGTATTTCTTCGATTTTAGG
TGCAGTTAATTTTATTACTACAGTTGTTAATATGCGTAGCCCTGGAATAACCCTAGACCGGATACCATTATT
TGTTTGATCTGTAGTTATTACGGCTGTGTTACTGCTTTTATCGTTGCCAGTCTTAGCTGGTGCAATTACGAT
ACTATTAACTGATCGAAATTTAAATACTTCATTTTTTGATCCTGCTGGGGGTGGGGATCCTATTTTATACCA
GCATTTATTT
>Baetis_rhodani_105B2_UntKing
TACTCTATATTTCATTTTTGGTGCTTGGGCAGGTATGGTAGGGACCTCATTAAGACTTTTAATTCGAGCCGA
GTTGGGTAACCCGGGTTCATTAATTGGGGACGATCAAATTTATAACGTAATCGTAACTGCTCATGCCTTTAT
TATGATTTTTTTTATAGTGATACCTATTATAATTGGGGGTTTTGGAAATTGGTTAGTCCCTCTGATGTTAGG
TGCTCCAGATATAGCATTCCCTCGTATAAACAACATAAGTTTTTGGTTATTGCCTCCTTCTTTAACACTTCT
CGTGTCTAGAAGAATTGTTGACGTAGGTGCTGGTACTGGTTGAACTGTTTATCCTCCTCTCGCCGCAAATAT
CGCCCACGGAGGGTCTTCGGTTGATTTCGCAATTTTTTCTTTACACTTGGCTGGTATTTCTTCGATTTTAGG
TGCAGTTAATTTTATTACTACAGTTGTTAATATGCGTAGCCCTGGAATAACCCTAGACCGGATACCATTATT
TGTTTGATCTGTAGTTATTACGGCTGTGTTACTGCTTTTATCGTTGCCAGTCTTAGCTGGTGCAATTACGAT
ACTATTAACTGACCGAAATTTAAATACTTCATTTTTTGATCCTGCTGGGGGTGGGGATCCTATTTTATACCA
GCATTTATTT
>Baetis_rhodani_MZH_ES159_Fnlnd
NNNNNNNNNNNNNNNNNNNGGGGCTTGAGCAGGTATAGTAGGTACTTCGTTAAGACTTTTAATTCGGGCTGA
GTTGGGTAACCCGGGTTCATTAATTGGTGATGACCAAATTTACAACGTAATTGTAACTGCCCACGCCTTTAT
TATAATTTTTTTTATAGTGATACCTATTATAATTGGGGGTTTTGGAAATTGGTTAGTTCCTTTAATGTTGGG
AGCCCCTGACATAGCTTTTCCTCGAATAAATAACATGAGTTTTTGGTTGCTTCCTCCCTCTCTAACACTTTT
AGTTTCTAGAAGAATTGTTGATGTAGGGGCAGGGACTGGTTGAACTGTGTACCCACCCCTTGCCGCGAATAT
CGCTCATGGCGGGTCTTCGGTTGATTTTGCAATTTTTTCTCTACACTTGGCTGGTATTTCTTCTATTTTAGG
TGCAGTCAATTTTATTACTACGGTTGTTAATATGCGCAGACCTGGTATAACTTTAGACCGGATGCCGTTATT
TGTTTGATCTGTTGTTATCACGGCTGTTTTATTGCTTTTATCGTTGCCGGTGTTAGCCGGGGCTATCACGAT
ATTATTAACTGATCGAAATTTAAATACATCATTTTTCGACCCAGGNNNNNNNNNNNNNNNNNNNNNNNNNNN
NNNNNNNNNN
>Baetis_rhodani_NO-EPH95_NRW
TACTCTATATTTCATTTTTGGTGCTTGGGCAGGTATGGTAGGGACCTCATTAAGACTTTTAATTCGAGCCGA
GTTGGGTAACCCGGGTTCATTAATTGGGGACGATCAAATTTATAACGTAATCGTAACTGCTCATGCCTTTAT
TATGATTTTTTTTATAGTGATACCTATTATAATTGGGGGTTTTGGAAATTGGTTAGTCCCTCTGATGCTAGG
TGCTCCAGATATAGCATTCCCTCGTATAAACAACATAAGTTTTTGGTTATTGCCTCCTTCTTTAACACTTCT
CGTGTCTAGAAGAATTGTTGACGTAGGTGCTGGTACTGGTTGAACTGTTTATCCTCCTCTCGCCGCAAATAT
CGCCCACGGAGGGTCTTCGGTTGATTTCGCAATTTTTTCTTTACACTTGGCTGGTATTTCTTCGATTTTAGG
TGCAGTTAATTTTATTACTACAGTTGTTAATATGCGTAGCCCTGGAATAACCCTAGACCGGATACCATTATT
TGTTTGATCTGTAGTTATTACGGCTGTGTTACTGCTTTTATCGTTGCCAGTCTTAGCTGGTGCAATTACGAT
ACTATTAACTGACCGAAATTTAAATACTTCATTTTTTGATCCTGCTGGGGGTGGGGATCCTATTTTATACCA
GCATTTATTT
>Baetis_rhodani_NO-EPH94_NRW
TACTCTATATTTCATTTTTGGTGCTTGGGCAGGTATGGTAGGGACCTCATTAAGACTTTTAATTCGAGCCGA
GTTGGGTAACCCGGGTTCATTAATTGGGGACGATCAAATTTATAACGTAATCGTAACTGCTCATGCCTTTAT
TATGATTTTTTTTATAGTGATACCTATTATAATTGGGGGTTTTGGAAATTGGTTAGTCCCTCTGATGCTAGG
TGCTCCAGATATAGCATTCCCTCGTATAAACAACATAAGTTTTTGGTTATTGCCTCCTTCTTTAACACTTCT
CGTGTCTAGAAGAATTGTTGACGTAGGTGCTGGTACTGGTTGAACTGTTTATCCTCCTCTCGCCGCAAATAT
CGCCCACGGAGGGTCTTCGGTTGATTTCGCAATTTTTTCTTTACACTTGGCTGGTATTTCTTCGATTTTAGG
TGCAGTTAATTTTATTACTACAGTTGTTAATATGCGTAGCCCTGGAATAACCCTAGACCGTATACCATTATT
TGTTTGATCTGTAGTTATTACGGCTGTGTTACTGCTTTTATCGTTGCCAGTCTTAGCTGGTGCAATTACGAT
ACTATTAACTGACCGAAATTTAAATACTTCATTTTTTGATCCTGCTGGGGGTGGGGATCCTATTTTATACCA
GCATTTATTT
>Baetis_rhodani_NO-EPH93_NRW
TACTCTATATTTCATTTTTGGTGCTTGGGCAGGTATGGTAGGGACCTCATTAAGACTTTTAATTCGAGCCGA
GTTGGGTAACCCGGGTTCATTAATTGGGGACGATCAAATTTATAACGTAATCGTAACTGCTCATGCCTTTAT
TATGATTTTTTTTATAGTGATACCTATTATAATTGGGGGTTTTGGAAATTGGTTAGTCCCTCTGATGCTAGG
TGCTCCAGATATAGCATTCCCTCGTATAAACAACATAAGTTTTTGGTTATTGCCTCCTTCTTTAACACTTCT
CGTGTCGAGAAGAATTGTTGACGTAGGTGCTGGTACTGGTTGAACTGTTTATCCTCCTCTCGCCGCAAATAT
CGCCCACGGAGGGTCTTCGGTTGATTTCGCAATTTTTTCTTTACACTTGGCTGGTATTTCTTCGATTTTAGG
TGCAGTTAATTTTATTACTACAGTTGTTAATATGCGTAGCCCTGGAATAACCCTAGACCGGATACCATTATT
TGTTTGATCTGTAGTTATTACGGCTGTGTTACTGCTTTTATCGTTGCCAGTCTTAGCTGGTGCAATTACGAT
ACTATTAACTGACCGAAATTTAAATACTTCATTTTTTGATCCTGCTGGGGGTGGGGATCCTATTTTATACCA
GCATTTATTT
>Baetis_rhodani_NO-EPH15_NRW
TACTCTATATTTCATTTTTGGTGCTTGGGCAGGTATGGTAGGGACCTCATTAAGACTTTTAATTCGAGCCGA
GTTGGGTAACCCGGGTTCATTAATTGGGGACGATCAAATTTATAACGTAATCGTAACTGCTCATGCCTTTAT
TATGATTTTTTTTATAGTGATACCTATTATAATTGGGGGTTTTGGAAATTGGTTAGTCCCTCTGATGCTAGG
TGCTCCAGATATAGCATTCCCTCGTATAAACAACATAAGTTTTTGGTTATTGCCTCCTTCTTTAACACTTCT
CGTGTCTAGAAGAATTGTTGACGTAGGTGCTGGTACTGGTTGAACTGTTTATCCTCCTCTCGCCGCAAATAT
CGCCCACGGAGGGTCTTCGGTTGATTTCGCAATTTTTTCTTTACACTTGGCTGGTATTTCTTCGATTTTAGG
TGCAGTTAATTTTATTACTACAGTTGTTAATATGCGTAGCCCTGGAATAACCCTAGACCGGATACCATTATT
TGTTTGATCTGTAGTTATTACGGCTGTGTTACTGCTTTTATCGTTGCCAGTCTTAGCTGGTGCAATTACGAT
ACTATTAACTGACCGAAATTTAAATACTTCATTTTTTGATCCTGCTGGGGGTGGGGATCCTATTTTATACCA
GNATTTATTT
>Baetis_rhodani_NO-EPH14_NRW
TACTCTATATTTCATTTTTGGTGCTTGGGCAGGTATGGTAGGGACCTCATTAAGACTTTTAATTCGAGCCGA
GTTGGGTAACCCGGGTTCATTAATTGGGGACGATCAAATTTATAACGTAATCGTAACTGCTCATGCCTTTAT
TATGATTTTTTTTATAGTGATACCTATTATAATTGGGGGTTTTGGAAATTGGTTAGTCCCTCTGATGCTAGG
TGCTCCAGATATAGCATTCCCTCGTATAAACAACATAAGTTTTTGGTTATTGCCTCCTTCTTTAACACTTCT
CGTGTCTAGAAGAATTGTTGACGTAGGTGCTGGTACTGGTTGAACTGTTTATCCTCCTCTCGCCGCAAATAT
CGCCCACGGAGGGTCTTCGGTTGATTTCGCAATTTTTTCTTTACACTTGGCTGGTATTTCTTCGATTTTAGG
TGCAGTTAATTTTATTACTACAGTTGTTAATATGCGTAGCCCTGGAATAACCCTAGACCGGATACCATTATT
TGTTTGATCTGTAGTTATTACGGCTGTGTTACTGCTTTTATCGTTGCCAGTCTTAGCTGGTGCAATTACGAT
ACTATTAACTGACCGAAATTTAAATACTTCATTTTTTGATCCTGCTGGGGGTGGGGATCCTATTTTATACCA
GCATTTATTT
>Baetis_rhodani_NO-EPH13_NRW
TACTCTATATTTCATTTTTGGTGCTTGGGCAGGTATGGTAGGGACCTCATTAAGACTTTTAATTCGAGCCGA
GTTGGGTAACCCGGGTTCATTAATTGGGGACGATCAAATTTATAACGTAATCGTAACTGCTCATGCCTTTAT
TATGATTTTTTTTATAGTGATACCTATTATAATTGGGGGTTTTGGAAATTGGTTAGTCCCTCTGATGCTAGG
TGCTCCAGACATAGCATTCCCTCGTATAAACAACATAAGTTTTTGGTTATTGCCTCCTTCTTTAACACTTCT
CGTGTCTAGAAGAATTGTTGACGTAGGTGCTGGTACTGGTTGAACTGTTTATCCTCCTCTCGCCGCAAATAT
CGCCCACGGAGGGTCTTCGGTTGATTTCGCAATTTTTTCTTTACACTTGGCTGGTATTTCTTCGATTTTAGG
TGCAGTTAATTTTATTACTACAGTTGTTAATATGCGTAGCCCTGGAATAACCCTAGACCGGATACCATTATT
TGTTTGATCTGTAGTTATTACGGCTGTGTTACTGCTTTTATCTTTGCCAGTCTTAGCTGGTGCAATTACGAT
ACTATTAACTGACCGAAATTTAAATACTTCATTTTTTGATCCTGCTGGGGGTGGGGATCCTATTTTATACCA
GCATTTATTT
>Baetis_rhodani_NO-EPH12_NRW
TACTCTATATTTCATTTTTGGTGCTTGGGCAGGTATGGTAGGGACCTCATTAAGACTTTTAATTCGAGCCGA
GTTGGGTAACCCGGGTTCATTAATTGGGGACGATCAAATTTATAACGTAATCGTAACTGCTCATGCCTTTAT
TATGATTTTTTTTATAGTGATACCTATTATAATTGGGGGTTTTGGAAATTGGTTAGTCCCTCTGATGCTAGG
TGCTCCAGATATAGCATTCCCTCGTATAAACAACATAAGTTTTTGGTTATTGCCTCCTTCTTTAACACTTCT
CGTGTCTAGAAGAATTGTTGACGTAGGTGCTGGTACTGGTTGAACTGTTTATCCTCCTCTCGCCGCAAATAT
CGCCCACGGAGGGTCTTCGGTTGATTTCGCAATTTTTTCTTTACACTTGGCTGGTATTTCTTCGATTTTAGG
TGCAGTTAATTTTATTACTACAGTTGTTAATATGCGTAGCCCTGGAATAACCCTAGACCGTATACCATTATT
TGTTTGATCTGTAGTTATTACGGCTGTGTTACTGCTTTTATCGTTGCCAGTCTTAGCTGGTGCAATTACGAT
ACTATTAACTGACCGAAATTTAAATACTTCATTTTTTGATCCTGCTGGGGGTGGGGATCCTATTTTATACCA
GCATTTATTT
>Baetis_rhodani_NO-EPH11_NRW
TACTCTATATTTCATTTTTGGTGCTTGGGCAGGTATGGTAGGGACCTCATTAAGACTTTTAATTCGAGCCGA
GTTGGGTAACCCGGGTTCATTAATTGGGGACGATCAAATTTATAACGTAATCGTAACTGCTCATGCCTTTAT
TATGATTTTTTTTATAGTGATACCTATTATAATTGGGGGTTTTGGAAATTGGTTAGTCCCTCTGATGTTAGG
TGCTCCAGATATAGCATTCCCTCGTATAAACAACATAAGTTTTTGGTTATTGCCTCCTTCTTTAACACTTCT
CGTGTCTAGAAGAATTGTTGACGTAGGTGCTGGTACTGGTTGAACTGTTTATCCTCCTCTCGCCGCAAATAT
CGCCCACGGAGGGTCTTCGGTTGATTTCGCAATTTTTTCTTTACACTTGGCTGGTATTTCTTCGATTTTAGG
TGCAGTTAATTTTATTACTACAGTTGTTAATATGCGTAGCCCTGGAATAACCCTAGACCGGATACCATTATT
TGTTTGATCTGTAGTTATTACGGCTGTGTTACTGCTTTTATCGTTGCCAGTCTTAGCTGGTGCAATTACGAT
ACTATTAACTGACCGAAATTTAAATACTTCATTTTTTGATCCTGCTGGGGGTGGGGATCCTATTTTATACCA
GNATTTATTT
