# Supplementary material for: Reports of Baetidae (Ephemeroptera) species from Tafna Basin, Algeria and biogeographic affinities revealed by DNA barcoding
Source: Biodivers Data J. 2020 Aug 14;8:e55596. doi: 10.3897/BDJ.8.e55596 (PMC7442755; doi:10.3897/BDJ.8.e55596)
Supplement: Supplementary material 5 — BP_sequence alignment [file bdj-08-e55596-s005.fas]

>BP_ALG_A02
TACTCTTTACTTTATTTTTGGCGCGTGGTCGGGGATGGTAGGTACTTCCCTTAGATTGTTGATTCGAGCTGA
ATTAGGTAGTCCTGGCTCATTAATTGGTGATGACCAGATTTACAACGTAATTGTTACGGCCCATGCGTTTAT
TATAATCTTTTTTATAGTGATACCTATTATGATTGGTGGATTTGGTAATTGGCTGGTTCCACTTATATTGGG
GGCCCCGGATATGGCTTTCCCACGTTTAAATAATATAAGATTTTGATTATTGCCTCCTTCTTTGACTTTACT
AATTTCTAGAAGCATCGTAGACGTAGGTGCGGGTACCGGGTGGACAGTTTACCCTCCCCTATCTGCTAATAT
TGCTCACGGGGGAGCTTCTGTAGATTTTGCTATTTTCTCCCTACACTTAGCAGGGGTGTCCTCTATTTTAGG
GGCTGTAAACTTTATTACAACTGTGCTTAATATGCGGAGTCCAGGTATAACTCTGGATCGTATGCCTCTTTT
TGTGTGATCCGTTGTTATTACGGCAGTGTTACTATTACTATCATTGCCGGTATTAGCTGGGGCGATCACAAT
GCTATTGACGGACCGTAATTTAAACACTTCATTTTTTGATCCTGCTGGAGGGGGAGACCCTATTTTGTACCA
GCACCTATTT
>BP_ALG_B02
TACTCTTTACTTTATTTTTGGCGCGTGGTCGGGGATGGTAGGTACTTCCCTTAGATTGTTGATTCGAGCTGA
ATTAGGTAGTCCTGGCTCATTAATTGGTGATGACCAGATTTACAACGTAATTGTTACGGCCCATGCGTTTAT
TATAATCTTTTTTATAGTGATACCTATTATGATTGGTGGATTTGGTAATTGGCTGGTTCCACTTATATTGGG
GGCCCCGGATATGGCTTTCCCACGTTTAAATAATATAAGATTTTGATTATTGCCTCCTTCTTTGACTTTACT
AATTTCTAGAAGCATCGTAGACGTAGGTGCGGGTACCGGGTGGACAGTTTACCCTCCCCTATCTGCTAATAT
TGCTCACGGGGGAGCTTCTGTAGATTTTGCTATTTTCTCCCTACACTTAGCAGGGGTGTCCTCTATTTTAGG
GGCTGTAAACTTTATTACAACTGTGCTTAATATGCGGAGTCCAGGTATAACTCTGGATCGTATGCCTCTTTT
TGTGTGATCCGTTGTTATTACGGCAGTGTTACTATTACTATCATTGCCGGTATTAGCTGGGGCGATCACAAT
GCTATTGACGGACCGTAATTTAAACACTTCATTTTTTGATCCTGCTGGAGGGGGAGACCCTATTTTGTACCA
GCACCTATTT
>BP_ALG_C02
TACTCTTTACTTTATTTTTGGCGCGTGGTCGGGGATGGTAGGTACTTCCCTTAGATTGTTGATTCGAGCTGA
ATTAGGTAGTCCTGGCTCATTAATTGGTGATGACCAGATTTACAACGTAATTGTTACGGCCCATGCGTTTAT
TATAATCTTTTTTATAGTGATACCTATTATGATTGGTGGATTTGGTAATTGGCTGGTTCCACTTATATTGGG
GGCCCCGGATATGGCTTTCCCACGTTTAAATAATATAAGATTTTGATTATTGCCTCCTTCTTTGACTTTACT
AATTTCTAGAAGCATCGTAGACGTAGGTGCGGGTACCGGGTGGACAGTTTACCCTCCCCTATCTGCTAATAT
TGCTCACGGGGGAGCTTCTGTAGATTTTGCTATTTTCTCCCTACACTTAGCAGGGGTGTCCTCTATTTTAGG
GGCTGTAAACTTTATTACAACTGTGCTTAATATGCGGAGTCCAGGTATAACTCTGGATCGTATGCCTCTTTT
TGTGTGATCCGTTGTTATTACGGCAGTGTTACTATTACTATCATTGCCGGTATTAGCTGGGGCGATCACAAT
GCTATTGACGGACCGTAATTTAAACACTTCATTTTTTGATCCTGCTGGAGGGGGAGACCCTATTTTGTACCA
GCACCTATTT
>BP_ALG_C05
TACTCTTTACTTTATTTTTGGCGCGTGGTCGGGGATGGTAGGTACTTCCCTTAGATTGTTGATTCGAGCTGA
ATTAGGTAGTCCTGGCTCATTAATTGGTGATGACCAGATTTACAACGTAATTGTTACGGCCCATGCGTTTAT
TATAATCTTTTTTATAGTGATACCTATTATGATTGGTGGATTTGGTAATTGGCTGGTTCCACTTATATTGGG
GGCCCCGGATATGGCTTTCCCACGTTTAAATAATATAAGATTTTGATTATTGCCTCCTTCTTTGACTTTACT
AATTTCTAGAAGCATCGTAGACGTAGGTGCGGGTACCGGGTGGACAGTTTACCCTCCCCTATCTGCTAATAT
TGCTCACGGGGGAGCTTCTGTAGATTTTGCTATTTTCTCCCTACACTTAGCAGGGGTGTCCTCTATTTTAGG
GGCTGTAAACTTTATTACAACTGTGCTTAATATGCGGAGTCCAGGTATAACTCTGGATCGTATGCCTCTTTT
TGTGTGATCCGTTGTTATTACGGCAGTGTTACTATTACTATCATTGCCGGTATTAGCTGGGGCGATCACAAT
GCTATTGACGGACCGTAATTTAAACACTTCATTTTTTGATCCTGCTGGAGGGGGAGACCCTATTTTGTACCA
GCACCTATTT
>BP_ALG_D02
TACTCTTTACTTTATTTTTGGCGCGTGGTCGGGGATGGTAGGTACTTCCCTTAGATTGTTGATTCGAGCTGA
ATTAGGTAGTCCTGGCTCATTAATTGGTGATGACCAGATTTACAACGTAATTGTTACGGCCCATGCGTTTAT
TATAATCTTTTTTATAGTGATACCTATTATGATTGGTGGATTTGGTAATTGGCTGGTTCCACTTATATTGGG
GGCCCCGGATATGGCTTTCCCACGTTTAAATAATATAAGATTTTGATTATTGCCTCCTTCTTTGACTTTACT
AATTTCTAGAAGCATCGTAGACGTAGGTGCGGGTACCGGGTGGACAGTTTACCCTCCCCTATCTGCTAATAT
TGCTCACGGGGGAGCTTCTGTAGATTTTGCTATTTTCTCCCTACACTTAGCAGGGGTGTCCTCTATTTTAGG
GGCTGTAAACTTTATTACAACTGTGCTTAATATGCGGAGTCCAGGTATAACTCTGGATCGTATGCCTCTTTT
TGTGTGATCCGTTGTTATTACGGCAGTGTTACTATTACTATCATTGCCGGTATTAGCTGGGGCGATCACAAT
GCTATTGACGGACCGTAATTTAAACACTTCATTTTTTGATCCTGCTGGAGGGGGAGACCCTATTTTGTACCA
GCACCTATTT
>BP_ALG_D09
TACTCTTTACTTTATTTTTGGCGCGTGGTCGGGGATGGTAGGTACTTCCCTTAGATTGTTGATTCGAGCTGA
ATTAGGTAGTCCTGGCTCATTAATTGGTGATGACCAGATTTACAACGTAATTGTTACGGCCCATGCGTTTAT
TATAATCTTTTTTATAGTGATACCTATTATGATTGGTGGATTTGGTAATTGGCTGGTTCCACTTATATTGGG
GGCCCCGGATATGGCTTTCCCACGTTTAAATAATATAAGATTTTGATTATTGCCTCCTTCTTTGACTTTACT
AATTTCTAGAAGCATCGTAGACGTAGGTGCGGGTACCGGGTGGACAGTTTACCCTCCCCTATCTGCTAATAT
TGCTCACGGGGGAGCTTCTGTAGATTTTGCTATTTTCTCCCTACACTTAGCAGGGGTGTCCTCTATTTTAGG
GGCTGTAAACTTTATTACAACTGTGCTTAATATGCGGAGTCCAGGTATAACTCTGGATCGTATGCCTCTTTT
TGTGTGATCCGTTGTTATTACGGCAGTGTTACTATTACTATCATTGCCGGTATTAGCTGGGGCGATCACAAT
GCTATTGACGGACCGTAATTTAAACACTTCATTTTTTGATCCTGCTGGAGGAGGAGACCCTATTTTGTACCA
GCACCTATTT
>BP_ALG_E02
TACTCTTTACTTTATTTTTGGCGCGTGGTCGGGGATGGTAGGTACTTCCCTTAGATTGTTGATTCGAGCTGA
ATTAGGTAGTCCTGGCTCATTAATTGGTGATGACCAGATTTACAACGTAATTGTTACGGCCCATGCGTTTAT
TATAATCTTTTTTATAGTGATACCTATTATGATTGGTGGATTTGGTAATTGGCTGGTTCCACTTATATTGGG
GGCCCCGGATATGGCTTTCCCACGTTTAAATAATATAAGATTTTGATTATTGCCTCCTTCTTTGACTTTACT
AATTTCTAGAAGCATCGTAGACGTAGGTGCGGGTACCGGGTGGACAGTTTACCCTCCCCTATCTGCTAATAT
TGCTCACGGGGGAGCTTCTGTAGATTTTGCTATTTTCTCCCTACACTTAGCAGGGGTGTCCTCTATTTTAGG
GGCTGTAAACTTTATTACAACTGTGCTTAATATGCGGAGTCCAGGTATAACTCTGGATCGTATGCCTCTTTT
TGTGTGATCCGTTGTTATTACGGCAGTGTTACTATTACTATCATTGCCGGTATTAGCTGGGGCGATCACAAT
GCTATTGACGGACCGTAATTTAAACACTTCATTTTTTGATCCTGCTGGAGGGGGAGACCCTATTTTGTACCA
GCACCTATTT
>BP_ALG_E09
TACTCTTTACTTTATTTTTGGCGCGTGGTCGGGGATGGTAGGTACTTCCCTTAGATTGTTGATTCGAGCTGA
ATTAGGTAGTCCTGGCTCATTAATTGGTGATGACCAGATTTACAACGTAATTGTTACGGCCCATGCGTTTAT
TATAATCTTTTTTATAGTGATACCTATTATGATTGGTGGATTTGGTAATTGGCTGGTTCCACTTATATTGGG
GGCCCCGGATATGGCTTTCCCACGTTTAAATAATATAAGATTTTGATTATTGCCTCCTTCTTTGACTTTACT
AATTTCTAGAAGCATCGTAGACGTAGGTGCGGGTACCGGGTGGACAGTTTACCCTCCCCTATCTGCTAATAT
TGCTCACGGGGGAGCTTCTGTAGATTTTGCTATTTTCTCCCTACACTTAGCAGGGGTGTCCTCTATTTTAGG
GGCTGTAAACTTTATTACAACTGTGCTTAATATGCGGAGTCCAGGTATAACTCTGGATCGTATGCCTCTTTT
TGTGTGATCCGTTGTTATTACGGCAGTGTTACTATTACTATCATTGCCGGTATTAGCTGGGGCGATCACAAT
GCTATTGACGGACCGTAATTTAAACACTTCATTTTTTGATCCTGCTGGAGGGGGAGACCCTATTTTGTACCA
GCACCTATTT
>BP_ALG_F07
TACTCTTTACTTTATTTTTGGCGCGTGGTCGGGGATGGTAGGTACTTCCCTTAGATTGTTGATTCGAGCTGA
ATTAGGTAGTCCTGGCTCATTAATTGGTGATGACCAGATTTACAACGTAATTGTTACGGCCCATGCGTTTAT
TATAATCTTTTTTATAGTGATACCTATTATGATTGGTGGATTTGGTAATTGGCTGGTTCCACTTATATTGGG
GGCCCCGGATATGGCTTTCCCACGTTTAAATAATATAAGATTTTGATTATTGCCTCCTTCTTTGACTTTACT
AATTTCTAGAAGCATCGTAGACGTAGGTGCGGGTACCGGGTGGACAGTTTACCCTCCCCTATCTGCTAATAT
TGCTCACGGGGGAGCTTCTGTAGATTTTGCTATTTTCTCCCTACACTTAGCAGGGGTGTCCTCTATTTTAGG
GGCTGTAAACTTTATTACAACTGTGCTTAATATGCGGAGTCCAGGTATAACTCTGGATCGTATGCCTCTTTT
TGTGTGATCCGTTGTTATTACGGCAGTGTTACTATTACTATCATTGCCGGTATTAGCTGGGGCGATCACAAT
GCTATTGACGGACCGTAATTTAAACACTTCATTTTTTGATCCTGCTGGAGGGGGAGACCCTATTTTGTACCA
GCACCTATTT
>BP_ALG_F09
TACTCTTTACTTTATTTTTGGCGCGTGGTCGGGGATGGTAGGTACTTCCCTTAGATTGTTGATTCGAGCTGA
ATTAGGTAGTCCTGGCTCATTAATTGGTGATGACCAGATTTACAACGTAATTGTTACGGCCCATGCGTTTAT
TATAATCTTTTTTATAGTGATACCTATTATGATTGGTGGATTTGGTAATTGGCTGGTTCCACTTATATTGGG
GGCCCCGGATATGGCTTTCCCACGTTTAAATAATATAAGATTTTGATTATTGCCTCCTTCTTTGACTTTACT
AATTTCTAGAAGCATCGTAGACGTAGGTGCGGGTACCGGGTGGACAGTTTACCCTCCCCTATCTGCTAATAT
TGCTCACGGGGGAGCTTCTGTAGATTTTGCTATTTTCTCCCTACACTTAGCAGGGGTGTCCTCTATTTTAGG
GGCTGTAAACTTTATTACAACTGTGCTTAATATGCGGAGTCCAGGTATAACTCTGGATCGTATGCCTCTTTT
TGTGTGATCCGTTGTTATTACGGCAGTGTTACTATTACTATCATTGCCGGTATTAGCTGGGGCGATCACAAT
GCTATTGACGGACCGTAATTTAAACACTTCATTTTTTGATCCTGCTGGAGGGGGAGACCCTATTTTGTACCA
GCACCTATTT
>BP_ALG_G07
TACTCTTTACTTTATTTTTGGCGCGTGGTCGGGGATGGTAGGTACTTCCCTTAGATTGTTGATTCGAGCTGA
ATTAGGTAGTCCTGGCTCATTAATTGGTGATGACCAGATTTACAACGTAATTGTTACGGCCCATGCGTTTAT
TATAATCTTTTTTATAGTGATACCTATTATGATTGGTGGATTTGGTAATTGGCTGGTTCCACTTATATTGGG
GGCCCCGGATATGGCTTTCCCACGTTTAAATAATATAAGATTTTGATTATTGCCTCCTTCTTTGACTTTACT
AATTTCTAGAAGCATCGTAGACGTAGGTGCGGGTACCGGGTGGACAGTTTACCCTCCCCTATCTGCTAATAT
TGCTCACGGGGGAGCTTCTGTAGATTTTGCTATTTTCTCCCTACACTTAGCAGGGGTGTCCTCTATTTTAGG
GGCTGTAAACTTTATTACAACTGTGCTTAATATGCGGAGTCCAGGTATAACTCTGGATCGTATGCCTCTTTT
TGTGTGATCCGTTGTTATTACGGCAGTGTTACTATTACTATCATTGCCGGTATTAGCTGGGGCGATCACAAT
GCTATTGACGGACCGTAATTTAAACACTTCATTTTTTGATCCTGCTGGAGGGGGAGACCCTATTTTGTACCA
GCACCTATTT
>BP_ALG_G09
TACTCTTTACTTTATTTTTGGCGCGTGGTCGGGGATGGTAGGTACTTCCCTTAGATTGTTGATTCGAGCTGA
ATTAGGTAGTCCTGGCTCATTAATTGGTGATGACCAGATTTACAACGTAATTGTTACGGCCCATGCGTTTAT
TATAATCTTTTTTATAGTGATACCTATTATGATTGGTGGATTTGGTAATTGGCTGGTTCCACTTATATTGGG
GGCCCCGGATATGGCTTTCCCACGTTTAAATAATATAAGATTTTGATTATTGCCTCCTTCTTTGACTTTACT
AATTTCTAGAAGCATCGTAGACGTAGGTGCGGGTACCGGGTGGACAGTTTACCCTCCCCTATCTGCTAATAT
TGCTCACGGGGGAGCTTCTGTAGATTTTGCTATTTTCTCCCTACACTTAGCAGGGGTGTCCTCTATTTTAGG
GGCTGTAAACTTTATTACAACTGTGCTTAATATGCGGAGTCCAGGTATAACTCTGGATCGTATGCCTCTTTT
TGTGTGATCCGTTGTTATTACGGCAGTGTTACTATTACTATCATTGCCGGTATTAGCTGGGGCGATCACAAT
GCTATTGACGGACCGTAATTTAAACACTTCATTTTTTGATCCTGCTGGAGGGGGAGACCCTATTTTGTACCA
GCACCTATTT
>BP_ALG_H09
TACTCTTTACTTTATTTTTGGCGCGTGGTCGGGGATGGTAGGTACTTCCCTTAGATTGTTGATTCGAGCTGA
ATTAGGTAGTCCTGGCTCATTAATTGGTGATGACCAGATTTACAACGTAATTGTTACGGCCCATGCGTTTAT
TATAATCTTTTTTATAGTGATACCTATTATGATTGGTGGATTTGGTAATTGGCTGGTTCCACTTATATTGGG
GGCCCCGGATATGGCTTTCCCACGTTTAAATAATATAAGATTTTGATTATTGCCTCCTTCTTTGACTTTACT
AATTTCTAGAAGCATCGTAGACGTAGGTGCGGGTACCGGGTGGACAGTTTACCCTCCCCTATCTGCTAATAT
TGCTCACGGGGGAGCTTCTGTAGATTTTGCTATTTTCTCCCTACACTTAGCAGGGGTGTCCTCTATTTTAGG
GGCTGTAAACTTTATTACAACTGTGCTTAATATGCGGAGTCCAGGTATAACTCTGGATCGTATGCCTCTTTT
TGTGTGATCCGTTGTTATTACGGCAGTGTTACTATTACTATCATTGCCGGTATTAGCTGGGGCGATCACAAT
GCTATTGACGGACCGTAATTTAAACACTTCATTTTTTGATCCTGCTGGAGGGGGAGACCCTATTTTGTACCA
GCACCTATTT
>BP_IT1
TACTCTTTATTTTATTTTTGGTGCGTGGTCGGGGATGGTAGGTACCTCCCTCAGATTGTTGATTCGCGCTGA
ATTAGGTAGTCCCGGGTCACTAATTGGGGATGACCAAGTTTACAACGTAATTGTTACAGCTCATGCGTTTAT
TATAATCTTTTTTATGGTGATACCTATTATGATTGGGGGGTTTGGTAATTGGTTGGTTCCACTTATATTGGG
AGCACCGGATATGGCTTTTCCACGTTTAAATAATATAAGATTTTGATTATTGCCCCCTTCTTTGACTTTATT
AATTTCTAGAAGCATTGTAGACGTCGGGGCAGGTACTGGGTGAACGGTTTATCCTCCCCTATCCGCCAACAT
CGCTCATGGGGGTGCTTCTGTAGATTTTGCTATTTTCTCTCTGCACTTAGCTGGTGTATCCTCTATTTTAGG
GGCTGTAAACTTTATTACAACTGTGCTTAACATGCGCAGCCCTGGTATAACTTTGGACCGAATGCCTCTCTT
TGTTTGATCTGTTGTTATTACGGCGGTGTTACTATTGCTGTCGTTGCCTGTGCTAGCTGGGGCCATTACAAT
GTTATTGACGGACCGTAATTTAAACACTTCATTCTTTGACCCTGCCGGAGGGGGTGACCCTATNNNNNNNNN
NNNNNNNNNN
>BP_IT2
TACTCTTTATTTTATTTTTGGTGCGTGGTCGGGGATGGTAGGTACCTCCCTCAGATTGTTGATTCGCGCTGA
ATTAGGTAGTCCCGGGTCACTAATTGGGGATGACCAAGTTTACAACGTAATTGTTACAGCTCATGCGTTTAT
TATAATCTTTTTTATGGTGATACCTATTATGATTGGGGGGTTTGGTAATTGGTTGGTTCCGCTTATATTGGG
AGCACCGGATATGGCTTTCCCACGTTTAAATAATATAAGATTTTGATTATTGCCCCCTTCTTTGACTTTATT
AATTTCTAGAAGCATTGTAGACGTCGGGGCAGGTACTGGGTGAACGGTTTATCCTCCCCTATCCGCCAACAT
CGCTCATGGGGGTGCTTCTGTAGATTTTGCTATTTTCTCTCTGCACTTAGCTGGTGTATCCTCTATTTTAGG
GGCTGTAAACTTTATTACAACTGTGCTTAACATGCGCAGCCCTGGTATAACTTTGGACCGAATGCCTCTCTT
TGTTTGATCTGTTGTTATTACGGCAGTGTTACTATTGCTGTCGTTGCCTGTGCTAGCTGGGGCCATTACAAT
GTTATTGACGGACCGTAATTTAAACACTTCATTCTTTGACCCTGCCGGAGGGGGTGACCCTATNNNNNNNNN
NNNNNNNNNN
>BP_IT3
TACTCTTTATTTTATTTTTGGTGCGTGGTCGGGGATGGTAGGTACCTCCCTCAGATTGTTGATTCGCGCTGA
ATTAGGTAGTCCCGGGTCACTAATTGGGGATGACCAAGTTTACAACGTAATTGTTACAGCTCATGCGTTTAT
TATAATCTTTTTTATGGTGATACCTATTATGATTGGGGGGTTTGGTAATTGGTTGGTTCCGCTTATATTGGG
AGCACCGGATATGGCTTTTCCACGTTTAAATAATATAAGATTTTGATTATTGCCCCCTTCTTTGACTTTATT
AATTTCTAGAAGCATTGTAGACGTCGGGGCAGGTACTGGGTGAACGGTTTATCCTCCCCTATCCGCCAACAT
CGCTCATGGGGGTGCTTCTGTAGATTTTGCTATTTTCTCTCTGCACTTAGCTGGTGTATCCTCTATTTTAGG
GGCTGTAAACTTTATTACAACTGTGCTTAACATGCGCAGCCCTGGTATAACTTTGGACCGAATGCCTCTCTT
TGTTTGATCTGTTGTTATTACGGCAGTGTTACTATTGCTGTCGTTGCCTGTGCTAGCTGGGGCCATTACAAT
GTTATTGACGGACCGTAATTTAAACACTTCATTCTTTGACCCTGCCGGAGGGGGTGACCCTATNNNNNNNNN
NNNNNNNNNN
>MF783534.1_Baetis_pavidus
TACTCTTTACTTTATTTTTGGCGCGTGGTCGGGGATGGTAGGTACTTCCCTTAGATTGTTGATTCGAGCTGA
ATTAGGTAGTCCTGGCTCATTAATTGGTGATGACCAGATTTACAACGTAATTGTTACGGCCCATGCGTTTAT
TATAATCTTTTTTATAGTGATACCTATTATGATTGGTGGATTTGGTAATTGGCTGGTTCCACTTATATTGGG
GGCCCCGGATATGGCTTTCCCACGTTTAAATAATATAAGATTTTGATTATTGCCCCCTTCTTTGACCTTACT
AATTTCTAGAAGCATCGTAGACGTAGGTGCGGGTACCGGGTGGACAGTTTACCCTCCCCTATCTGCTAATAT
TGCTCACGGGGGAGCTTCTGTAGATTTTGCTATTTTCTCCCTACACTTAGCAGGGGTGTCCTCTATTTTAGG
GGCTGTAAACTTTATTACAACTGTGCTTAATATGCGGAGTCCGGGTATAACTCTGGATCGTATGCCTCTTTT
TGTGTGATCCGTTGTTATTACGGCAGTGTTACTATTACTATCATTGCCGGTATTAGCTGGGGCGATCACAAT
GCTATTGACGGACCGTAATTTAAACACTTCATTTTTTGACCCTGCTGGAGGGGGAGACCCTATTTTGTACCA
GCACCTATTT
>MF458617.1_Baetidae_sp.
NNNNNNNNNNNNNNNNNNNNNCGCGTGGTCGGGGATGGTAGGTACTTCCCTTAGATTGTTGATTCGAGCTGA
ATTAGGTAGTCCTGGCTCATTAATTGGTGATGACCAGATTTACAACGTAATTGTTACGGCCCATGCGTTTAT
TATAATCTTTTTTATAGTGATACCTATTATGATTGGTGGATTTGGTAATTGGCTGGTTCCACTTATATTGGG
GGCCCCGGATATGGCTTTCCCACGTTTAAATAATATAAGATTTTGATTATTGCCCCCTTCTTTGACCTTACT
AATTTCTAGAAGCATCGTAGACGTAGGTGCGGGTACCGGGTGGACAGTTTACCCTCCCCTATCTGCTAATAT
TGCTCACGGGGGAGCTTCTGTAGATTTTGCTATTTTCTCCCTACACTTAGCAGGGGTGTCCTCTATTTTAGG
GGCTGTAAACTTTATTACAACTGTGCTTAATATGCGGAGTCCGGGTATAACTCTGGATCGTATGCCTCTTTT
TGTGTGATCCGTTGTTATTACGGCAGTGTTACTATTACTATCATTGCCGGTATTAGCTGGGGCGATCACAAT
GCTATTGACGGACCGTAATTTAAACACTTCATTTTTTGACCCTGCTGGAGGGGGAGACCCTATTTTGTACCA
GCACCTANNN
>MF783596.1_Baetis_alpinus
TACTCTCTACTTTATTTTCGGTGCCTGGTCGGGGATGGTAGGCACTTCCCTCAGATTATTAATTCGGGCTGA
GTTGGGAAACCCTGGCTCATTGATTGGGGATGACCAAATTTATAACGTTATTGTTACGGCCCACGCGTTTAT
TATAATCTTTTTTATAGTGATACCAATTATAATTGGGGGATTTGGTAATTGGTTAGTCCCTCTAATGTTAGG
TGCGCCTGATATGGCGTTCCCCCGCATAAACAATATGAGTTTTTGATTGTTACCCCCCTCATTGACTTTACT
AGTATCCAGAAGTATTGTGGACGTTGGTGCCGGTACTGGGTGGACAGTTTATCCTCCTTTAGCTGCCAATAT
TGCACACGGCGGTGCTTCTGTTGATTTTGCTATTTTTTCCCTGCATCTTGCTGGGGTGTCCTCAATTTTAGG
GGCAGTGAATTTCATTACTACTGTGATTAATATACGCAGTCCGGGTATAACTCTAGATCGAATACCGTTATT
TGTGTGGTCTGTTGTTATCACTGCTGTCTTACTGTTGCTTTCACTTCCCGTGTTGGCAGGTGCAATTACTAT
GCTGTTAACTGACCGAAATTTAAATACTTCATTTTTTGATCCGGCAGGTGGGGGCGATCCTATTTTATATCA
ACACCTGTTT
>MF783594.1_Baetis_alpinus
TACTCTCTACTTTATTTTCGGTGCCTGGTCGGGGATGGTAGGCACTTCCCTCAGATTATTAATTCGGGCTGA
GTTGGGAAACCCTGGCTCATTGATTGGGGATGACCAAATTTATAACGTTATTGTTACGGCCCACGCGTTTAT
TATAATCTTTTTTATAGTGATACCAATTATAATTGGGGGATTTGGTAATTGGTTAGTCCCTCTAATGTTAGG
TGCGCCTGATATGGCGTTCCCCCGCATAAACAATATGAGTTTTTGATTGTTACCCCCCTCATTAACTTTACT
AGTATCCAGAAGTATTGTGGACGTTGGTGCCGGTACTGGGTGGACAGTTTATCCTCCTTTAGCTGCCAATAT
TGCACACGGCGGTGCTTCTGTTGATTTTGCTATTTTTTCCCTGCATCTTGCTGGGGTGTCCTCAATTTTAGG
GGCAGTGAATTTCATTACTACTGTGATTAATATACGCAGTCCGGGTATAACTCTAGATCGAATACCGTTATT
TGTGTGGTCTGTTGTTATCACTGCTGTCTTACTGTTGCTTTCACTTCCCGTGTTGGCAGGTGCAATTACTAT
GCTGTTAACTGACCGAAATTTAAATACTTCATTTTTTGATCCGGCAGGTGGGGGCGATCCTATTTTATATCA
ACACCTGTTT
>MF783409.1_Baetis_alpinus
TACTCTCTACTTTATTTTCGGTGCCTGGTCGGGGATGGTAGGCACTTCCCTCAGATTATTAATTCGGGCTGA
GTTGGGAAACCCTGGCTCATTGATTGGGGATGACCAAATTTATAACGTTATTGTTACGGCCCACGCGTTTAT
TATAATCTTTTTTATAGTGATACCAATTATAATTGGGGGATTTGGTAATTGGTTAGTCCCTCTAATGTTAGG
TGCGCCTGATATGGCGTTCCCCCGCATAAACAATATGAGTTTTTGATTGTTACCCCCCTCATTAACTTTACT
AGTATCCAGAAGTATTGTGGACGTTGGCGCCGGTACTGGGTGGACAGTTTATCCTCCTTTAGCTGCCAATAT
TGCACACGGCGGTGCTTCTGTTGATTTCGCTATTTTTTCCCTGCATCTTGCTGGGGTGTCCTCAATTTTAGG
GGCAGTGAATTTCATTACTACTGTGATTAATATACGCAGTCCGGGTATAACTCTAGATCGAATACCGTTATT
TGTGTGGTCTGTTGTTATCACTGCTGTCTTACTGTTGCTTTCACTTCCCGTGTTGGCAGGTGCAATTACTAT
GTTGTTAACTGACCGAAATTTAAATACTTCATTTTTTGATCCGGCAGGTGGGGGCGATCCTATTTTATATCA
ACACCTGTTT
>MF783586.1_Baetis_alpinus
TACGTATAACTTTATTTTTGGTGCTTGGTCTGGTATAGTAGGTACTTCCCTTAGTCTTTTGATTCGTGCTGA
GTTGGGAAATCCTGGTTCTTTAATTGGTGATGACCAAATTTATAACGTTATTGTTACGGCTCACGCTTTTAT
TATAATCTTTTTTATAGTGATACCAATTATGATTGGTGGTTTTGGAAATTGACTTGTTCCGCTTATGCTTGG
AGCGCCGGATATGGGGTTTCCCCGTATAAATAACATAAGATTTTGATTGTTACCCCCCTCACTCACACTTTT
AATTTCTAGCAGAATTGTTGATGTAGGAGCGGGTACAGGTTGGACCGTCTATCCTCCCCTATCTGCTAATAT
CGCACATGGGGGTTCTTCGGTAGATTTTGCAATTTTTTCACTTCATTTGGCTGGTGTGTCCTCTATCTTGGG
AGCGGTTAATTTTATTACAACTGTAATTAATATGCGTAGTCCTGGTATAAGTCTAGATCGAATACCTTTATT
TGTGTGGTCAGTGGTTATTACCGCAGTTCTGCTCTTGCTTTCTTTACCAGTATTGGCTGGCGCTATTACTAT
ACTTTTAACCGATCGTAATCTTAATACTTCGTTTTTTGACCCTGCTGGAGGGGGTGACCCTATTTTATATCA
GCACCTATTT
>KY261632.1_Baetis_lutheri
TACGTTATACTTTATTTTTGGTGCTTGATCGGGTATAGTAGGTACTTCCCTTAGTCTTTTGATCCGTGCTGA
GTTGGGTAATCCTGGTTCTTTAATTGGGGATGACCAGATTTATAACGTTATTGTAACGGCTCATGCTTTTAT
TATAATTTTTTTTATAGTGATACCAATTATGATTGGTGGTTTTGGTAATTGACTTGTCCCTCTCATGCTTGG
TGCTCCGGATATGGCGTTTCCTCGTATAAATAATATAAGATTTTGATTGCTTCCTCCTTCTCTTACTCTTTT
AGTATCAAGCAGAATTGTTGACGTAGGTGCGGGCACTGGCTGGACCGTTTACCCTCCTCTATCCGCTAATAT
CGCTCATGGAGGGTCCTCAGTAGACTTTGCTATTTTTTCACTTCATTTGGCCGGTGTATCCTCTATCTTGGG
GGCGGTTAATTTTATTACAACTGTGATCAATATGCGTAGCCCTGGTATGAGATTGGATCGAATGCCACTGTT
TGTGTGGTCAGTGGTGATCACTGCGGTGTTACTCTTGCTTTCTTTACCAGTGTTGGCGGGGGCTATCACCAT
ACTATTGACGGACCGCAACCTTAATACTTCATTTTTTGACCCCGCTGGAGGGGGAGATCCCATTTTATACCA
ACATCTATTC
>MF458619.1_Baetis_lutheri
NNNNNNNNNNNNNNNNNNNNNGGCTTGAGCTGGAATAGTAGGTACATCTCTTAGATTATTAATTCGTGCCGA
ACTTGGCAATCCCGGCTCACTAATTGGGGATGACCAAATTTATAACGTCATTGTTACGGCGCATGCCTTTAT
TATAATTTTTTTTATAGTGATACCAATTATAATTGGGGGTTTTGGTAATTGGCTTGTGCCTCTTATATTAGG
TGCCCCTGATATAGCTTTTCCTCGTATGAATAATATGAGTTTTTGGTTGTTGCCACCTTCACTGACTTTATT
GGTGTCTAGAAGAATTGTAGATGTTGGTGCTGGTACTGGTTGGACTGTGTATCCTCCCCTTTCGGCTAATAT
CGCCCATGGTGGTTCTTCTGTTGACTTCGCTATCTTTTCACTCCATTTAGCGGGTGTGTCCTCAATTTTAGG
GGCTGTAAATTTTATTACGACGGTTATTAATATGCGAAGCCCTGGCATAAGACTAGATCGAATGCCTTTATT
TGTATGGTCTGTAGTTATTACCGCCGTTTTGCTTTTATTATCATTACCAGTGCTAGCGGGGGCTATCACCAT
GCTGTTAACTGACCGTAACCTTAACACCTCATTTTTTGACCCCGCAGGCGGTGGTGACCCAATTTTATATCA
GCATTTANNN
>LN734686.1_Baetis_lutheri
NNNNNNNNNNNNNNNNNNNGGTGCTTGATCGGGTATGGTAGGTACTTCCCTTAGTCTTTTGATTCGCGCTGA
GTTGGGTAATCCCGGTTCTTTAATTGGTGATGACCAAATTTATAACGTTATTGTTACGGCTCACGCTTTTAT
TATAATTTTTTTTATAGTGATACCAATCATAATTGGTGGTTTTGGAAATTGGCTTGTTCCGCTTATGCTTGG
AGCTCCTGATATAGCGTTCCCACGTATAAATAACATAAGATTTTGGTTATTACCCCCTTCACTCACTCTTCT
AGTTTCTAGCAGAATTGTTGACGTAGGAGCGGGTACAGGTTGGACCGTATACCCTCCCCTATCAGCAAATAT
CGCGCATGGGGGGTCTTCGGTAGATTTTGCAATCTTTTCACTTCATTTGGCTGGGGTGTCCTCAATTTTGGG
AGCGGTTAATTTTATTACAACTGTAATTAATATGCGTAGTCCAGGTATAAGTTTAGACCGAATACCTTTATT
CGTGTGGTCAGTGGTTATTACCGCAGTCTTGCTATTGCTCTCTTTACCAGTATTGGCTGGTGCTATCACTAT
ACTTTTAACTGACCGTAACCTTAATACCTCGTTTTTTGACCCTGCTGGTGGAGGTGANNNNNNNNNNNNNNN
NNNNNNNNNN
>MF783549.1_Baetis_lutheri
TACGTTATACTTTATTTTTGGTGCTTGATCGGGTATAGTAGGTACTTCCCTTAGTCTTTTGATCCGTGCTGA
GTTGGGTAATCCTGGTTCTTTAATTGGGGATGACCAGATTTATAACGTTATTGTAACGGCTCATGCTTTTAT
TATAATTTTTTTTATAGTGATACCAATTATGATTGGTGGTTTTGGTAATTGGCTTGTCCCTCTCATGCTTGG
TGCTCCGGATATAGCGTTTCCTCGTATAAATAATATAAGATTTTGATTGCTTCCTCCTTCTCTTACTCTTTT
AGTATCAAGCAGAATTGTTGACGTAGGTGCGGGCACTGGCTGGACCGTCTACCCTCCTCTATCCGCTAATAT
CGCCCATGGGGGGTCCTCAGTAGACTTTGCTATTTTTTCACTTCATTTGGCCGGTGTATCCTCTATCTTGGG
GGCGGTTAATTTTATTACAACTGTGATCAATATGCGTAGCCCTGGTATGAGATTGGATCGAATGCCACTGTT
TGTGTGGTCAGTGGTTATCACTGCGGTGTTACTCTTGCTTTCTTTACCAGTGTTGGCGGGGGCTATCACCAT
ACTATTGACGGACCGCAACCTTAATACTTCATTTTTTGACCCCGCTGGAGGGGGAGATCCCATTTTATACCA
ACATCTATTC
>MF783548.1_Baetis_lutheri
TACGTTATACTTTATTTTTGGTGCTTGATCGGGTATAGTAGGTACTTCCCTTAGTCTTTTGATCCGTGCTGA
GTTGGGTAATCCTGGTTCTTTAATTGGGGATGACCAGATTTATAACGTTATTGTAACGGCTCATGCTTTTAT
TATAATTTTTTTTATAGTGATACCAATTATGATTGGTGGTTTTGGTAATTGGCTTGTCCCTCTCATGCTTGG
TGCTCCGGATATGGCGTTTCCTCGTATAAATAATATAAGATTTTGACTGCTTCCTCCTTCTCTTACTCTTTT
AGTATCAAGCAGAATTGTTGACGTAGGTGCGGGCACTGGCTGGACCGTCTACCCTCCTCTATCCGCTAATAT
CGCCCATGGGGGGTCCTCAGTAGACTTTGCTATTTTTTCACTTCATTTGGCCGGTGTATCCTCTATCTTGGG
GGCGGTTAATTTTATTACAACTGTGATCAATATGCGTAGCCCTGGTATGAGATTGGATCGAATGCCACTGTT
TGTGTGGTCAGTGTTGATCACTGCGGTGTTACTCTTGCTTTCTTTACCAGTGTTGGCGGGGGCTATCACCAT
ACTATTGACGGACCGCAACCTTAATACTTCATTTTTTGACCCCGCTGGAGGGGGAGATCCCATTTTATACCA
ACATCTATTC
>LN734685.1_Baetis_lutheri
NNNNNNNNNNNNNNNNNNNGGTGCTTGATCGGGTATGGTAGGTACTTCCCTTAGTCTTTTGATTCGCGCTGA
GTTGGGTAATCCCGGTTCTTTAATTGGTGATGACCAAATTTATAACGTTATTGTTACGGCTCACGCTTTTAT
TATAATTTTTTTTATAGTGATACCAATCATAATTGGTGGTTTTGGAAATTGGCTTGTTCCGCTTATGCTTGG
AGCTCCTGATATAGCGTTTCCACGTATAAATAACATAAGATTTTGGTTATTACCCCCTTCACTCACTCTTCT
AGTTTCTAGCAGAATTGTTGACGTAGGAGCGGGTACAGGTTGGACCGTATACCCTCCCCTATCAGCAAATAT
CGCGCATGGGGGGTCTTCGGTAGATTTTGCAATCTTTTCACTTCATTTGGCTGGGGTGTCCTCAATTTTGGG
AGCGGTTAATTTTATTACAACTGTAATTAATATGCGTAGTCCTGGTATAAGTTTAGACCGAATACCCTTATT
TGTGTGGTCAGTGGTTATTACCGCAGTCTTGCTATTGCTCTCTTTACCAGTATTGGCTGGTGCTATCACTAT
ACTTTTAACTGACCGTAACCTTAATACCTCGTTTTTTGACCCTGCTGGTGGAGGTGANNNNNNNNNNNNNNN
NNNNNNNNNN
