# Supplementary material for: Reports of Baetidae (Ephemeroptera) species from Tafna Basin, Algeria and biogeographic affinities revealed by DNA barcoding
Source: Biodivers Data J. 2020 Aug 14;8:e55596. doi: 10.3897/BDJ.8.e55596 (PMC7442755; doi:10.3897/BDJ.8.e55596)
Supplement: Supplementary material 6 — BM_sequence alignment [file bdj-08-e55596-s006.fas]

>BM_ALG_G01
TACTCTCTACTTTATTTTCGGTGCTTGATCGGGAATAGTAGGCACATCTTTAAGTTTATTAATTCGTGCGGA
GTTGGGTAATCCTGGTTCTTTAATTGGGGATGACCAAATTTATAATGTTATTGTTACTGCTCACGCGTTTAT
TATAATCTTTTTTATAGTGATACCCATTATAATTGGGGGGTTTGGAAATTGATTAGTTCCCCTTATATTAGG
TGCTCCAGACATGGCTTTCCCCCGTATAAATAATATAAGTTTTTGGTTGTTACCTCCTTCTTTAACTTTGCT
GGTGTCAAGAAGAATCGTGGATGTAGGTGCTGGCACAGGTTGGACGGTCTATCCTCCCCTAGCGGCTAATAT
CGCTCATGGCGGGGCTTCTGTTGATTTCGCTATCTTTTCTCTACATCTTGCAGGGGTTTCTTCTATTTTAGG
AGCAGTAAATTTTATCACAACCGTAATCAACATGCGCAGTCCGGGGATGACTTTAGATCGTATGCCATTATT
TGTTTGATCCGTTGTGATTACTGCGGTTTTATTGTTGTTGTCCTTGCCTGTTTTGGCGGGGGCTATCACCAT
ATTGCTGACTGACCGAAATCTTAACACCTCATTCTTTGACCCAGCTGGTGGGGGTGACCCTATTTTGTATCA
GCATTTATTT
>BM_ALG_H10
TACTCTCTACTTTATTTTCGGTGCTTGATCGGGAATAGTAGGCACATCTTTAAGTTTATTAATTCGTGCGGA
GTTGGGTAATCCTGGTTCTTTAATTGGGGATGACCAAATTTATAATGTTATTGTTACTGCTCACGCGTTTAT
TATAATCTTTTTTATAGTGATACCCATTATAATTGGGGGGTTTGGAAATTGATTAGTTCCCCTTATATTAGG
TGCTCCAGACATGGCTTTCCCCCGTATAAATAATATAAGTTTTTGGTTGTTACCTCCTTCTTTAACTTTGCT
GGTGTCAAGAAGAATCGTGGATGTAGGTGCTGGCACAGGTTGGACGGTCTATCCTCCCCTAGCGGCTAATAT
CGCTCATGGCGGGGCTTCTGTTGATTTCGCTATCTTTTCTCTACATCTTGCAGGGGTTTCTTCTATTTTAGG
AGCAGTAAATTTTATCACAACCGTAATCAACATGCGCAGTCCGGGGATGACTTTAGATCGTATGCCATTATT
TGTTTGATCCGTTGTGATTACTGCGGTTTTATTGTTGTTGTCCTTGCCTGTTTTGGCGGGGGCTATCACCAT
ATTGCTGACTGACCGAAATCTTAACACCTCATTCTTTGACCCAGCTGGTGGGGGTGACCCTATTTTGTATCA
GCATTTATTT
>BM_ALG_D05F
NNNNNNNNNNNNNNNNNNNNNNNNNNNNNNNNNNATAGTAGGCACATCTTTAAGTTTATTAATTCGTGCGGA
GTTGGGTAATCCTGGTTCTTTAATTGGGGATGACCAAATTTATAATGTTATTGTTACTGCTCACGCGTTTAT
TATAATCTTTTTTATAGTGATACCCATTATAATTGGGGGGTTTGGAAATTGATTAGTTCCCCTTATATTAGG
TGCTCCAGACATGGCTTTCCCCCGTATAAATAATATAAGTTTTTGGTTGTTACCTCCTTCTTTAACTTTGCT
GGTGTCAAGAAGAATCGTGGATGTAGGTGCTGGCACAGGTTGGACGGTCTATCCTCCCCTAGCGGCTAATAT
CGCTCATGGCGGGGCTTCTGTTGATTTCGCTATCTTTTCTCTACATCTTGCAGGGGTTTCTTCTATTTTAGG
AGCAGTAAATTTTATCACAACCGTAATCAACATGCGCAGTCCGGGGATGACTTTAGATCGTATGCCATTATT
TGTTTGATCCGTTGTGATTACTGCGGTTTTATTGTTGTTGTCCTTGCCTGTTTTGGCGGGGGCTATCACCAT
ATTGCTGACTGACCGAAATCTTAACACCTCATTCTTTGACCCAGCTGGTGGGGGTGACCCTATTTTGTATCA
GCATTTATTT
>BM_ALG_E05F
NNNNNNNNNNNNNNNNNNNNNNNNNNNNNNNNNNNNAGTAGGCACATCTTTAAGTTTATTAATTCGTGCGGA
GTTGGGTAATCCTGGTTCTTTAATTGGGGATGACCAAATTTATAATGTTATTGTTACTGCTCACGCGTTTAT
TATAATCTTTTTTATAGTGATACCCATTATAATTGGGGGGTTTGGAAATTGATTAGTTCCCCTTATATTAGG
TGCTCCAGACATGGCTTTCCCCCGTATAAATAATATAAGTTTTTGGTTGTTACCTCCTTCTTTAACTTTGCT
GGTGTCAAGAAGAATCGTGGATGTAGGTGCTGGCACAGGTTGGACGGTCTATCCTCCCCTAGCGGCTAATAT
CGCTCATGGCGGGGCTTCTGTTGATTTCGCTATCTTTTCTCTACATCTTGCAGGGGTTTCTTCTATTTTAGG
AGCAGTAAATTTTATCACAACCGTAATCAACATGCGCAGTCCGGGGATGACTTTAGATCGTATGCCATTATT
TGTTTGATCCGTTGTGATTACTGCGGTTTTATTGTTGTTGTCCTTGCCTGTTTTGGCGGGGGCTATCACCAT
ATTGCTGACTGACCGAAATCTTAACACCTCATTCTTTGACCCAGCTGGTGGGGGTGACCCTATTTTGTATCA
GCATTTATTT
>alp_Bw_H3
NNNNNNNNNNNNNNNNNNNNNNNNNNNNNNNNNNNTGGTGGGGACATCGCTCAGTCTTTTAATTCGAGCCGA
GCTTGGTAACCCTGGGTCCTTAATTGGTGACGACCAGATTTACAACGTTATTGTTACTGCTCACGCGTTTAT
TATAATTTTTTTTATAGTGATACCAATTATAATCGGGGGGTTTGGTAATTGGCTTGTTCCACTTATATTAGG
GGCCCCCGACATAGCATTCCCCCGCATAAATAATATAAGTTTCTGGTTGTTACCTCCTTCCCTTACACTACT
TGTGTCGAGCAGTGTGGTTGATGTAGGGGCGGGCACTGGGTGGACCGTGTATCCCCCCTTGGCTGCCAACAT
CGCACATGGGGGGGCTTCAGTGGATTTCGCAATTTTTTCGTTACACCTGGCGGGGGTGTCTTCAATTTTGGG
TGCTGTAAACTTCATTACAACTGTAATTAATATGCGTAGCCCAGGAATGACGTTGGATCGCATACCGCTATT
CGTTTGGTCTGTTGTAATCACTGCGGTTTTGTTATTGCTTTCTCTCCCGGTTCTCGCGGGGGCGATTACCAT
GCTGCTAACTGACCGTAATTTAAATACTTCATTTTTTGACCCAGCGGGGGGAGGAGACCCAATTTTATACCA
NNNNNNNNNN
>alp_Bw_H2
NNNNNNNNNNNNNNNNNNNNNNNNNNNNNNNNNNNTGGTGGGGACATCGCTCAGTCTTTTAATTCGAGCCGA
GCTTGGTAACCCTGGGTCCTTAATTGGTGACGACCAGATTTACAACGTTATTGTTACTGCTCACGCGTTTAT
TATAATTTTTTTTATAGTGATACCAATTATAATCGGGGGGTTTGGTAATTGGCTTGTTCCCCTTATATTAGG
GGCCCCCGACATAGCATTTCCCCGCATAAATAATATAAGTTTCTGGTTGTTACCTCCTTCCCTTACACTACT
TGTGTCGAGCAGTGTGGTTGATGTAGGGGCGGGCACTGGGTGGACCGTGTATCCCCCCTTGGCTGCCAACAT
CGCGCATGGGGGGGCTTCAGTGGATTTCGCAATTTTTTCGTTACACCTGGCGGGGGTGTCTTCAATTTTGGG
TGCTGTAAACTTCATTACAACTGTAATTAATATGCGTAGCCCAGGAATGACGTTGGATCGCATACCGCTATT
CGTTTGATCTGTTGTAATCACTGCGGTTTTGTTATTGCTTTCTCTCCCGGTTCTCGCGGGGGCGATTACTAT
GCTGCTAACTGACCGTAATTTAAATACTTCATTTTTTGACCCAGCGGGGGGAGGAGACCCAATTTTATACCA
NNNNNNNNNN
>alp_Bw_H1
NNNNNNNNNNNNNNNNNNNNNNNNNNNNNNNNNNNTGGTGGGGACATCGCTCAGTCTTTTAATTCGAGCCGA
GCTTGGTAACCCTGGGTCCTTAATTGGTGACGACCAGATTTACAACGTTATTGTTACTGCTCACGCGTTTAT
TATAATTTTTTTTATAGTGATACCAATTATAATCGGGGGGTTTGGTAATTGGCTTGTTCCACTTATATTAGG
GGCCCCCGACATAGCATTTCCCCGCATAAATAATATAAGTTTCTGGTTGTTACCTCCTTCCCTTACACTACT
TGTGTCGAGCAGTGTGGTTGATGTAGGGGCGGGCACTGGGTGGACCGTGTATCCCCCCTTGGCTGCCAACAT
CGCACATGGGGGGGCTTCAGTGGATTTCGCAATTTTTTCGTTACACCTGGCGGGGGTGTCTTCAATTTTGGG
TGCTGTAAACTTCATTACAACTGTAATTAATATGCGTAGCCCAGGAATGACGTTGGATCGCATACCGCTATT
CGTTTGGTCTGTTGTAATCACTGCGGTTTTGTTATTGCTTTCTCTCCCGGTTCTCGCGGGGGCGATTACCAT
GCTGCTAACTGACCGTAATTTAAATACTTCATTTTTTGACCCAGCGGGGGGAGGAGACCCAATTTTATACCA
NNNNNNNNNN
>alp_Be_H4
NNNNNNNNNNNNNNNNNNNNNNNNNNNNNNNNNNNTGGTGGGGACCTCCCTCAGTCTTTTAATTCGAGCCGA
GCTTGGCAATCCTGGGTCTCTAATTGGTGACGACCAAATTTACAACGTTATTGTCACTGCTCATGCGTTTAT
TATAATTTTTTTTATAGTGATACCAATTATAATCGGCGGGTTTGGTAATTGGCTTGTTCCGCTCATGTTAGG
AGCCCCAGATATGGCATTCCCCCGCATAAATAATATAAGTTTCTGGTTGTTACCCCCTTCGCTCACACTGCT
TGTATCAAGCAGTGTTGTTGATGTAGGGGCGGGCACTGGGTGGACCGTGTATCCCCCCTTGGCTGCCAACAT
CGCACATGGGGGTGCTTCTGTGGATTTCGCAATTTTTTCGCTACACCTGGCGGGGGTGTCTTCAATTTTGGG
CGCTGTAAACTTCATTACAACTGTAATTAATATGCGCAGCCCAGGAATAACGTTGGATCGCATACCGCTATT
CGTTTGGTCTGTTGTAATTACTGCGGTTTTATTACTACTTTCTCTACCGGTTCTTGCCGGGGCAATTACTAT
ACTGCTAACTGACCGTAATTTAAATACTTCATTTTTTGATCCGGCGGGGGGAGGAGACCCAATTTTATACCA
NNNNNNNNNN
>alp_Be_H3
NNNNNNNNNNNNNNNNNNNNNNNNNNNNNNNNNNNTGGTGGGGACCTCCCTCAGTCTTTTAATTCGAGCCGA
GCTTGGCAATCCTGGGTCTCTAATTGGTGACGACCAAATTTACAACGTTATTGTCACTGCTCATGCGTTTAT
CATAATTTTTTTTATAGTGATACCAATTATAATCGGCGGGTTTGGTAATTGGCTTGTTCCGCTCATGTTAGG
AGCCCCAGATATGGCATTCCCCCGCATAAATAATATAAGTTTCTGGTTGTTACCCCCTTCGCTCACACTGCT
TGTATCAAGCAGTGTTGTTGATGTAGGGGCGGGCACTGGGTGGACCGTATATCCCCCCTTGGCTGCCAACAT
CGCACATGGGGGTGCTTCTGTGGATTTCGCAATTTTTTCGCTACACCTGGCGGGGGTGTCTTCAATTTTGGG
CGCTGTAAACTTCATTACAACTGTAATTAATATGCGCAGCCCAGGAATAACGTTGGATCGCATACCGCTATT
CGTTTGGTCTGTTGTAATTACTGCGGTTTTATTACTACTTTCTCTACCGGTTCTTGCCGGGGCAATTACTAT
ACTGCTAACTGACCGTAATTTAAATACTTCATTTTTTGATCCGGCGGGGGGAGGAGACCCAATTTTATACCA
NNNNNNNNNN
>alp_Be_H2
NNNNNNNNNNNNNNNNNNNNNNNNNNNNNNNNNNNTGGTGGGGACCTCCCTCAGTCTTTTAATTCGAGCCGA
GCTTGGCAATCCTGGGTCTCTAATTGGTGACGACCAAATTTACAACGTTATTGTCACTGCTCATGCGTTTAT
TATAATTTTTTTTATAGTGATACCAATTATAATCGGCGGGTTTGGTAATTGGCTTGTTCCGCTCATGTTAGG
AGCCCCAGATATGGCATTCCCCCGCATAAATAATATAAGTTTCTGGTTGTTACCCCCTTCGCTCACACTGCT
TGTATCAAGCAGTGTTGTTGATGTAGGGGCGGGCACTGGGTGGACCGTGTATCCCCCCTTGGCTGCCAACAT
CGCACATGGGGGTGCTTCTGTGGATTTCGCAATTTTTTCACTACACCTGGCGGGGGTGTCTTCAATTTTGGG
CGCTGTAAACTTCATTACAACTGTAATTAATATGCGCAGCCCAGGAATAACGTTGGATCGCATACCGCTATT
CGTTTGGTCTGTTGTAATTACTGCGGTTTTATTACTACTTTCTCTACCGGTTCTTGCCGGGGCAATTACTAT
ACTGCTAACTGACCGTAATTTAAATACTTCATTTTTTGATCCGGCGGGGGGAGGAGACCCAATTTTATACCA
NNNNNNNNNN
>alp_Be_H1
NNNNNNNNNNNNNNNNNNNNNNNNNNNNNNNNNNNTGGTGGGGACCTCCCTCAGTCTTTTAATTCGAGCCGA
GCTTGGCAATCCTGGGTCTCTAATTGGTGACGACCAAATTTACAACGTTATTGTCACTGCTCATGCGTTTAT
TATAATTTTTTTTATAGTGATACCAATTATAATCGGCGGGTTTGGTAATTGGCTTGTTCCGCTCATGTTAGG
AGCCCCAGATATGGCATTTCCCCGCATAAATAATATAAGTTTCTGGTTGTTACCCCCTTCGCTCACACTGCT
TGTATCAAGCAGTGTTGTTGATGTAGGGGCGGGCACTGGGTGGACCGTGTATCCCCCCTTGGCTGCCAACAT
CGCACATGGGGGTGCTTCTGTGGATTTCGCAATTTTTTCGCTACACCTGGCGGGGGTGTCTTCAATTTTGGG
CGCTGTAAACTTCATTACAACTGTAATTAATATGCGCAGCCCAGGAATAACGTTGGATCGCATACCGCTATT
CGTTTGGTCTGTTGTAATTACTGCGGTTTTATTACTACTTTCTCTACCGGTTCTTGCCGGGGCAATTACTAT
ACTGCTAACTGACCGTAATTTAAATACTTCATTTTTTGATCCGGCGGGGGGAGGAGACCCAATTTTATACCA
NNNNNNNNNN
>alp_A_H18
NNNNNNNNNNNNNNNNNNNNNNNNNNNNNNNNNNNTGGTCGGCACTTCACTTAGTCTTTTAATTCGAGCCGA
GCTTGGGAACCCTGGTTCATTAATTGGCGATGACCAAATTTATAACGTTATTGTTACTGCTCATGCTTTTAT
TATAATTTTTTTTATAGTGATACCAATTATAATTGGTGGTTTTGGCAACTGGCTGGTGCCGCTCATGTTGGG
TGCGCCTGATATGGCGTTTCCACGTATAAATAATATGAGTTTTTGGTTGTTACCCCCTTCGCTGACCTTGTT
GGTGTCGAGTAGAGTAGTAGATGTGGGGGCTGGCACGGGGTGAACAGTGTACCCTCCTTTAGCTGCGAACAT
CGCGCATGGGGGCGCCTCAGTGGATTTTGCGATTTTTTCATTACATTTAGCGGGGGTGTCTTCAATTTTGGG
TGCTGTAAATTTTATCACTACTGTAGTTAACATGCGTAGTCCAGGAATAACATTAGACCGCATGCCACTATT
TGTCTGGTCTGTTGTAATCACTGCGGTTTTATTATTGCTATCACTCCCTGTTCTAGCGGGGGCAATCACTAT
ACTTTTAACGGATCGTAATTTAAACACTTCGTTTTTTGACCCGGCGGGGGGTGGCGACCCAATCTTATACCA
NNNNNNNNNN
>alp_A_H17
NNNNNNNNNNNNNNNNNNNNNNNNNNNNNNNNNNNTGGTCGGCACTTCACTTAGTCTTTTAATTCGAGCCGA
GCTTGGGAACCCTGGTTCATTAATTGGCGACGACCAGATTTATAATGTTATTGTTACTGCTCATGCTTTTAT
TATAATTTTTTTTATAGTGATACCAATTATAATTGGTGGTTTTGGCAACTGGCTGGTGCCGCTCATGTTGGG
TGCGCCTGATATGGCGTTTCCACGTATAAATAATATGAGTTTTTGGTTGTTACCCCCTTCGCTGACCTTGTT
GGTGTCGAGTAGAGTAGTAGATGTGGGGGCTGGCACGGGGTGAACGGTGTACCCCCCTTTAGCTGCGAACAT
CGCGCATGGGGGCGCCTCAGTGGATTTTGCGATTTTTTCATTACATTTAGCGGGGGTGTCTTCAATTTTGGG
TGCTGTAAATTTTATCACTACTGTAGTTAACATGCGTAGTCCAGGAATAACATTAGACCGTATGCCACTATT
TGTCTGGTCTGTTGTAATCACTGCGGTTTTATTATTGCTATCACTCCCTGTTCTAGCGGGGGCAATCACTAT
ACTTTTAACGGATCGTAATTTAAACACTTCGTTTTTTGACCCGGCGGGGGGTGGCGACCCAATCTTATACCA
NNNNNNNNNN
>alp_A_H16
NNNNNNNNNNNNNNNNNNNNNNNNNNNNNNNNNNNTGGTCGGCACTTCACTTAGTCTTTTAATTCGAGCCGA
GCTTGGGAACCCTGGTTCATTAATTGGCGACGACCAAATTTATAACGTTATTGTTACTGCTCATGCTTTTAT
TATAATTTTTTTTATAGTGATACCAATTATAATTGGTGGGTTTGGCAACTGGCTGGTGCCGCTCATGTTGGG
TGCACCTGATATGGCGTTTCCACGTATAAATAATATGAGTTTTTGGTTGTTACCCCCTTCGCTGACCTTGTT
GGTGTCGAGTAGAGTAGTAGATGTGGGGGCTGGCACGGGGTGAACAGTGTACCCTCCTTTAGCTGCGAACAT
CGCGCATGGGGGTGCCTCAGTGGATTTTGCGATTTTTTCATTACATTTAGCGGGGGTGTCTTCAATTTTGGG
TGCTGTAAATTTTATCACTACTGTAGTTAACATGCGTAGTCCAGGAATAACATTAGACCGTATGCCACTATT
TGTATGGTCTGTTGTAATCACTGCGGTTTTATTATTGCTATCCCTCCCTGTTCTAGCGGGGGCAATCACTAT
ACTTTTAACGGATCGTAATTTAAACACTTCGTTTTTTGACCCGGCGGGGGGTGGCGACCCAATCTTATACCA
NNNNNNNNNN
>alp_A_H15
NNNNNNNNNNNNNNNNNNNNNNNNNNNNNNNNNNNTGGTCGGCACTTCACTTAGTCTTTTAATTCGAGCCGA
GCTTGGGAACCCTGGTTCATTAATTGGCGACGACCAAATTTATAACGTTATTGTTACTGCTCATGCTTTTAT
TATAATTTTTTTTATAGTGATACCAATTATAATTGGTGGGTTTGGCAACTGGCTGGTGCCGCTCATGTTGGG
TGCACCTGATATGGCGTTTCCACGTATAAATAATATGAGTTTTTGGTTGTTACCCCCTTCGCTGACCTTGTT
GGTGTCGAGTAGAGTAGTAGATGTGGGGGCTGGCACGGGGTGAACAGTGTACCCTCCTTTAGCTGCGAACAT
CGCGCATGGGGGCGCCTCAGTGGATTTTGCGATTTTTTCATTACATTTAGCGGGGGTGTCTTCAATTTTGGG
TGCTGTAAATTTTATCACTACTGTAGTTAACATGCGTAGGCCAGGAATAACATTAGACCGTATGCCACTATT
TGTATGGTCTGTTGTAATCACTGCGGTTTTATTATTGCTATCCCTCCCTGTTCTAGCGGGGGCAATCACTAT
ACTTTTAACGGATCGTAATTTAAACACTTCGTTTTTTGACCCGGCGGGGGGTGGCGACCCAATCTTATACCA
NNNNNNNNNN
>alp_A_H14
NNNNNNNNNNNNNNNNNNNNNNNNNNNNNNNNNNNTGGTCGGCACTTCACTTAGTCTTTTAATTCGAGCCGA
GCTTGGGAACCCTGGTTCATTAATTGGCGACGACCAAATTTATAACGTTATTGTTACTGCTCATGCTTTTAT
TATAATTTTTTTTATAGTGATACCAATTATAATTGGTGGGTTTGGCAACTGGCTGGTGCCGCTCATGTTGGG
TGCACCTGATATGGCGTTTCCACGTATAAATAATATGAGTTTTTGGTTGTTACCCCCTTCGCTGACCTTGTT
GGTGTCGAGTAGAGTAGTAGATGTGGGGGCTGGCACGGGGTGAACAGTGTACCCTCCTTTAGCTGCGAACAT
CGCGCATGGGGGCGCCTCAGTGGATTTTGCGATTTTTTCATTACATTTAGCGGGGGTGTCTTCAATTTTGGG
TGCTGTAAATTTTATCACTACTGTAGTTAACATGCGTAGTCCAGGAATAACATTAGACCGTATGCCACTATT
TGTATGGTCTGTTGTAATCACTGCGGTTTTATTATTGCTATCCCTCCCTGTTCTAGCGGGGGCAATCACTAT
ACTTTTAACGGATCGTAATTTAAACACTTCGTTTTTTGACCCGGCGGGGGGTGGCGACCCAATCTTATACCA
NNNNNNNNNN
>alp_A_H13
NNNNNNNNNNNNNNNNNNNNNNNNNNNNNNNNNNNTGGTCGGCACTTCACTTAGTCTTTTAATTCGAGCCGA
GCTTGGGAACCCTGGTTCATTAATTGGCGACGACCAGATTTATAATGTTATTGTTACTGCTCATGCTTTTAT
TATAATTTTTTTTATAGTGATACCAATTATAATTGGTGGTTTTGGCAACTGGCTGGTGCCGCTCATGTTGGG
TGCGCCTGATATGGCGTTTCCACGTATAAATAATATGAGTTTTTGGTTGTTACCCCCTTCGCTGACCTTGTT
GGTGTCGAGTAGAGTAGTAGATGTGGGGGCTGGCACGGGGTGAACAGTGTACCCTCCTTTAGCTGCGAACAT
CGCGCATGGGGGCGCCTCAGTGGATTTTGCGATTTTTTCATTACATCTAGCGGGGGTGTCTTCAATTTTGGG
TGCTGTAAATTTTATCACTACTGTAGTTAACATGCGTAGTCCAGGAATAACATTAGACCGTATGCCACTATT
TGTCTGGTCTGTTGTAATCACTGCGGTTTTATTATTGCTATCACTCCCTGTTCTAGCGGGGGCAATCACTAT
ACTTTTAACGGATCGTAATTTAAACACTTCGTTTTTTGACCCGGCGGGGGGTGGCGACCCAATCTTATACCA
NNNNNNNNNN
>alp_A_H12
NNNNNNNNNNNNNNNNNNNNNNNNNNNNNNNNNNNTGGTCGGCACTTCACTTAGTCTTTTAATTCGAGCCGA
GCTTGGGAACCCTGGTTCATTAATTGGCGACGACCAAATTTATAACGTTATTGTTACTGCTCATGCTTTTAT
TATAATTTTTTTTATAGTGATACCAATTATAATTGGTGGTTTTGGCAACTGGCTGGTGCCGCTCATGTTGGG
TGCGCCTGATATGGCGTTTCCACGTATAAATAATATGAGTTTTTGGTTGTTACCCCCTTCGCTGACCTTGTT
GGTGTCGAGTAGAGTAGTAGATGTGGGGGCTGGCACGGGGTGAACAGTGTACCCTCCTTTAGCTGCGAACAT
CGCGCATGGGGGCGCCTCAGTGGATTTTGCGATTTTTTCATTACATTTAGCGGGGGTGTCTTCAATTTTGGG
TGCTGTAAATTTTATCACTACTGTAGTTAACATACGTAGTCCAGGAATAACATTAGACCGTATGCCACTATT
TGTCTGGTCTGTTGTAATCACTGCGGTTTTATTATTGCTATCACTCCCTGTTCTAGCGGGGGCAATCACTAT
ACTTTTAACGGATCGTAATTTAAACACTTCGTTTTTTGACCCGGCGGGGGGTGGCGACCCAATCTTATACCA
NNNNNNNNNN
>alp_A_H11
NNNNNNNNNNNNNNNNNNNNNNNNNNNNNNNNNNNTGGTCGGCACTTCACTCAGTCTTTTAATTCGAGCCGA
GCTTGGGAACCCTGGTTCATTAATTGGCGACGACCAAATTTATAACGTTATTGTTACTGCTCATGCTTTTAT
TATAATTTTTTTTATAGTGATACCAATTATAATTGGTGGTTTTGGCAACTGGCTGGTGCCGCTTATGTTGGG
TGCGCCTGATATGGCGTTTCCACGTATAAATAATATGAGTTTTTGGTTGTTACCTCCTTCGCTGACCTTGTT
GGTGTCGAGCAGAGTAGTAGATGTGGGGGCTGGCACGGGGTGAACAGTGTACCCTCCTTTAGCTGCCAACAT
CGCGCATGGGGGCGCCTCAGTGGATTTTGCGATTTTTTCATTACATTTAGCGGGGGTGTCTTCAATTTTGGG
TGCTGTAAATTTTATCACTACTGTAGTTAACATGCGGAGTCCAGGAATAACGTTAGACCGCATACCACTATT
TGTCTGGTCTGTTGTAATCACTGCGGTTTTATTATTGCTCTCACTCCCTGTTCTAGCGGGGGCAATCACCAT
ACTTTTAACGGATCGTAATTTAAACACTTCGTTTTTTGACCCGGCGGGGGGTGGTGACCCAATCCTATACCA
NNNNNNNNNN
>alp_A_H10
NNNNNNNNNNNNNNNNNNNNNNNNNNNNNNNNNNNTGATCGGCACTTCACTTAGTCTTTTAATTCGAGCCGA
GCTTGGGAACCCTGGTTCATTAATTGGCGATGACCAAATTTATAACGTTATTGTTACTGCCCATGCTTTTAT
TATAATTTTTTTTATAGTGATACCAATTATAATTGGTGGTTTTGGCAACTGGCTGGTGCCGCTCATGTTGGG
TGCGCCTGATATGGCGTTTCCACGTATAAATAATATGAGTTTTTGGTTGTTACCCCCTTCGCTGACCTTGTT
GGTGTCGAGTAGAGTAGTAGATGTGGGGGCTGGCACGGGGTGAACAGTGTACCCTCCTTTAGCTGCGAACAT
CGCGCATGGGGGCGCCTCAGTGGATTTTGCGATTTTTTCATTACATTTAGCGGGGGTGTCTTCAATTTTGGG
TGCTGTAAATTTTATCACTACTGTAGTTAACATGCGTAGTCCAGGAATAACATTAGACCGTATGCCACTATT
TGTCTGGTCTGTTGTAATCACTGCGGTTTTATTATTGCTATCACTCCCTGTTCTAGCGGGGGCAATCACTAT
ACTTTTAACGGATCGTAATTTAAACACTTCGTTTTTTGACCCGGCGGGGGGTGGCGACCCAATCTTATACCA
NNNNNNNNNN
>alp_A_H9
NNNNNNNNNNNNNNNNNNNNNNNNNNNNNNNNNNNTGGTCGGCACTTCACTTAGTCTTTTAATTCGAGCCGA
GCTTGGGAACCCTGGTTCATTAATTGGCGACGACCAGATTTATAATGTTATTGTTACTGCTCATGCTTTTAT
TATAATTTTTTTTATAGTGATACCAATTATAATTGGTGGTTTTGGCAACTGGCTGGTGCCGCTCATGTTGGG
TGCGCCTGATATGGCGTTTCCACGTATAAATAATATGAGTTTTTGGTTGTTACCCCCTTCGCTGACCTTGTT
GGTGTCGAGTAGAGTAGTAGATGTGGGGGCTGGCACGGGGTGAACAGTGTACCCTCCTTTAGCTGCGAACAT
CGCGCATGGGGGCGCCTCAGTGGATTTTGCGATTTTTTCATTACATTTAGCGGGGGTGTCTTCAATTTTGGG
TGCTGTAAATTTTATCACTACTGTAGTTAACATGCGTAGTCCAGGAATAACATTAGACCGTATGCCACTATT
TGTTTGGTCTGTTGTAATCACTGCGGTTTTATTATTGCTATCACTCCCTGTTCTAGCGGGGGCAATCACTAT
ACTTTTAACGGATCGTAATTTAAACACTTCGTTTTTTGACCCGGCGGGGGGTGGCGACCCAATCTTATACCA
NNNNNNNNNN
>alp_A_H8
NNNNNNNNNNNNNNNNNNNNNNNNNNNNNNNNNNNTGGTCGGCACTTCACTTAGTCTTTTAATTCGAGCCGA
GCTTGGGAACCCTGGTTCATTAATTGGCGACGACCAAATTTATAACGTTATTGTTACTGCTCATGCTTTTAT
TATAATTTTTTTTATAGTGATACCAATTATAATTGGTGGTTTTGGCAACTGGTTGGTGCCGCTCATGTTGGG
TGCGCCTGATATGGCGTTTCCACGTATAAATAATATGAGTTTTTGGTTGTTACCCCCTTCGCTGACCTTGTT
GGTGTCGAGTAGAGTAGTAGATGTGGGGGCTGGCACGGGGTGAACAGTGTACCCTCCTTTAGCTGCGAACAT
CGCGCATGGGGGCGCCTCAGTGGATTTTGCGATTTTTTCATTACATTTAGCGGGGGTGTCTTCAATTTTGGG
TGCTGTAAATTTTATCACTACTGTAGTTAACATGCGTAGTCCAGGAATAACATTAGACCGTATGCCACTATT
TGTCTGGTCTGTTGTAATCACTGCGGTTTTATTATTGCTATCACTCCCTGTTCTAGCGGGGGCAATCACTAT
ACTTTTAACGGATCGTAATTTAAACACTTCGTTTTTTGACCCGGCGGGGGGTGGCGACCCAATCTTATACCA
NNNNNNNNNN
>alp_A_H7
NNNNNNNNNNNNNNNNNNNNNNNNNNNNNNNNNNNTGGTCGGCACTTCACTTAGTCTTTTAATTCGAGCCGA
GCTTGGGAACCCTGGTTCATTAATTGGCGACGACCAGATTTATAATGTTATTGTTACTGCTCATGCTTTTAT
TATAATTTTTTTTATAGTGATACCAATTATAATTGGTGGTTTTGGCAACTGGCTGGTGCCGCTCATGTTGGG
TGCGCCTGATATGGCGTTTCCACGTATAAATAATATGAGTTTTTGGTTGTTACCCCCTTCGCTGACCTTGTT
GGTGTCGAGTAGAGTAGTAGATGTGGGGGCTGGCACGGGGTGAACGGTGTACCCTCCTTTAGCTGCGAACAT
CGCGCATGGGGGCGCCTCAGTGGATTTTGCGATTTTTTCATTACATTTAGCGGGGGTGTCTTCAATTTTGGG
TGCTGTAAATTTTATCACTACTGTAGTTAACATGCGTAGTCCAGGAATAACATTAGACCGTATGCCACTATT
TGTCTGGTCTGTTGTAATCACTGCGGTTTTATTATTGCTATCACTCCCTGTTCTAGCGGGGGCAATCACTAT
ACTTTTAACGGATCGTAATTTAAACACTTCGTTTTTTGACCCGGCGGGGGGTGGCGACCCAATCTTATACCA
NNNNNNNNNN
>alp_A_H6
NNNNNNNNNNNNNNNNNNNNNNNNNNNNNNNNNNNTGGTCGGCACTTCACTTAGTCTTTTAATTCGAGCCGA
GCTTGGGAACCCTGGTTCATTAATTGGCGACGACCAGATTTATAATGTTATTGTTACTGCTCATGCTTTTAT
TATAATTTTTTTTATAGTGATACCAATTATAATTGGTGGTTTTGGCAACTGGCTGGTGCCGCTCATGTTGGG
TGCGCCTGATATGGCGTTTCCACGTATAAATAATATGAGTTTTTGGTTGTTACCCCCTTCGCTGACCTTGTT
GGTGTCGAGTAGAGTAGTAGATGTGGGGGCTGGCACGGGGTGAACGGTGTACCCTCCTTTAGCTGCGAACAT
CGCGCATGGGGGCGCCTCAGTGGATTTTGCTATTTTTTCATTACATTTAGCGGGGGTGTCTTCAATTTTGGG
TGCTGTAAATTTTATCACTACTGTAGTTAACATGCGTAGTCCAGGAATAACATTAGACCGTATGCCACTATT
TGTCTGGTCTGTTGTAATCACTGCGGTTTTATTATTGCTATCACTCCCTGTTCTAGCGGGGGCAATCACTAT
ACTTTTAACGGATCGTAATTTAAACACTTCGTTTTTTGACCCGGCGGGGGGTGGCGACCCAATCTTATACCA
NNNNNNNNNN
>alp_A_H5
NNNNNNNNNNNNNNNNNNNNNNNNNNNNNNNNNNNTGGTCGGCACTTCACTCAGTCTTTTAATTCGAGCCGA
GCTTGGGAACCCTGGTTCATTAATTGGCGACGACCAAATTTATAACGTTATTGTTACTGCTCATGCTTTTAT
TATAATTTTTTTTATAGTGATACCAATTATAATTGGTGGTTTTGGCAACTGGCTGGTGCCGCTTATGTTGGG
TGCGCCTGATATGGCGTTTCCACGTATAAATAATATGAGTTTTTGGTTGTTACCTCCTTCGCTGACCTTGTT
GGTGTCGAGCAGAGTAGTAGATGTGGGGGCTGGCACGGGGTGAACAGTGTACCCTCCCTTAGCTGCCAACAT
CGCGCATGGGGGCGCCTCAGTGGATTTTGCGATTTTTTCATTACATTTAGCGGGGGTGTCTTCAATTTTGGG
TGCTGTAAATTTTATCACTACTGTAGTTAACATGCGGAGTCCAGGAATAACGTTAGACCGCATACCACTATT
TGTCTGGTCTGTTGTAATCACTGCGGTTTTATTATTGCTCTCACTCCCTGTTCTAGCGGGGGCAATCACCAT
ACTTTTAACGGATCGTAATTTAAACACTTCGTTTTTTGACCCGGCGGGGGGTGGTGACCCAATCCTATACCA
NNNNNNNNNN
>alp_A_H4
NNNNNNNNNNNNNNNNNNNNNNNNNNNNNNNNNNNTGGTCGGCACTTCACTTAGTCTTTTAATTCGAGCCGA
GCTTGGGAACCCTGGTTCATTAATTGGCGACGACCAGATTTATAATGTTATTGTTACTGCTCATGCTTTTAT
TATAATTTTTTTTATAGTGATACCAATTATAATTGGTGGTTTTGGCAACTGGCTGGTGCCGCTCATGTTGGG
TGCGCCTGATATGGCATTTCCACGTATAAATAATATGAGTTTTTGGTTGTTACCCCCTTCGCTGACCTTGTT
GGTGTCGAGTAGAGTAGTAGATGTGGGGGCTGGCACGGGGTGAACGGTGTACCCTCCTTTAGCTGCGAACAT
CGCGCATGGGGGCGCCTCAGTGGATTTTGCGATTTTTTCATTACATTTAGCGGGGGTGTCTTCAATTTTGGG
TGCTGTAAATTTTATCACTACTGTAGTTAACATGCGTAGTCCAGGAATAACATTAGACCGTATGCCACTATT
TGTCTGGTCTGTTGTAATCACTGCGGTTTTATTATTGCTATCACTCCCTGTTCTAGCGGGGGCAATCACTAT
ACTTTTAACGGATCGTAATTTAAACACTTCGTTTTTTGACCCGGCGGGGGGTGGCGACCCAATCTTATACCA
NNNNNNNNNN
>alp_A_H3
NNNNNNNNNNNNNNNNNNNNNNNNNNNNNNNNNNNTGGTCGGCACTTCACTTAGTCTTTTAATTCGAGCCGA
GCTCGGGAACCCTGGTTCATTAATTGGCGACGACCAGATTTATAATGTTATTGTTACTGCTCATGCTTTTAT
TATAATTTTTTTTATAGTGATACCAATTATAATTGGTGGTTTTGGCAACTGGCTGGTGCCGCTCATGTTGGG
TGCGCCTGATATGGCGTTTCCACGTATAAATAATATGAGTTTTTGGTTGTTACCCCCTTCGCTGACCTTGTT
GGTGTCGAGTAGAGTAGTAGATGTGGGGGCTGGCACGGGGTGAACGGTATACCCTCCTTTAGCTGCGAACAT
CGCGCATGGGGGCGCCTCAGTGGATTTTGCGATTTTTTCATTACATTTAGCGGGGGTGTCTTCAATTTTGGG
TGCTGTAAATTTTATCACTACTGTAGTTAACATGCGTAGTCCAGGAATAACATTAGACCGTATGCCACTATT
TGTCTGGTCTGTTGTAATCACTGCGGTTTTATTATTGCTATCACTCCCTGTTCTAGCGGGGGCAATCACTAT
ACTTTTAACGGATCGTAATTTAAACACTTCGTTTTTTGACCCGGCGGGGGGTGGCGACCCAATCTTATACCA
NNNNNNNNNN
>alp_A_H2
NNNNNNNNNNNNNNNNNNNNNNNNNNNNNNNNNNNTGGTCGGCACTTCACTTAGTCTTTTAATTCGAGCCGA
GCTTGGGAACCCTGGTTCATTAATTGGCGACGACCAGATTTATAATGTTATTGTTACTGCTCATGCTTTTAT
TATAATTTTTTTTATAGTGATACCAATTATAATTGGTGGTTTTGGCAACTGGCTGGTGCCGCTCATGTTGGG
TGCGCCTGATATGGCGTTTCCACGTATAAATAATATGAGTTTTTGGTTGTTACCCCCTTCGCTGACCTTGTT
GGTGTCGAGTAGAGTAGTAGATGTGGGGGCTGGCACGGGGTGAACAGTGTACCCTCCTTTAGCTGCGAACAT
CGCGCATGGGGGCGCCTCAGTGGATTTTGCGATTTTTTCATTACATTTAGCGGGGGTGTCTTCAATTTTGGG
TGCTGTAAATTTTATCACTACTGTAGTTAACATGCGTAGTCCAGGAATAACATTAGACCGTATGCCACTATT
TGTCTGGTCTGTTGTAATCACTGCGGTTTTATTATTGCTATCACTCCCTGTTCTAGCGGGGGCAATCACTAT
ACTTTTAACGGATCGTAATTTAAACACTTCGTTTTTTGACCCGGCGGGGGGTGGCGACCCAATCTTATACCA
NNNNNNNNNN
>alp_A_H1
NNNNNNNNNNNNNNNNNNNNNNNNNNNNNNNNNNNTGGTCGGCACTTCACTTAGTCTTTTAATTCGAGCCGA
GCTTGGGAACCCTGGTTCATTAATTGGCGACGACCAAATTTATAACGTTATTGTTACTGCTCATGCTTTTAT
TATAATTTTTTTTATAGTGATACCAATTATAATTGGTGGGTTTGGCAACTGGCTGGTGCCGCTCATGTTGGG
TGCGCCTGATATGGCGTTTCCACGTATAAATAATATGAGTTTTTGGTTGTTACCCCCTTCGCTGACCTTGTT
GGTGTCGAGTAGAGTAGTAGATGTGGGGGCTGGCACGGGGTGAACAGTGTACCCTCCTTTAGCTGCGAACAT
CGCGCATGGGGGCGCCTCAGTGGATTTTGCGATTTTTTCATTACATTTAGCGGGGGTGTCTTCAATTTTGGG
TGCTGTAAATTTTATTACTACTGTAGTTAACATGCGTAGTCCAGGAATAACATTAGACCGTATGCCACTATT
TGTCTGGTCTGTTGTAATCACTGCGGTTTTATTATTGCTATCACTCCCTGTCCTAGCGGGGGCAATCACTAT
ACTTTTAACGGATCGTAATTTAAACACTTCGTTTTTTGACCCGGCGGGGGGTGGCGACCCAATCTTATACCA
NNNNNNNNNN
>Picos_A_H1_Alp
TACTCTTTATTTTATTTTCGGTGCGTGGTCGGGGATGGTGGGCACTTCACTTAGTCTTTTAATTCGAGCCGA
GCTTGGGAACCCTGGTTCATTAATTGGCGACGACCAAATTTATAATGTTATTGTTACTGCACATGCTTTTAT
TATAATTTTTTTTATAGTGATACCAATTATAATTGGTGGATTTGGTAATTGGCTGGTGCCGCTTATGTTGGG
TGCACCTGACATGGCGTTTCCACGAATAAATAATATGAGTTTTTGGTTGTTACCTCCTTCGCTGACCTTGTT
GGTGTCGAGCAGAGTAGTAGATGTGGGGGCTGGCACCGGGTGAACAGTGTACCCTCCTTTAGCTGCCAACAT
CGCGCATGGGGGTGCCTCAGTGGATTTTGCTATTTTTTCATTACATTTAGCGGGGGTATCTTCAATTTTGGG
TGCTGTAAATTTTATCACTACTGTAGTTAACATACGTAGCCCAGGAATAACATTAGACCGTATGCCGCTGTT
CGTTTGGTCTGTTGTAATCACTGCGGTTTTATTATTGCTCTCACTCCCTGTCCTGGCGGGGGCAATCACCAT
ACTTTTAACTGATCGCAATTTAAACACTTCGTTTTTTGACCCGGCGGGGGGCGGTGATCCAATTTTATACCA
ACACTTATTT
>Pyr_B_H4
TACTCTCTATTTTATTTTTGGTGCGTGATCGGGCATGGTAGGGACATCCCTTAGTCTTTTAATTCGGGCCGA
GCTTGGTAATCCTGGGTCTTTAATTGGTGATGACCAGATTTACAACGTTATTGTCACTGCTCACGCGTTTAT
TATAATTTTTTTTATAGTAATACCAATTATAATCGGGGGATTTGGAAATTGGCTTGTTCCGCTTATGTTAGG
AGCCCCCGACATAGCTTTCCCCCGCATAAATAATATAAGTTTCTGGTTGCTACCCCCTTCACTTACACTACT
TGTGTCGAGCAGTGTTGTTGATGTAGGGGCGGGCACTGGATGAACCGCGTATCCCCCCTTGGCTGCCAACAT
CGCTCATGGGGGCGCTTCAGTGGATTTCGCAATCTTTTCGTTACACCTGGCGGGGGTGTCTTCAATTTTGGG
TGCTGTAAACTTCATCACAACTGTAATTAATATGCGCAGCCCAGGAATAACGTTGGACCGCATGCCGTTATT
CGTTTGGTCCGTTGTAATCACTGCGGTTTTGTTATTACTTTCTTTGCCGGTTCTCGCTGGGGCGATTACTAT
ACTGCTAACTGACCGTAATTTAAATACTTCATTTTTTGACCCGGCGGGAGGAGGAGACCCGATTTTATACCA
GCATTTATTT
>Pyr_B_H3
TACTCTCTATTTTATTTTTGGTGCGTGATCGGGCATGGTAGGGACATCCCTTAGTCTTTTAATTCGGGCCGA
GCTTGGTAATCCTGGGTCTTTAATTGGTGATGACCAGATTTACAACGTTATTGTCACTGCTCACGCGTTTAT
TATAATTTTTTTTATAGTAATACCAATTATAATCGGGGGATTTGGAAATTGGCTTGTTCCGCTTATGTTAGG
AGCCCCCGACATAGCTTTCCCCCGCATAAATAATATAAGTTTCTGGTTGCTACCCCCTTCACTTACACTACT
TGTGTCGAGCAGTATTGTTGATGTAGGGGCGGGCACTGGATGAACCGTGTATCCCCCCTTGGCTGCCAACAT
CGCTCATGGGGGCGCTTCAGTGGATTTCGCAATCTTTTCGTTACACCTGGCGGGGGTGTCTTCAATTTTGGG
TGCTGTAAACTTCATCACAACTGTAATTAATATGCGCAGCCCAGGAATAACGTTGGACCGCATGCCGTTATT
CGTTTGGTCCGTTGTAATCACTGCGGTTTTGTTATTACTTTCTTTGCCGGTTCTCGCTGGGGCGATTACTAT
ACTGCTAACTGACCGTAATTTAAATACTTCATTTTTTGACCCGGCGGGAGGAGGAGACCCGATTTTATACCA
GCATTTATTT
>Pyr_B_H2
TACTCTCTATTTTATTTTTGGTGCGTGATCGGGCATGGTAGGGACATCCCTTAGTCTTTTAATTCGGGCCGA
GCTTGGTAATCCTGGGTCTTTAATCGGTGATGACCAGATTTACAACGTTATTGTCACTGCTCACGCGTTTAT
TATAATTTTTTTTATAGTAATACCAATTATAATCGGGGGATTTGGAAATTGGCTTGTTCCGCTTATGTTAGG
AGCCCCCGACATAGCTTTCCCCCGCATAAATAATATAAGTTTCTGGTTGCTACCCCCTTCACTTACACTACT
TGTGTCGAGCAGTGTTGTTGATGTAGGGGCGGGCACTGGATGAACCGTGTATCCCCCCTTGGCTGCCAACAT
CGCTCATGGGGGCGCTTCAGTGGATTTCGCAATCTTTTCGTTACACCTGGCGGGGGTGTCTTCAATTTTGGG
TGCTGTAAACTTCATCACAACTGTAATTAATATGCGCAGCCCAGGAATAACGTTGGACCGCATGCCGTTATT
CGTTTGGTCCGTTGTAATCACTGCGGTTTTGTTATTACTTTCTTTGCCGGTTCTCGCTGGGGCGATTACTAT
ACTGCTAACTGACCGTAATTTAAATACTTCATTTTTTGACCCGGCGGGAGGAGGAGACCCGATTTTATACCA
GCATTTATTT
>Pyr_B_H1
TACTCTCTATTTTATTTTTGGTGCGTGATCGGGCATGGTAGGGACATCCCTTAGTCTTTTAATTCGGGCCGA
GCTTGGTAATCCTGGGTCTTTAATTGGTGATGACCAGATTTACAACGTTATTGTCACTGCTCACGCGTTTAT
TATAATTTTTTTTATAGTAATACCAATTATAATCGGGGGATTTGGAAATTGGCTTGTTCCGCTTATGTTAGG
AGCCCCCGACATAGCTTTCCCCCGCATAAATAATATAAGTTTCTGGTTGCTACCCCCTTCACTTACACTACT
TGTGTCGAGCAGTGTTGTTGATGTAGGGGCGGGCACTGGATGAACCGTGTATCCCCCCTTGGCTGCCAACAT
CGCTCATGGGGGCGCTTCAGTGGATTTCGCAATCTTTTCGTTACACCTGGCGGGGGTGTCTTCAATTTTGGG
TGCTGTAAACTTCATCACAACTGTAATTAATATGCGCAGCCCAGGAATAACGTTGGACCGCATGCCGTTATT
CGTTTGGTCCGTTGTAATCACTGCGGTTTTGTTATTACTTTCTTTGCCGGTTCTCGCTGGGGCGATTACTAT
ACTGCTAACTGACCGTAATTTAAATACTTCATTTTTTGACCCGGCGGGAGGAGGAGACCCGATTTTATACCA
GCATTTATTT
>SN_B_H5
TACTCTTTATTTTATTTTTGGTGCGTGGTCGGGGATGGTTGGGACTTCTTTGAGCCTTTTAATTCGGGCTGA
ACTTGGTAATCCTGGTTCTCTCATTGGTGACGACCAAATCTATAACGTGATTGTTACTGCCCACGCTTTTAT
TATAATTTTTTTTATAGTGATGCCAATTATAATTGGGGGTTTCGGGAACTGGCTTGTGCCTCTGATATTGGG
GGCCCCTGATATGGCTTTCCCCCGTATAAATAATATGAGTTTTTGGCTGCTACCCCCGTCGTTAACACTGCT
CGTATCAAGAAGAGTTGTTGACGTGGGGGCGGGTACTGGATGGACGGTGTACCCCCCTTTAGCGGCTAATAT
CGCGCATGGGGGTGCCTCAGTCGATTTTGCAATTTTTTCTTTACACTTGGCGGGGGTTTCTTCAATTTTGGG
TGCTGTAAATTTTATCACAACTGTAGTTAATATGCGTAGCCCAGGTATGACTCTTGATCGCATACCACTGTT
TGTCTGGTCTGTTGTGATTACCGCGGTTTTGTTACTACTTTCATTGCCGGTTCTTGCTGGTGCCATTACTAT
ACTATTAACTGACCGAAACTTAAATACTTCGTTCTTTGACCCGGCGGGAGGGGGCGACCCCATTTTATATCA
GCATTTATTT
>SN_B_H4
TACTCTTTATTTTATTTTTGGTGCGTGGTCGGGGATGGTTGGGACTTCTCTGAGCCTTTTAATTCGGGCTGA
ACTTGGTAATCCTGGTTCTCTCATTGGTGATGACCAAATCTATAACGTGATTGTTACTGCCCACGCTTTTAT
TATAATTTTTTTTATAGTGATGCCAATTATAATTGGGGGTTTCGGGAACTGGCTTGTGCCTCTGATATTGGG
GGCCCCTGATATGGCTTTCCCCCGTATAAATAATATGAGTTTTTGGTTGCTACCCCCGTCGCTAACACTACT
CGTATCAAGAAGAGTTGTTGACGTGGGGGCGGGTACTGGATGAACGGTGTACCCCCCTTTAGCGGCTAATAT
CGCGCATGGGGGTGCCTCAGTCGATTTTGCAATTTTTTCTTTACACTTGGCGGGGGTTTCTTCAATTTTGGG
TGCTGTAAATTTTATCACAACTGTAGTTAATATGCGTAGCCCAGGTATGACTCTTGATCGCATACCACTGTT
TGTCTGGTCTGTTGTGATTACCGCGGTTTTGTTACTACTTTCATTGCCGGTTCTTGCTGGTGCCATTACTAT
ACTATTAACTGACCGAAACTTAAATACTTCGTTCTTTGACCCGGCGGGAGGGGGCGACCCCATTTTATATCA
GCATTTATTT
>SN_B_H3
TACTCTTTATTTTATTTTTGGTGCGTGGTCGGGGATGGTTGGGACTTCTCTGAGCCTTTTAATTCGGGCTGA
ACTTGGTAATCCTGGTTCTCTCATTGGTGACGACCAAATCTATAACGTGATTGTTACTGCCCACGCTTTTAT
TATAATTTTTTTTATAGTGATGCCAATTATAATTGGGGGTTTCGGGAACTGGCTTGTGCCTCTGATATTGGG
GGCCCCTGATATGGCTTTCCCCCGTATAAATAATATGAGTTTTTGGTTGCTACCCCCGTCGTTAACACTGCT
CGTATCAAGAAGAGTTGTTGACGTGGGGGCGGGTACTGGATGAACGGTGTACCCCCCTTTAGCGGCTAATAT
CGCGCATGGGGGTGCCTCAGTCGATTTTGCAATTTTTTCTTTACACTTGGCGGGGGTTTCTTCAATTTTGGG
TGCTGTAAATTTTATCACAACTGTAGTTAATATGCGTAGCCCAGGTATGACTCTTGATCGCATACCACTGTT
TGTCTGGTCTGTTGTGATTACCGCGGTTTTGTTACTACTTTCATTGCCGGTTCTTGCTGGTGCCATTACTAT
GCTATTAACTGACCGAAACTTAAATACTTCGTTCTTTGACCCGGCGGGAGGGGGCGACCCCATTTTATACCA
GCATTTATTT
>SN_B_H2
TACTCTTTATTTTATTTTTGGTGCGTGGTCGGGGATGGTTGGGACTTCTCTGAGCCTTTTAATTCGGGCTGA
ACTTGGTAATCCTGGTTCTCTCATTGGTGACGACCAAATCTATAACGTGATTGTTACTGCCCACGCTTTTAT
TATAATTTTTTTTATAGTGATGCCAATTATAATTGGGGGTTTCGGGAACTGGCTTGTGCCTCTGATATTGGG
GGCCCCTGATATGGCTTTCCCCCGTATAAATAATATGAGTTTTTGGTTGCTACCCCCGTCGTTAACACTGCT
CGTATCAAGAAGAGTTGTTGACGTGGGGGCGGGTACTGGATGAACGGTGTACCCCCCTTTAGCGGCTAATAT
CGCGCATGGGGGTGCCTCAGTCGATTTTGCAATTTTTTCTTTACACTTGGCGGGGGTTTCTTCAATTTTGGG
TGCTGTAAATTTTATCACAACTGTAGTTAATATGCGTAGCCCAGGTATGACTCTTGATCGCATACCACTGTT
TGTCTGGTCTGTTGTGATTACCGCGGTTTTGTTACTACTTTCATTGCCGGTTCTTGCTGGTGCCATTACTAT
ACTATTAACTGACCGAAATTTAAATACTTCGTTCTTTGACCCGGCGGGAGGGGGTGACCCCATTTTATATCA
GCATTTATTT
>SN_B_H1
TACTCTTTATTTTATTTTTGGTGCGTGGTCGGGGATGGTTGGGACTTCTCTGAGCCTTTTAATTCGGGCTGA
ACTTGGTAATCCTGGTTCTCTCATTGGTGACGACCAAATCTATAACGTGATTGTTACTGCCCACGCTTTTAT
TATAATTTTTTTTATAGTGATGCCAATTATAATTGGGGGTTTCGGGAACTGGCTTGTGCCTCTGATATTGGG
GGCCCCTGATATGGCTTTCCCCCGTATAAATAATATGAGTTTTTGGTTGCTACCCCCGTCGTTAACACTGCT
CGTATCAAGAAGAGTTGTTGACGTGGGGGCGGGTACTGGATGAACGGTGTACCCCCCTTTAGCGGCTAATAT
CGCGCATGGGGGTGCCTCAGTCGATTTTGCAATTTTTTCTTTACACTTGGCGGGGGTTTCTTCAATTTTGGG
TGCTGTAAATTTTATCACAACTGTAGTTAATATGCGTAGCCCAGGTATGACTCTTGATCGCATACCACTGTT
TGTCTGGTCTGTTGTGATTACCGCGGTTTTGTTACTACTTTCATTGCCGGTTCTTGCTGGTGCCATTACTAT
GCTATTAACTGACCGAAACTTAAATACTTCGTTCTTTGACCCGGCGGGAGGGGGCGACCCCATTTTATATCA
GCATTTATTT
>SN_Pyr_H25
TACTCTTTATTTTATTTTCGGTGCGTGGTCGGGGATGGTGGGCACTTCACTTAGTCTTTTAATTCGCGCCGA
GCTCGGGAACCCTGGGTCATTAATTGGCGACGACCAAATTTATAACGTTATTGTTACTGCTCATGCTTTTAT
TATAATTTTTTTTATAGTGATACCAATTATAATTGGAGGGTTTGGCAACTGGCTGGTGCCGCTTATGTTAGG
TGCGCCTGATATGGCGTTTCCACGTATAAATAATATGAGTTTTTGGTTGTTACCTCCTTCGCTGACCCTGTT
GGTGTCGAGTAGAGTAGTAGATGTCGGGGCTGGTACCGGGTGAACAGTCTACCCCCCTTTAGCTGCTAACAT
CGCGCATGGGGGTGCCTCAGTTGATTTTGCTATTTTTTCGTTACATCTAGCGGGGGTGTCTTCAATCTTGGG
TGCTGTAAATTTTATCACTACTGTAGTGAACATACGTAGCCCAGGAATAACATTAGACCGTATGCCGCTGTT
CGTCTGGTCTGTTGTAATCACTGCGGTTTTATTATTGCTCTCACTCCCTGTTCTAGCGGGGGCAATCACCAT
ACTTTTAACGGATCGTAATTTAAACACTTCGTTTTTTGATCCGGCGGGGGGTGGTGACCCAATTTTATACCA
ACATTTATTT
>SN_Pyr_H24
TACTCTTTATTTTATTTTCGGTGCGTGGTCGGGGATGGTGGGCACTTCACTTAGTCTTTTAATTCGCGCCGA
GCTCGGGAACCCTGGGTCATTAATTGGCGACGACCAAATTTATAACGTTATTGTTACTGCTCATGCTTTTAT
TATAATTTTTTTTATAGTGATACCAATTATAATTGGAGGGTTTGGCAACTGGCTGGTGCCGCTTATGTTAGG
TGCGCCTGATATGGCGTTTCCACGTATAAATAATATGAGTTTTTGGTTGTTACCTCCTTCGCTGACCCTGTT
GGTGTCGAGTAGAGTAGTAGATGTCGGGGCTGGTACCGGGTGAACAGTCTACCCCCCTTTAGCTGCTAACAT
CGCGCATGGGGGTGCCTCAGTTGATTTTGCTATTTTTTCGTTACATCTAGCGGGGGTGTCTTCAATCTTGGG
TGCTGTAAATTTTATCACTACTGTAGTGAACATACGTAGCCCAGGAATAACATTAGACCGTATGCCGCTGTT
CGTCTGGTCTGTTGTAATCACTGCGGTTTTATTATTGCTCTCACTCCCTGTTCTAGCGGGGGCAATCACCAT
ACTTTTAACGGATCGTAATTTAAACACTTCGTTTTTTGATCCGGCGGGGGGTGGTGACCCAATTTTATATCA
ACATTTATTT
>Balp_IT7
TACTCTTTATTTCATTTTCGGTGCGTGGTCGGGGATGGTGGGCACTTCACTTAGTCTTTTAATTCGAGCCGA
GCTTGGGAACCCTGGTTCATTAATTGGCGACGACCAAATTTATAACGTTATTGTTACTGCTCATGCTTTTAT
TATAATTTTTTTTATAGTGATACCAATTATAATTGGTGGTTTTGGCAACTGGCTGGTGCCGCTTATGTTGGG
TGCGCCTGATATGGCGTTTCCACGTATAAATAATATGAGTTTTTGGTTGTTACCTCCTTCGCTGACCTTGTT
GGTGTCCAGCAGAGTAGTAGATGTGGGGGCTGGCACGGGGTGAACAGTGTACCCTCCTTTAGCTGCCAACAT
CGCGCATGGGGGCGCCTCAGTGGATTTTGCGATTTTTTCATTACATTTAGCGGGGGTGTCTTCAATTTTGGG
TGCTGTAAATTTTATCACTACTGTAGTTAACATACGTAGTCCAGGAATAACATTAGACCGTATGCCACTATT
TGTCTGGTCTGTTGTAATCACTGCGGTTTTATTATTGCTGTCACTTCCTGTTCTAGCGGGGGCAATCACCAT
ACTTTTAACGGATCGTAATTTAAACACTTCGTTTTTTGACCCGGCGGGGGGTGGTGACCCAATNNNNNNNNN
NNNNNNNNNN
>Balp_IT6
TACTCTTTATTTCATTTTCGGTGCGTGGTCGGGGATGGTGGGCACTTCACTTAGTCTTTTAATTCGAGCCGA
GCTTGGGAACCCTGGTTCATTAATTGGCGACGACCAAATTTATAACGTTATTGTTACTGCTCATGCTTTTAT
TATAATTTTTTTTATAGTGATACCAATTATAATTGGTGGTTTTGGCAACTGGCTGGTGCCGCTTATGTTGGG
TGCGCCTGATATGGCGTTTCCACGTATAAATAATATGAGTTTTTGGTTGTTACCTCCTTCGCTGACCTTGTT
GGTGTCCAGCAGAGTAGTAGATGTGGGGGCTGGCACGGGGTGAACAGTGTACCCTCCTTTAGCTGCCAACAT
CGCGCATGGGGGCGCCTCAGTGGATTTTGCGATTTTTTCATTACATTTAGCGGGGGTGTCTTCAATTTTGGG
TGCTGTAAATTTTATCACTACTGTAGTTAACATACGTAGTCCAGGAATAACATTAGACCGTATGCCACTATT
TGTCTGGTCTGTTGTAATCACTGCGGTTTTATTATTGCTGTCACTTCCTGTTCTAGCGGGGGCAATCACCAT
ACTTTTAACGGATCGTAATTTAAACACTTCGTTTTTTGACCCGGCGGGGGGTGGTGACCCAATNNNNNNNNN
NNNNNNNNNN
>Balp_IT5
TACTCTTTATTTCATTTTCGGTGCGTGGTCGGGGATGGTGGGCACTTCACTTAGTCTTTTAATTCGAGCCGA
GCTTGGGAACCCTGGTTCATTAATTGGCGACGACCAAATTTATAACGTTATTGTTACTGCTCATGCTTTTAT
TATAATTTTTTTTATAGTGATACCAATTATAATTGGTGGTTTTGGCAACTGGCTGGTGCCGCTTATGTTGGG
TGCGCCTGATATGGCGTTTCCACGTATAAATAATATGAGTTTTTGGTTGTTACCTCCTTCGCTGACCTTGTT
GGTGTCCAGCAGAGTAGTAGATGTGGGGGCTGGCACGGGGTGAACAGTGTACCCTCCTTTAGCTGCCAACAT
CGCGCATGGGGGCGCCTCAGTGGATTTTGCGATTTTTTCATTACATTTAGCGGGGGTGTCTTCAATTTTGGG
TGCTGTAAATTTTATCACTACTGTAGTTAACATACGTAGTCCAGGAATAACATTAGACCGTATGCCACTATT
TGTCTGGTCTGTTGTAATCACTGCGGTTTTATTATTGCTGTCACTTCCTGTTCTAGCGGGGGCAATCACCAT
ACTTTTAACGGATCGTAATTTAAACACTTCGTTTTTTGACCCGGCGGGGGGTGGTGACCCAATNNNNNNNNN
NNNNNNNNNN
>Balp_IT4
TACTCTTTATTTCATTTTCGGTGCGTGGTCGGGGATGGTGGGCACTTCACTTAGTCTTTTAATTCGAGCCGA
GCTTGGGAACCCTGGTTCATTAATTGGCGACGACCAAATTTATAACGTTATTGTTACTGCTCATGCTTTTAT
TATAATTTTTTTTATAGTGATACCAATTATAATTGGTGGTTTTGGCAACTGGCTGGTGCCGCTTATGTTGGG
TGCGCCTGATATGGCGTTTCCACGTATAAATAATATGAGTTTTTGGTTGTTACCTCCTTCGCTGACCTTGTT
GGTGTCCAGCAGAGTAGTAGATGTGGGGGCTGGCACGGGGTGAACAGTGTACCCTCCTTTAGCTGCCAACAT
CGCGCATGGGGGCGCCTCAGTGGATTTTGCGATTTTTTCATTACATTTAGCGGGGGTGTCTTCAATTTTGGG
TGCTGTAAATTTTATCACTACTGTAGTTAACATACGTAGTCCAGGAATAACATTAGACCGTATGCCACTATT
TGTCTGGTCTGTTGTAATCACTGCGGTTTTATTATTGCTGTCACTTCCTGTTCTAGCGGGGGCAATCACCAT
ACTTTTAACGGATCGTAATTTAAACACTTCGTTTTTTGACCCGGCGGGGGGTGGTGACCCAATNNNNNNNNN
NNNNNNNNNN
>Balp_IT3
TACTCTTTATTTTATTTTTGGTGCGTGGTCGGGTATGGTAGGAACCTCATTGAGCCTGTTAATTCGAGCCGA
ACTGGGTAACCCAGGTTCTTTAATTGGGGACGACCAGATTTACAACGTGATTGTTACCGCTCATGCGTTTAT
TATAATCTTTTTTATAGTGATACCAATTATAATCGGTGGGTTTGGTAACTGGTTAGTGCCTTTAATATTAGG
GGCCCCAGACATAGCTTTTCCTCGTATGAATAATATAAGTTTTTGGTTGCTGCCCCCTTCTCTAACCTTGCT
TGTGTCAAGTAGAATTGTGGATGTTGGTGCAGGAACGGGGTGGACGGTATACCCGCCACTTTCAGCAAACAT
TGCCCATGGTGGCGCATCTGTCGATTTTGCTATCTTCTCCCTACATTTGGCAGGCGTGTCATCTATCTTAGG
GGCTGTAAATTTTATTACAACTGTTGTTAATATGCGTAGCCCGGGAATGACCTTGGACCGTATACCGCTGTT
TGTGTGGTCTGTGGTAATTACCGCGGTTCTTTTACTCCTGTCGCTGCCGGTGTTGGCAGGAGCTATTACTAT
GTTACTAACGGATCGTAATTTGAATACCTCGTTCTTTGACCCTGCAGGTGGGGGCGACCCTATNNNNNNNNN
NNNNNNNNNN
>Balp_IT2
TACTCTTTATTTTATTTTTGGTGCGTGGTCGGGTATGGTAGGCACCTCATTGAGCCTGTTAATTCGAGCCGA
ACTGGGTAACCCAGGTTCTTTAATTGGGGACGACCAGATTTACAACGTGATTGTTACCGCTCATGCGTTTAT
TATAATCTTTTTTATAGTGATACCAATTATAATCGGGGGGTTTGGTAACTGGTTAGTGCCTTTAATATTAGG
GGCCCCAGACATAGCTTTTCCTCGTATGAATAATATAAGTTTTTGGTTGTTGCCCCCTTCTCTAACCTTGCT
TGTGTCAAGTAGAATTGTGGATGTTGGTGCAGGAACGGGGTGGACGGTATACCCGCCACTTTCAGCAAACAT
TGCCCATGGTGGTGCATCTGTCGATTTTGCTATCTTCTCCCTACATTTGGCAGGCGTGTCATCTATCTTAGG
GGCTGTAAATTTTATTACAACTGTTGTTAATATGCGTAGCCCGGGAATGACCTTGGACCGTATACCGCTGTT
TGTATGATCTGTGGTAATTACCGCGGTTCTTTTACTCCTGTCGCTGCCGGTGTTGGCAGGAGCTATTACTAT
GTTACTAACGGATCGTAATTTGAATACCTCGTTCTTTGACCCTGCAGGTGGGGGCGACCCTATNNNNNNNNN
NNNNNNNNNN
>Balp_IT1
TACTCTTTATTTTATTTTTGGTGCGTGGTCGGGTATGGTAGGCACCTCATTGAGCCTGTTAATTCGAGCCGA
ACTGGGTAACCCAGGTTCTTTAATTGGGGACGACCAGATTTACAACGTGATTGTTACCGCTCATGCGTTTAT
TATAATCTTTTTTATAGTGATACCAATTATAATCGGGGGGTTTGGTAACTGGTTAGTGCCTTTAATATTAGG
GGCCCCAGACATAGCTTTTCCTCGTATGAATAATATAAGTTTTTGGTTGTTGCCCCCTTCTCTAACCTTGCT
TGTGTCAAGTAGAATTGTGGATGTTGGTGCAGGAACGGGGTGGACGGTATACCCGCCACTTTCAGCAAACAT
TGCCCATGGTGGGGCATCTGTCGATTTTGCTATCTTCTCCCTACATTTGGCAGGCGTGTCATCTATCTTAGG
GGCTGTAAATTTTATTACAACTGTTGTTAATATGCGTAGCCCGGGAATGACCTTGGACCGTATACCGCTGTT
TGTATGATCTGTGGTAATTACCGCGGTTCTTTTACTCCTGTCGCTGCCGGTGTTGGCAGGAGCTATTACTAT
GTTACTAACGGATCGTAATTTGAATACCTCGTTCTTTGACCCTGCAGGTGGGGGCGACCCTATNNNNNNNNN
NNNNNNNNNN
>BA_50_IT(LI)
TACTCTTTATTTCATTTTCGGTGCGTGGTCGGGGATGGTCGGCACTTCACTTAGTCTTTTAATTCGAGCCGA
GCTTGGGAACCCTGGTTCATTAATTGGCGACGACCAGATTTATAATGTTATTGTTACTGCTCATGCTTTTAT
TATAATTTTTTTTATAGTGATACCAATTATAATTGGTGGTTTTGGCAACTGGCTGGTGCCGCTCATGTTGGG
TGCGCCTGATATGGCGTTTCCACGTATAAATAATATGAGTTTTTGGTTGTTACCCCCTTCGCTGACCTTGTT
GGTGTCGAGTAGAGTAGTAGATGTGGGGGCTGGCACGGGGTGAACGGTGTACCCTCCTTTAGCTGCGAACAT
CGCGCATGGGGGCGCCTCAGTGGATTTTGCGATTTTTTCATTACATTTAGCGGGGGTGTCTTCAATTTTGGG
TGCTGTAAATTTTATCACTACTGTAGTTAACATGCGTAGTCCAGGAATAACATTAGACCGTATGCCACTATT
TGTCTGGTCTGTTGTAATCACTGCGGTTTTATTATTGCTATCACTCCCTGTTCTAGCGGGGGCAATCACTAT
ACTTTTAACGGATCGTAATTTAAACACTTCGTTTTTTGACCCGGCGGGGGGTGGCGACCCAATCTTATANNN
NNNNNNNNNN
>BA_48_IT(LI)
NNNNNNNNNNNNNNNNNNNNNNNNNNNNNNNNNNNNNNNNNNNNNNNNNNNNNNNNNNNNNNNNNNNNNNNN
NNNNNNNNNNNNGGGTTCTTTAATTGGGGATGACCAGATTTACAACGTGATTGTTACTGCCCATGCGTTTAT
TATAATTTTTTTTATAGTGATACCAATTATAATTGGTGGGTTTGGCAATTGGTTAGTGCCTTTAATACTAGG
GGCCCCAGACATGGCCTTTCCTCGTATAAACAATATAAGTTTTTGGTTGTTGCCGCCTTCGTTAACCTTGCT
TGTGTCAAGTAGAATTGTAGATGTTGGTGCGGGAACGGGATGGACGGTGTACCCACCGCTTTCAGCCAATAT
CGCTCATGGTGGGGCATCTGTCGATTTTGCTATTTTTTCTCTACATTTGGCAGGGGTGTCTTCTATCTTAGG
GGCTGTAAATTTTATTACAACTGTTGTTAACATGCGTAGCCCTGGGATGACTCTGGACCGAATACCCCTGTT
TGTATGGTCTGTAGTAATTACCGCTGTTCTCTTACTCCTGTCGCTGCCGGTGTTGGCAGGAGCTATTACTAT
GTTACTAACGGATCGTAATTTGAATACCTCGTTTTTTGACCCTGCAGGTGGGGGTGATCCTATTTTGTACCA
ACACTTATTT
>BA_47_IT(LI)
TACTCTTTATTTCATTTTCGGTGCGTGGTCGGGGATGGTCGGCACTTCACTTAGTCTTTTAATTCGAGCCGA
GCTTGGGAACCCTGGTTCATTAATTGGCGACGACCAGATTTATAATGTTATTGTTACTGCTCATGCTTTTAT
TATAATTTTTTTTATAGTGATACCAATTATAATTGGTGGTTTTGGCAACTGGCTGGTGCCGCTCATGTTGGG
TGCGCCTGATATGGCGTTTCCACGTATAAATAATATGAGTTTTTGGTTGTTACCCCCTTCGCTGACCTTGTT
GGTGTCGAGTAGAGTAGTAGATGTGGGGGCTGGCACGGGGTGAACGGTGTACCCTCCTTTAGCTGCGAACAT
CGCGCATGGGGGCGCCTCAGTGGATTTTGCGATTTTTTCATTACATTTAGCGGGGGTGTCTTCAATTTTGGG
TGCTGTAAATTTTATCACTACTGTAGTTAACATGCGTAGTCCAGGAATAACATTAGACCGTATGCCACTATT
TGTTTGGTCTGTTGTAATCACTGCGGTTTTATTATTGCTATCACTCCCTGTTCTAGCGGGGGCAATCACTAT
ACTTTTAACGGATCGTAATTTAAACACTTCGTTTTTTGACCCGGCGGGGGGTGGCGATCCAATCTTATACCA
GCACTTATTT
>BA_44_FR(ME)
TACTCTTTATTTCATTTTCGGTGCGTGGTCGGGGATGGTCGGCACTTCACTTAGTCTTTTAATTCGAGCCGA
GCTTGGGAACCCTGGTTCATTAATTGGCGACGACCAGATTTATAATGTTATTGTTACTGCTCATGCTTTTAT
TATAATTTTTTTTATAGTGATACCAATTATAATTGGTGGTTTTGGCAACTGGCTGGTGCCGCTCATGTTGGG
TGCGCCTGATATGGCGTTTCCACGTATAAATAATATGAGTTTTTGGTTGTTACCCCCTTCGCTGACCTTGTT
GGTGTCGAGTAGAGTAGTAGATGTGGGGGCTGGCACGGGGTGAACAGTGTACCCTCCTTTAGCTGCGAACAT
CGCGCATGGGGGCGCCTCAGTGGATTTTGCGATTTTTTCATTACATCTAGCGGGGGTGTCTTCAATTTTGGG
TGCTGTAAATTTTATCACTACTGTAGTTAACATGCGTAGTCCAGGAATAACATTAGACCGTATGCCACTATT
TGTCTGGTCTGTTGTAATCACTGCGGTTTTATTATTGCTATCACTCCCTGTTCTAGCGGGGGCAATCACTAT
ACTTTTAACGGATCGTAATTTAAACACTTCGTTTTTTGACCCGGCGGGGGGTGGCGACCCAATCTTATACCA
GCACTTATTT
>BA_43_FR(ME)
TACTCTTTATTTCATTTTCGGTGCGTGGTCGGGGATGGTCGGCACTTCACTTAGTCTTTTAATTCGAGCCGA
GCTTGGGAACCCTGGTTCATTAATTGGCGACGACCAGATTTATAATGTTATTGTTACTGCTCATGCTTTTAT
TATAATTTTTTTTATAGTGATACCAATTATAATTGGTGGTTTTGGCAACTGGCTGGTGCCGCTCATGTTGGG
TGCGCCTGATATGGCGTTTCCACGTATAAATAATATGAGTTTTTGGTTGTTACCCCCTTCGCTGACCTTGTT
GGTGTCGAGTAGAGTAGTAGATGTGGGGGCTGGCACGGGGTGAACAGTGTACCCTCCTTTAGCTGCGAACAT
CGCGCATGGGGGCGCCTCAGTGGATTTTGCGATTTTTTCATTACATTTAGCGGGGGTGTCTTCAATTTTGGG
TGCTGTAAATTTTATCACTACTGTAGTTAACATGCGTAGTCCAGGAATAACATTAGACCGTATGCCACTATT
TGTTTGGTCTGTTGTAATCACTGCGGTTTTATTATTGCTATCACTCCCTGTTCTAGCGGGGGCAATCACTAT
ACTTTTAACGGATCGTAATTTAAACACTTCGTTTTTTGACCCGGCGGGGGGTGGCGACCCAATCTTATACCA
GCACTTATTT
>BAN40NFR(ME)
TACTCTTTATTTCATTTTCGGTGCGTGGTCGGGGATGGTCGGCACTTCACTTAGTCTTTTAATTCGAGCCGA
GCTTGGGAACCCTGGTTCATTAATTGGCGACGACCAGATTTATAATGTTATTGTTACTGCTCATGCTTTTAT
TATAATTTTTTTTATAGTGATACCAATTATAATTGGTGGTTTTGGCAACTGGCTGGTGCCGCTCATGTTGGG
TGCGCCTGATATGGCGTTTCCACGTATAAATAATATGAGTTTTTGGTTGTTACCCCCTTCGCTGACCTTGTT
GGTGTCGAGTAGAGTAGTAGATGTGGGGGCTGGCACGGGGTGAACAGTGTACCCTCCTTTAGCTGCGAACAT
CGCGCATGGGGGCGCCTCAGTGGATTTTGCGATTTTTTCATTACATCTAGCGGGGGTGTCTTCAATTTTGGG
TGCTGTAAATTTTATCACTACTGTAGTTAACATGCGTAGTCCAGGAATAACATTAGACCGTATGCCACTATT
TGTCTGGTCTGTTGTAATCACTGCGGTTTTATTATTGNTATCACTCCCTGTTCTAGCGGGGGCAATCACTAT
ACTTTTAACGGATCGTAATTTAAACACTTCGTTTTTTGACCCGGCGGGGGGTGGCGACCCAATCTTATACCA
GCACTTATTT
>BA_34_IT(AP)
TACTCTTTATTTCATTTTCGGTGCGTGGTCGGGGATGGTCGGCACTTCACTTAGTCTTTTAATTCGAGCCGA
GCTTGGGAACCCTGGTTCATTAATTGGCGACGACCAGATTTATAATGTTATTGTTACTGCTCATGCTTTTAT
TATAATTTTTTTTATAGTGATACCAATTATAATTGGTGGTTTTGGCAACTGGCTGGTGCCGCTCATGTTGGG
TGCGCCTGATATGGCGTTTCCACGTATAAATAATATGAGTTTTTGGTTGTTACCCCCTTCGCTGACCTTGTT
GGTGTCGAGTAGAGTAGTAGATGTGGGGGCTGGCACGGGGTGAACGGTGTACCCTCCTTTAGCTGCGAACAT
CGCGCATGGGGGCGCCTCAGTGGATTTTGCGATTTTTTCATTACATTTAGCGGGGGTGTCTTCAATTTTGGG
TGCTGTAAATTTTATCACTACTGTAGTTAACATGCGTAGTCCAGGAATAACATTAGACCGTATGCCACTATT
TGTCTGGTCTGTTGTAATCACTGCGGTTTTATTATTGTTATCACTCCCTGTTCTAGCGGGGGCAATCACTAT
ACTTTTAACGGATCGTAATTTAAACACTTCGTTTTTTGACCCGGCGGGGGGTGGCGACCCAATCTTATACCA
GCACTTATTT
>BA_33_IT(AP)
TACTCTTTATTTTATTTTTGGTGCGTGGTCGGGTATGGTAGGCACCTCATTGAGACTGTTAATTCGAGCCGA
ACTGGGTAACCCAGGTTCTTTAATTGGGGACGACCAGATTTACAACGTGATTGTTACCGCTCATGCGTTTAT
TATAATCTTTTTTATAGTGATACCAATTATAATCGGGGGGTTTGGTAACTGGTTAGTGCCTTTAATATTAGG
GGCCCCAGACATAGCTTTTCCTCGTATGAATAATATAAGTTTTTGGTTGTTGCCCCCCTCTCTAACCTTGCT
TGTGTCAAGTAGAATTGTGGATGTTGGTGCAGGAACGGGGTGGACGGTATACCCGCCACTTTCAGCAAACAT
TGCCCATGGTGGTGCATCTGTCGATTTTGCTATTTTCTCCCTACATTTGGCAGGCGTGTCATCTATCTTAGG
GGCTGTAAATTTTATTACAACTGTTGTTAATATGCGTAGCCCGGGAATGACCTTGGACCGCATACCGCTGTT
TGTATGGTCTGTGGTAATTACCGCGGTTCTTTTACTGCTGTCGCTGCCGGTGTTGGCAGGAGCTATTACTAT
GTTATTAACGGATCGTAATTTGAATACCTCGTTCTTTGACCCTGCAGGTGGGGGCGACCCTATTTTGTATCA
ACATCTATTT
>Bapl_IT_Orbito
NNNNNNNNNNNNNNNNNNNGGTGCGTGGTCGGGGATGGTTGGAACTTCACTTAGTCTTTTAATTCGAGCCGA
GCTTGGGAACCCTGGTTCATTAATTGGTGACGACCAGATTTATAACGTTATTGTTACTGCCCATGCTTTTAT
TATAATTTTTTTTATAGTGATACCAATTATAATCGGCGGTTTTGGCAACTGGCTGGTGCCTCTTATGCTGGG
TGCGCCAGATATGGCGTTTCCACGTATAAATAATATAAGTTTTTGGTTGTTACCTCCTTCGCTGACCTTGTT
GGTGTCGAGCAGAGTGGTAGATGTAGGGGCTGGCACCGGGTGAACAGTGTACCCGCCTTTAGCTGCCAACAT
CGCGCATGGGGGCGCCTCAGTGGATTTTGCGATTTTTTCATTACATTTAGCGGGGGTGTCTTCGATTTTGGG
TGCTGTAAATTTTATCACTACTGTAGTTAATATACGTAGTCCAGGAATAACGTTAGACCGCATGCCGTTATT
CGTTTGGTCTGTTGTAATCACTGCGGTTTTATTACTGCTCTCACTCCCTGTTCTAGCGGGGGCAATCACTAT
ACTTTTAACGGATCGTAATTTAAACACTTCGTTTTTTGACCCGGCGGGGGGCGGTGANNNNNNNNNNNNNNN
NNNNNNNNNN
>Bapl_IT_Aniene
NNNNNNNNNNNNNNNNNNNGGTGCGTGGTCGGGGATGGTGGGCACTTCACTTAGTCTTTTAATTCGAGCCGA
GCTTGGGAACCCTGGGTCATTAATTGGCGACGACCAAATTTATAACGTTATTGTTACTGCTCATGCTTTTAT
TATAATTTTTTTTATAGTGATACCAATTATAATTGGTGGATTTGGCAACTGGCTGGTGCCGCTTATGTTGGG
TGCGCCTGATATGGCGTTTCCACGTATAAATAATATGAGTTTCTGGTTGTTACCTCCTTCGCTGACCTTGTT
GGTGTCTAGCAGAGTAGTAGATGTTGGGGCTGGCACGGGGTGAACAGTGTATCCTCCTTTAGCTGCCAACAT
CGCGCATGGGGGTGCCTCAGTTGATTTTGCGATTTTTTCATTACATTTAGCGGGGGTGTCTTCAATTTTGGG
TGCTGTAAATTTTATCACTACTGTAGTTAACATACGTAGTCCAGGAATAACATTAGACCGTATGCCACTATT
TGTCTGGTCTGTTGTAATTACTGCGGTCTTATTATTGCTATCACTCCCTGTTCTAGCGGGGGCAATCACCAT
ACTTTTAACGGATCGTAATTTAAATACTTCGTTTTTTGACCCGGCGGGGGGTGGTGANNNNNNNNNNNNNNN
NNNNNNNNNN
>Bapl_IT_FossdiGa
NNNNNNNNNNNNNNNNNNNGGTGCGTGGTCGGGGATGGTTGGAACTTCACTCAGTCTTTTAATTCGAGCCGA
GCTCGGGAACCCTGGTTCATTAATTGGTGACGACCAGATTTATAACGTTATTGTTACTGCTCATGCTTTTAT
TATAATTTTTTTTATAGTGATACCAATTATAATTGGCGGTTTTGGCAACTGGCTGGTGCCTCTTATGCTGGG
TGCACCAGATATGGCGTTTCCACGTATAAATAATATAAGTTTTTGGTTGTTACCTCCTTCGCTGACCTTGTT
GGTGTCGAGCAGAGTGGTAGATGTAGGGGCTGGCACCGGGTGAACAGTGTACCCGCCTTTAGCTGCCAACAT
CGCGCATGGGGGCGCCTCGGTGGATTTTGCGATTTTTTCATTACATTTAGCGGGGGTGTCTTCGATTTTGGG
TGCTGTAAATTTTATCACCACTGTAGTTAATATACGTAGTCCAGGAATAACGTTAGACCGCATGCCGTTATT
CGTCTGGTCTGTTGTAATCACTGCGGTTTTATTACTGCTTTCACTCCCTGTTCTAGCGGGGGCAATCACTAT
ACTTTTAACGGATCGTAATTTAAACACTTCGTTTTTTGACCCGGCGGGGGGCGGTGANNNNNNNNNNNNNNN
NNNNNNNNNN
>Balp_Pyr23
TACTCTTTATTTTATTTTCGGTGCGTGGTCGGGGATAGTGGGCACTTCACTCAGTCTTTTAATTCGCGCCGA
GCTCGGGAACCCTGGGTCATTAATTGGCGACGACCAAATTTATAACGTTATTGTTACTGCTCATGCTTTTAT
TATAATTTTTTTTATAGTGATACCAATTATAATTGGTGGGTTTGGCAACTGGCTGGTGCCGCTTATGTTGGG
TGCGCCTGATATGGCGTTTCCACGTATAAATAATATGAGTTTTTGGTTGTTACCTCCTTCGCTGACCCTGTT
GGTGTCGAGTAGAGTAGTAGATGTCGGGGCTGGCACCGGGTGAACAGTGTATCCCCCTTTAGCTGCTAACAT
CGCGCATGGGGGTGCCTCAGTTGATTTTGCTATTTTCTCGTTACATCTAGCGGGGGTGTCTTCAATCTTGGG
TGCTGTAAATTTTATCACTACTGTAGTGAACATACGTAGCCCAGGAATAACATTAGACCGTATGCCGCTGTT
CGTCTGGTCTGTTGTAATTACTGCGGTTTTATTATTGCTCTCACTCCCTGTTCTAGCGGGGGCAATCACCAT
ACTTTTAACGGATCGTAATTTAAACACTTCGTTTTTTGACCCGGCGGGGGGTGGTGACCCAATTTTATATCA
ACACCTATTT
>Balp_Pyr22
TACTCTTTATTTTATTTTCGGTGCGTGGTCGGGGATGGTGGGCACTTCACTTAGTCTTTTAATTCGAGCCGA
GCTGGGGAACCCTGGTTCATTAATTGGCGACGACCAAATTTATAACGTTATTGTTACTGCTCATGCTTTTAT
TATAATTTTTTTTATAGTGATACCAATTATAATTGGTGGGTTTGGCAACTGGCTGGTGCCGCTTATGTTGGG
TGCACCTGATATAGCGTTTCCCCGTATAAATAATATGAGTTTTTGGTTGCTACCTCCTTCGCTGACCCTGTT
GGTGTCGAGCAGAGTAGTAGATGTCGGGGCTGGCACCGGGTGAACAGTGTACCCCCCTTTAGCTGCCAACAT
CGCGCATGGGGGCGCCTCAGTGGATTTTGCGATTTTTTCATTACATTTAGCGGGGGTGTCTTCAATCTTGGG
TGCTGTAAATTTTATCACTACTGTAGTTAACATACGTAGCCCAGGAATAACATTAGACCGTATGCCGCTATT
CGTCTGGTCTGTTGTAATCACTGCGGTTTTATTATTGCTCTCACTCCCTGTTCTAGCGGGGGCAATCACCAT
ACTTTTAACGGATCGTAATTTAAACACTTCGTTTTTTGACCCGGCGGGGGGCGGTGACCCAATTTTATATCA
ACACTTATTT
>Balp_Pyr21
TACTCTTTATTTTATTTTCGGTGCGTGGTCGGGGATGGTGGGCACTTCACTTAGTCTTTTAATTCGAGCCGA
GCTCGGGAACCCTGGTTCATTAATTGGCGACGACCAAATTTATAACGTTATTGTTACTGCTCATGCTTTTAT
TATAATTTTTTTTATAGTGATACCAATTATAATTGGTGGGTTTGGCAACTGGCTGGTGCCGCTTATGTTGGG
TGCACCTGATATAGCGTTTCCACGTATAAATAATATGAGTTTTTGGTTGCTACCTCCTTCGCTGACCCTGTT
GGTGTCGAGCAGAGTAGTAGATGTCGGGGCTGGCACCGGGTGAACAGTGTACCCCCCTTTAGCTGCCAACAT
CGCGCATGGGGGCGCCTCAGTGGATTTTGCGATTTTTTCATTACATTTAGCGGGGGTGTCTTCAATCTTGGG
TGCTGTAAATTTTATCACTACTGTAGTTAACATACGTAGCCCAGGAATAACATTAGACCGTATGCCGCTATT
CGTCTGGTCTGTTGTAATCACTGCGGTTTTATTATTGCTCTCACTCCCTGTTCTAGCGGGGGCAATCACCAT
ACTTTTAACGGATCGTAATTTAAACACTTCGTTTTTTGACCCGGCGGGGGGTGGCGACCCAATTTTATATCA
ACACTTATTT
>Balp_Pyr20
TACTCTTTATTTTATTTTCGGTGCGTGGTCGGGGATGGTGGGCACTTCACTTAGTCTTTTAATTCGAGCCGA
GCTCGGGAACCCTGGTTCATTAATTGGCGATGACCAAATTTATAACGTTATTGTTACTGCCCATGCTTTTAT
TATAATTTTTTTTATAGTGATACCAATTATAATTGGTGGGTTTGGCAACTGGCTGGTGCCGCTTATGTTGGG
TGCACCTGATATAGCGTTTCCACGTATAAATAATATGAGTTTTTGGTTGCTACCTCCTTCGCTGACCCTGTT
GGTGTCGAGCAGAGTAGTAGATGTCGGGGCTGGCACCGGGTGAACAGTGTACCCCCCTTTAGCTGCCAACAT
CGCGCATGGGGGCGCCTCAGTGGATTTTGCGATTTTTTCATTACATTTAGCGGGGGTGTCTTCAATCTTGGG
TGCTGTAAATTTTATCACTACTGTAGTTAACATACGTAGCCCAGGAATAACATTAGACCGTATGCCGCTATT
CGTCTGGTCTGTTGTAATCACTGCGGTTTTATTATTGCTCTCACTCCCTGTTCTAGCGGGGGCAATCACCAT
ACTTTTAACGGATCGTAATTTAAACACTTCGTTTTTTGATCCGGCGGGGGGTGGTGACCCAATTTTATATCA
ACACTTATTT
>Balp_Pyr19
TACTCTTTATTTTATTTTCGGTGCGTGGTCGGGGATGGTGGGCACTTCACTTAGTCTTTTAATTCGAGCCGA
GCTCGGGAACCCTGGTTCATTAATTGGCGATGACCAAATTTATAACGTTATTGTTACTGCCCATGCTTTTAT
TATAATTTTTTTTATAGTGATACCAATTATAATTGGTGGGTTTGGCAACTGGCTGGTGCCGCTTATGTTGGG
TGCACCTGATATAGCGTTTCCCCGTATAAATAATATGAGTTTTTGGTTGCTACCTCCTTCGCTGACCCTGTT
GGTGTCGAGCAGAGTAGTAGATGTCGGGGCTGGCACCGGGTGAACAGTGTACCCCCCTTTAGCTGCCAACAT
CGCGCATGGGGGCGCCTCAGTGGATTTTGCGATTTTTTCATTACATTTAGCGGGGGTGTCTTCAATCTTGGG
TGCTGTAAATTTTATCACTACTGTAGTTAACATACGTAGCCCAGGAATAACATTAGACCGTATGCCGCTATT
CGTCTGGTCTGTTGTAATCACTGCGGTTTTATTATTGCTCTCACTCCCTGTTCTAGCGGGGGCAATCACCAT
ACTTTTAACGGATCGTAATTTAAACACTTCGTTTTTTGATCCGGCGGGGGGTGGTGACCCAATTTTATATCA
ACACTTATTT
>Balp_Pyr18
TACTCTTTATTTTATTTTCGGTGCGTGGTCGGGGATAGTGGGCACTTCACTCAGTCTTTTAATTCGCGCCGA
GCTCGGGAACCCTGGGTCATTAATTGGCGACGACCAAATTTATAACGTTATTGTTACTGCTCATGCTTTTAT
TATAATTTTCTTTATAGTGATACCAATTATAATTGGTGGGTTTGGCAACTGGCTGGTGCCGCTTATGTTGGG
TGCGCCTGATATGGCGTTTCCACGTATAAATAATATGAGTTTTTGGTTGTTACCTCCTTCGCTGACCCTGTT
GGTGTCGAGTAGAGTAGTAGATGTCGGGGCTGGCACCGGGTGAACAGTGTATCCCCCTTTAGCTGCTAACAT
CGCGCATGGGGGTGCCTCAGTTGATTTTGCTATTTTTTCGTTACATCTAGCGGGGGTGTCTTCAATCTTGGG
TGCTGTAAATTTTATCACTACTGTAGTGAACATACGTAGCCCAGGAATAACATTAGACCGTATGCCGCTGTT
CGTCTGGTCTGTTGTAATTACTGCGGTTTTATTATTGCTCTCACTCCCTGTTCTAGCGGGGGCAATCACCAT
ACTTTTAACGGATCGTAATTTAAACACTTCGTTTTTTGATCCGGCGGGGGGTGGTGACCCAATTTTATATCA
ACACCTATTT
>Balp_Pyr17/1-658
TACTCTTTACTTTATTTTCGGTGCGTGGTCGGGGATGGTGGGCACTTCACTTAGTCTTTTAATTCGCGCCGA
GCTCGGGAACCCTGGCTCATTAATTGGCGACGACCAAATTTATAACGTTATCGTTACTGCTCATGCTTTTAT
TATAATTTTTTTTATAGTGATACCAATTATAATTGGCGGGTTTGGCAACTGGCTGGTGCCGCTTATGTTGGG
TGCACCTGATATGGCGTTTCCACGTATAAATAATATGAGTTTTTGGTTGTTACCCCCTTCGCTGACCCTGTT
GGTGTCGAGCAGAGTAGTAGATGTTGGGGCTGGCACCGGGTGAACAGTGTACCCCCCTTTAGCTGCTAACAT
CGCGCATGGGGGTGCCTCAGTTGATTTTGCGATTTTTTCGTTACATTTAGCGGGTGTGTCTTCAATCTTGGG
TGCTGTAAACTTTATCACTACTGTAGTGAACATGCGTAGCCCAGGAATAACATTAGATCGTATGCCGCTGTT
CGTTTGGTCTGTTGTAATCACTGCGGTTTTATTATTGCTCTCACTCCCTGTTCTAGCGGGGGCAATCACCAT
ACTTTTAACGGATCGTAATTTAAACACTTCGTTTTTTGATCCGGCGGGGGGTGGTGACCCAATTTTATATCA
ACACTTATTT
>Balp_Pyr16
TACTCTTTACTTTATTTTCGGTGCGTGGTCGGGGATGGTGGGCACTTCACTTAGTCTTTTAATTCGCGCCGA
GCTCGGGAACCCTGGTTCATTAATTGGCGACGACCAAATTTATAACGTTATCGTTACTGCTCATGCTTTTAT
TATAATTTTTTTTATAGTGATACCAATTATAATTGGCGGGTTTGGCAACTGGCTGGTGCCGCTTATGTTGGG
TGCACCTGATATGGCGTTTCCACGTATAAATAATATGAGTTTTTGGTTGTTACCTCCTTCGCTGACCCTGTT
GGTGTCGAGCAGAGTAGTAGATGTTGGGGCTGGCACCGGGTGAACAGTGTACCCCCCTTTAGCTGCTAACAT
CGCGCATGGGGGTGCCTCAGTTGATTTTGCGATTTTTTCGTTACATTTAGCGGGTGTGTCTTCAATCTTGGG
TGCTGTAAACTTTATCACTACTGTAGTGAACATGCGTAGCCCAGGAATAACATTAGACCGTATGCCGCTGTT
CGTTTGGTCTGTTGTAATCACTGCGGTTTTATTATTGCTCTCACTCCCTGTTCTAGCGGGGGCAATCACCAT
ACTTTTAACGGATCGTAATTTAAACACTTCGTTTTTTGATCCGGCGGGGGGTGGTGACCCAATTTTATATCA
ACACTTATTT
>Balp_Pyr15
TACTCTTTACTTTATTTTCGGTGCGTGGTCGGGGATGGTGGGCACTTCACTTAGTCTTTTAATTCGCGCCGA
GCTCGGGAATCCTGGTTCATTAATTGGCGACGACCAAATTTATAACGTTATCGTTACTGCTCATGCTTTTAT
TATAATTTTTTTTATAGTGATACCAATTATAATTGGCGGGTTTGGCAACTGGCTGGTGCCGCTTATGTTGGG
TGCACCTGATATGGCGTTTCCACGTATAAATAATATGAGTTTTTGGTTGTTACCCCCTTCGCTGACCCTGTT
GGTGTCGAGCAGAGTAGTAGATGTTGGGGCTGGCACCGGGTGAACAGTGTACCCCCCTTTAGCTGCTAACAT
CGCGCATGGGGGTGCCTCAGTTGATTTTGCGATTTTTTCGTTACATTTAGCGGGTGTGTCTTCAATCTTGGG
TGCTGTAAACTTTATCACTACTGTAGTGAACATACGTAGCCCAGGAATAACATTAGACCGTATGCCGCTGTT
CGTTTGGTCTGTTGTAATCACTGCGGTTTTATTATTGCTCTCACTCCCTGTTCTAGCGGGGGCAATCACCAT
ACTTTTAACGGATCGTAATTTAAACACTTCGTTTTTTGATCCGGCGGGGGGTGGTGACCCAATTTTATATCA
ACACTTATTT
>Balp_Pyr14
TACTCTTTACTTTATTTTCGGTGCGTGGTCGGGGATGGTGGGCACTTCACTTAGTCTTTTAATTCGCGCCGA
GCTCGGGAACCCTGGCTCATTAATTGGCGACGACCAAATTTATAACGTTATCGTTACTGCTCATGCTTTTAT
TATAATTTTTTTTATAGTGATACCAATTATAATTGGCGGGTTTGGCAACTGGCTGGTGCCGCTTATGTTGGG
TGCACCTGATATGGCGTTTCCACGTATAAATAATATGAGTTTTTGGTTGTTACCCCCTTCGCTGACCCTGTT
GGTGTCGAGCAGAGTAGTAGATGTTGGGGCTGGCACCGGGTGAACAGTGTACCCCCCTTTAGCTGCTAACAT
CGCGCATGGGGGTGCCTCAGTTGATTTTGCGATTTTTTCGTTACATTTAGCGGGGGTGTCTTCAATCTTGGG
TGCTGTAAACTTTATCACTACTGTAGTGAACATGCGTAGCCCAGGAATAACATTAGACCGTATGCCGCTGTT
CGTTTGGTCTGTTGTAATCACTGCGGTTTTATTATTGCTCTCACTCCCTGTTCTAGCAGGGGCAATCACCAT
ACTTTTAACGGATCGTAATTTAAACACTTCGTTTTTTGATCCGGCGGGGGGTGGTGACCCAATTTTATATCA
ACACTTATTT
>Balp_Pyr13
TACTCTTTACTTTATTTTTGGTGCGTGGTCGGGGATGGTGGGCACTTCACTTAGTCTTTTAATTCGCGCCGA
GCTCGGGAACCCTGGTTCATTAATTGGCGACGACCAAATTTATAACGTTATCGTTACTGCTCATGCTTTTAT
TATAATTTTTTTTATAGTGATACCAATTATAATTGGCGGGTTTGGCAACTGGCTGGTGCCGCTTATGTTGGG
TGCACCTGATATGGCGTTTCCACGTATAAATAATATGAGTTTTTGGTTGTTACCCCCTTCGCTGACCCTGTT
GGTGTCGAGCAGAGTAGTAGATGTTGGGGCTGGCACCGGGTGAACAGTGTACCCCCCTTTAGCTGCTAACAT
CGCGCATGGGGGCGCCTCAGTTGATTTTGCGATTTTTTCGTTACATTTAGCGGGGGTGTCTTCAATCTTGGG
TGCTGTAAACTTTATCACTACTGTAGTGAACATGCGTAGCCCAGGAATAACATTAGACCGTATGCCTCTGTT
CGTTTGGTCTGTTGTAATCACTGCGGTTTTATTATTGCTCTCACTCCCTGTTCTAGCGGGTGCAATCACCAT
GCTTTTAACGGATCGTAATTTAAACACTTCGTTTTTTGATCCGGCGGGGGGTGGTGACCCAATTTTATACCA
ACACTTATTT
>Balp_Pyr12
TACTCTTTACTTTATTTTCGGTGCGTGGTCGGGGATGGTGGGCACTTCACTTAGTCTTTTAATTCGCGCCGA
GCTCGGGAACCCTGGTTCATTAATTGGCGACGACCAAATTTATAACGTTATCGTTACTGCTCATGCTTTTAT
TATAATTTTTTTTATAGTGATACCAATTATAATTGGCGGGTTTGGCAACTGGCTGGTGCCGCTTATGTTGGG
TGCACCTGATATGGCGTTTCCACGTATAAATAATATGAGTTTTTGGTTGTTACCCCCTTCGCTGACCCTGTT
GGTGTCGAGCAGAGTAGTAGATGTTGGGGCTGGCACCGGGTGAACAGTGTACCCCCCTTTAGCTGCTAACAT
CGCGCATGGGGGCGCCTCAGTTGATTTTGCGATTTTTTCGTTACATTTAGCGGGGGTGTCTTCAATCTTGGG
TGCTGTAAACTTTATCACTACTGTAGTGAACATGCGTAGCCCAGGAATAACATTAGACCGTATGCCGCTGTT
CGTTTGGTCTGTTGTAATCACTGCGGTTTTATTATTGCTCTCACTCCCTGTTCTAGCAGGGGCAATCACCAT
ACTTTTAACGGATCGTAATTTAAACACTTCGTTTTTTGATCCGGCGGGGGGTGGTGACCCAATTTTATATCA
ACACTTATTT
>Balp_Pyr11
TACTCTTTACTTTATTTTCGGTGCGTGGTCGGGGATGGTGGGCACTTCACTTAGTCTTTTAATTCGCGCCGA
GCTCGGGAATCCTGGTTCATTAATTGGCGACGACCAAATTTATAACGTTATCGTTACTGCTCATGCTTTTAT
TATAATTTTTTTTATAGTGATACCAATTATAATTGGCGGGTTTGGCAACTGGCTGGTGCCGCTTATGTTGGG
TGCACCTGATATGGCGTTTCCACGTATAAATAATATGAGTTTTTGGTTGTTACCCCCTTCGCTGACCCTGTT
GGTGTCGAGCAGAGTAGTAGATGTTGGGGCTGGCACCGGGTGAACAGTGTACCCCCCTTTAGCTGCTAACAT
CGCGCATGGGGGTGCCTCAGTTGATTTTGCGATTTTTTCGTTACATTTAGCGGGTGTGTCTTCAATCTTGGG
TGCTGTAAACTTTATCACTACTGTAGTGAACATGCGTAGCCCAGGAATAACATTAGACCGTATGCCGCTGTT
CGTTTGGTCTGTTGTAATCACTGCGGTTTTATTATTGCTCTCACTCCCTGTTCTAGCGGGGGCAATCACCAT
ACTTTTAACGGATCGTAATTTAAACACTTCGTTTTTTGATCCGGCGGGGGGTGGTGACCCAATTTTATATCA
ACACTTATTT
>Balp_Pyr10
TACTCTTTACTTTATTTTCGGTGCGTGGTCGGGGATGGTGGGCACTTCACTTAGTCTTTTAATTCGCGCCGA
GCTCGGGAACCCTGGTTCATTAATTGGCGACGACCAAATTTATAACGTTATCGTTACTGCTCATGCTTTTAT
TATAATTTTTTTTATAGTGATACCAATTATAATTGGCGGGTTTGGCAACTGGCTGGTGCCGCTTATGTTGGG
TGCACCTGATATGGCGTTTCCACGTATAAATAATATGAGTTTTTGGTTGTTACCCCCTTCGCTGACCCTGTT
GGTGTCGAGCAGAGTAGTAGATGTTGGGGCTGGCACCGGGTGAACAGTGTACCCCCCTTTAGCTGCTAACAT
CGCGCATGGGGGTGCCTCAGTTGATTTTGCGATTTTTTCGTTACATTTAGCGGGTGTGTCTTCAATCTTGGG
TGCTGTAAATTTTATCACTACTGTAGTGAACATGCGTAGCCCAGGAATAACATTAGACCGTATGCCTCTGTT
CGTTTGGTCTGTTGTAATCACTGCGGTTTTATTATTGCTCTCACTCCCTGTTCTAGCGGGGGCAATCACCAT
ACTTTTAACGGATCGTAATTTAAACACTTCGTTTTTTGATCCGGCGGGGGGTGGTGACCCAATTTTATATCA
ACACTTATTT
>Balp_Pyr9
TACTCTTTACTTTATTTTCGGTGCGTGGTCGGGGATGGTGGGCACTTCACTTAGTCTTTTAATTCGCGCCGA
GCTCGGGAACCCTGGTTCATTAATTGGCGACGACCAAATTTATAACGTTATCGTTACTGCTCATGCTTTTAT
TATAATTTTTTTTATAGTGATACCAATTATAATTGGCGGGTTTGGCAACTGGCTGGTGCCGCTTATGTTGGG
TGCACCTGATATGGCGTTTCCACGTATAAATAATATGAGTTTTTGGTTGTTACCCCCTTCGCTGACCCTGTT
GGTGTCGAGCAGAGTAGTAGATGTTGGGGCTGGCACCGGGTGAACAGTGTACCCCCCTTTAGCTGCTAACAT
CGCGCATGGGGGGGCCTCAGTTGATTTTGCGATTTTTTCGTTACATTTAGCGGGTGTGTCTTCAATCTTGGG
TGCTGTAAACTTTATCACTACTGTAGTGAACATGCGTAGCCCAGGAATAACATTAGACCGTATGCCGCTGTT
CGTTTGGTCTGTTGTAATCACTGCGGTTTTATTATTGCTCTCACTCCCTGTTCTAGCGGGGGCAATCACCAT
ACTTTTAACGGATCGTAATTTAAACACTTCGTTTTTTGATCCGGCGGGGGGTGGTGACCCAATTTTATATCA
ACACTTATTT
>Balp_Pyr8
TACTCTTTACTTTATTTTCGGTGCGTGGTCGGGGATGGTGGGCACTTCACTTAGTCTTTTAATTCGCGCCGA
GCTCGGGAACCCTGGTTCATTAATTGGCGACGACCAAATTTATAACGTTATCGTTACTGCTCATGCTTTTAT
TATAATTTTTTTTATAGTGATACCAATTATAATTGGCGGGTTTGGCAACTGGCTGGTGCCGCTTATGTTGGG
TGCACCTGATATGGCGTTTCCACGTATAAATAATATGAGTTTTTGGTTGTTACCCCCTTCGCTGACCCTGTT
GGTGTCGAGCAGAGTAGTAGATGTTGGGGCTGGCACCGGGTGAACAGTGTACCCCCCTTTAGCTGCTAACAT
CGCGCATGGGGGTGCCTCAGTTGATTTTGCGATTTTTTCGTTACATTTAGCGGGTGTGTCTTCAATCTTGGG
TGCTGTAAACTTTATCACTACTGTAGTGAACATGCGTAGCCCAGGAATAACATTAGACCGTATGCCGCTGTT
CGTTTGGTCTGTTGTAATCACTGCGGTTTTATTATTGCTCTCACTCCCTGTTCTAGCGGGGGCAATCACCAT
ACTTTTAACGGATCGTAATTTAAACACTTCGTTTTTTGATCCGGCGGGGGGTGGTGACCCAATTTTATATCA
ACACTTATTT
>Balp_Pyr7
TACTCTTTACTTTATTTTCGGTGCGTGGTCGGGGATGGTGGGCACTTCACTTAGTCTTTTAATTCGCGCCGA
GCTCGGGAACCCTGGTTCATTAATTGGCGACGACCAAATTTATAACGTTATCGTTACTGCTCATGCTTTTAT
TATAATTTTTTTTATAGTGATACCAATTATAATTGGCGGGTTTGGCAACTGGCTGGTGCCGCTTATGTTGGG
TGCACCTGATATGGCGTTTCCACGTATAAATAATATGAGTTTTTGGTTGTTACCCCCTTCGCTGACCCTGTT
GGTGTCGAGCAGAGTAGTAGATGTTGGGGCTGGCACCGGGTGAACAGTGTACCCCCCTTTAGCTGCTAACAT
CGCGCATGGGGGTGCCTCAGTTGATTTTGCGATTTTTTCGTTACATTTAGCGGGGGTGTCTTCAATCTTGGG
TGCTGTAAACTTTATCACTACTGTAGTGAACATGCGTAGCCCAGGAATAACATTAGACCGTATGCCGCTGTT
CGTTTGGTCTGTTGTAATCACTGCGGTTTTATTATTGCTCTCACTCCCTGTTCTAGCAGGGGCAATCACCAT
ACTTTTAACGGATCGTAATTTAAACACTTCGTTTTTTGATCCGGCGGGGGGTGGTGACCCAATTTTATATCA
ACACTTATTT
>Balp_Pyr6
TACTCTTTACTTTATTTTCGGTGCGTGGTCGGGGATGGTGGGCACTTCACTTAGTCTTTTAATTCGCGCCGA
GCTCGGGAACCCTGGTTCATTAATTGGCGACGACCAAATTTATAACGTTATCGTTACTGCTCATGCTTTTAT
TATAATTTTTTTTATAGTGATACCAATTATAATTGGCGGGTTTGGCAACTGGCTGGTGCCGCTTATGTTGGG
TGCACCTGATATGGCGTTTCCACGTATAAATAATATGAGTTTTTGGTTGTTACCCCCTTCGCTGACCCTGTT
GGTGTCGAGCAGAGTAGTAGATGTTGGGGCTGGCACCGGGTGAACAGTGTACCCCCCTTTAGCTGCTAACAT
CGCGCATGGGGGTGCCTCAGTTGATTTTGCGATTTTTTCGTTACATTTAGCGGGGGTGTCTTCAATCTTGGG
TGCTGTAAACTTTATCACTACTGTAGTGAACATGCGTAGCCCAGGAATAACATTAGACCGTATGCCTCTGTT
CGTTTGGTCTGTTGTAATCACTGCGGTTTTATTATTGCTCTCACTCCCTGTTCTAGCGGGGGCAATCACCAT
ACTTTTAACGGATCGCAATTTAAACACTTCGTTTTTTGATCCGGCGGGGGGTGGTGACCCAATTTTATATCA
ACACTTATTT
>Balp_Pyr5
TACTCTTTATTTTATTTTCGGTGCGTGGTCGGGGATGGTGGGCACTTCACTTAGTCTTTTAATTCGAGCCGA
GCTCGGGAACCCTGGTTCATTAATTGGCGATGACCAAATTTATAACGTTATTGTTACTGCCCATGCTTTTAT
TATAATTTTTTTTATAGTGATACCAATTATAATTGGCGGGTTTGGCAACTGGCTGGTGCCGCTTATGTTGGG
TGCACCTGATATAGCGTTTCCACGTATAAATAATATGAGTTTTTGGTTGCTACCTCCTTCGCTGACCTTGTT
GGTGTCGAGCAGAGTAGTAGATGTCGGGGCTGGCACCGGGTGAACAGTGTACCCCCCTTTAGCTGCCAACAT
CGCGCATGGGGGCGCCTCAGTGGATTTTGCGATTTTTTCATTACATTTAGCGGGGGTGTCTTCAATCTTGGG
TGCTGTAAATTTTATCACTACTGTAGTTAACATACGTAGCCCAGGAATAACATTAGACCGTATGCCGCTATT
CGTCTGGTCTGTTGTAATCACTGCGGTTTTATTATTGCTCTCACTCCCTGTTCTAGCGGGGGCAATCACCAT
ACTTTTAACGGATCGTAATTTAAACACTTCGTTTTTTGATCCGGCGGGGGGTGGTGACCCAATTTTATATCA
ACACTTATTT
>Balp_Pyr4
TACTCTTTATTTTATTTTCGGTGCGTGGTCGGGGATGGTGGGCACTTCACTTAGTCTTTTAATTCGAGCCGA
GCTCGGGAACCCTGGTTCATTAATTGGCGACGACCAAATTTATAACGTTATTGTTACTGCTCATGCTTTTAT
TATAATTTTTTTTATAGTGATACCAATTATAATTGGTGGGTTTGGCAACTGGCTGGTGCCGCTTATGTTGGG
TGCACCTGATATAGCGTTTCCACGTATAAATAATATGAGTTTTTGGTTGCTACCTCCTTCGCTGACCCTGTT
GGTGTCGAGCAGAGTAGTAGATGTCGGGGCTGGCACCGGGTGAACAGTGTACCCCCCTTTAGCTGCCAACAT
CGCGCATGGGGGCGCCTCAGTGGATTTTGCGATTTTTTCATTACATTTAGCGGGGGTGTCTTCAATCTTGGG
TGCTGTAAATTTTATCACTACTGTAGTTAACATGCGTAGCCCAGGAATAACATTAGACCGTATGCCGCTATT
CGTCTGGTCTGTTGTAATCACTGCGGTTTTATTATTGCTCTCACTCCCTGTTCTAGCGGGGGCAATCACCAT
ACTTTTAACGGATCGTAATTTAAACACTTCGTTTTTTGACCCGGCGGGGGGCGGTGACCCAATTTTATATCA
ACACTTATTT
>Balp_Pyr3
TACTCTTTATTTTATTTTCGGTGCGTGGTCGGGGATGGTGGGCACTTCACTTAGTCTTTTAATTCGAGCCGA
GCTCGGGAACCCTGGTTCATTAATTGGCGACGACCAAATTTATAACGTTATTGTTACTGCTCATGCTTTTAT
TATAATTTTTTTTATAGTGATACCAATTATAATTGGTGGGTTTGGCAACTGGCTGGTGCCGCTTATGTTGGG
TGCACCTGATATAGCGTTTCCACGTATAAATAATATGAGTTTTTGGTTGCTACCTCCTTCGCTGACCCTGTT
GGTGTCGAGCAGAGTAGTAGATGTCGGGGCTGGCACCGGGTGAACAGTGTACCCCCCTTTAGCTGCCAACAT
CGCGCATGGGGGCGCCTCAGTGGATTTTGCGATTTTTTCATTACATTTAGCGGGGGTGTCTTCAATCTTGGG
TGCTGTAAATTTTATCACTACTGTAGTTAACATACGTAGCCCAGGAATAACATTAGACCGTATGCCGCTATT
CGTCTGGTCTGTTGTAATCACTGCGGTTTTATTATTGCTCTCACTCCCTGTTCTAGCGGGGGCAATCACCAT
ACTTTTAACGGATCGTAATTTAAACACTTCGTTTTTTGACCCGGCGGGGGGTGGTGACCCAATTTTATATCA
ACACTTATTT
>Balp_Pyr2
TACTCTTTATTTTATTTTCGGTGCGTGGTCGGGGATGGTGGGCACTTCACTTAGTCTTTTAATTCGAGCCGA
GCTCGGGAACCCTGGTTCATTAATTGGCGACGACCAAATTTATAACGTTATTGTTACTGCTCATGCTTTTAT
TATAATTTTTTTTATAGTGATACCAATTATAATTGGTGGGTTTGGCAACTGGCTGGTGCCGCTTATGTTGGG
TGCACCTGATATAGCGTTTCCACGTATAAATAATATGAGTTTTTGGTTGCTACCTCCTTCGCTGACCCTGTT
GGTGTCGAGCAGAGTAGTAGATGTCGGGGCTGGCACCGGGTGAACAGTGTACCCCCCTTTAGCTGCCAACAT
CGCGCATGGGGGCGCCTCAGTGGATTTTGCGATTTTTTCATTACATTTAGCGGGGGTGTCTTCAATCTTGGG
TGCTGTAAATTTTATCACTACTGTAGTTAACATACGTAGCCCAGGAATAACATTAGACCGTATGCCGCTATT
CGTCTGGTCTGTTGTAATCACTGCGGTTTTATTATTGCTCTCACTCCCTGTTCTAGCGGGGGCAATCACCAT
ACTTTTAACGGATCGTAATTTAAACACTTCGTTTTTTGACCCGGCGGGGGGCGGTGACCCAATTTTATATCA
ACACTTATTT
>Balp_Pyr1
TACTCTTTATTTTATTTTCGGTGCGTGGTCGGGGATGGTGGGCACTTCACTTAGTCTTTTAATTCGAGCCGA
GCTCGGGAACCCTGGTTCATTAATTGGCGACGACCAAATTTATAACGTTATTGTTACTGCTCATGCTTTTAT
TATAATTTTTTTTATAGTGATACCAATTATAATTGGTGGGTTTGGCAACTGGCTGGTGCCGCTTATGTTGGG
TGCACCTGATATAGCGTTTCCACGTATAAATAATATGAGTTTTTGGTTGTTACCTCCTTCGCTGACCCTGTT
GGTGTCGAGCAGAGTAGTAGATGTCGGGGCTGGCACCGGGTGAACAGTGTACCCCCCTTTAGCTGCCAACAT
CGCGCATGGGGGCGCCTCAGTGGATTTTGCGATTTTTTCATTACATTTAGCGGGGGTGTCTTCAATCTTGGG
TGCTGTAAATTTTATCACTACTGTAGTTAACATACGTAGCCCAGGAATAACATTAGACCGTATGCCGCTATT
CGTCTGGTCTGTTGTAATCACTGCGGTTTTATTATTGCTCTCACTCCCTGTTCTAGCGGGGGCAATCACCAT
ACTTTTAACGGATCGTAATTTAAACACTTCGTTTTTTGACCCGGCGGGGGGCGGTGACCCAATTTTATATCA
ACACTTATTT
>NE_Iberpen_BalpHap4
NNNNNNNNNNNNNNNNNNNNNNNNNNNNNNNNNNNNNNNNNNNNNNNNNNNNNNNNNNNNNNNNNNNNNNNN
NNNNNNNNNNNCTGGTTCATTAATTGGCGACGACCAAATTTATAACGTTATCGTTACTGCTCATGCTTTTAT
TATAATTTTTTTTATAGTGATACCAATTATAATTGGCGGGTTTGGCAACTGGCTGGTGCCGCTTATGTTGGG
TGCGCCTGATATGGCGTTTCCACGTATAAATAATATGAGTTTTTGGTTGTTACCCCCTTCGCTGACCCTGTT
GGTGTCGAGCAGAGTAGTAGATGTTGGGGCTGGCACCGGGTGAACAGTGTACCCCCCTTTAGCTGCTAACAT
CGCGCATGGGGGTGCCTCAGTTGATTTTGCGATTTTTTCGTTACATTTAGCGGGGGTGTCTTCAATCTTGGG
TGCTGTAAACTTTATCACTACTGTAGTGAACATGCGTAGCCCAGGAATAACATTAGACCGTATGCCGCTGTT
CGTTTGGTCTGTTGTAATCACTGCGGTTTTATTATTGCTCTCACTCCCTGTTCTAGCGGGGGCAATCACCAT
ACTTTTAACGGATCGTAATTTAAACACTTCGTTTTTTGATCCGGCGGGGGGTGGTGACCCAATTTTATACCA
ACACTTATTT
>NE_Iberpen_BalpHap3
NNNNNNNNNNNNNNNNNNNNNNNNNNNNNNNNNNNNNNNNNNNNNNNNNNNNNNNNNNNNNNNNNNNNNNNN
NNNNNNNNNNNCTGGTTCATTAATTGGCGACGACCAAATTTATAACGTTATCGTTACTGCTCATGCTTTTAT
TATAATTTTTTTTATAGTGATACCAATTATAATTGGCGGGTTTGGCAACTGGCTGGTGCCGCTTATGTTGGG
TGCACCTGATATGGCGTTTCCACGTATAAATAATATGAGTTTTTGGTTGTTACCCCCTTCGCTGACCCTGTT
GGTGTCGAGCAGAGTAGTAGATGTTGGGGCTGGCACCGGGTGAACAGTGTACCCCCCTTTAGCTGCTAACAT
CGCGCATGGGGGTGCCTCAGTTGATTTTGCGATTTTTTCGTTACATTTAGCGGGTGTGTCTTCAATCTTGGG
TGCTGTAAACTTTATCACTACTGTAGTGAACATGCGTAGCCCAGGAATAACATTAGACCGTATGCCGCTGTT
CGTTTGGTCTGTTGTAATCACTGCGGTTTTATTATTGCTCTCACTCCCTGTTCTAGCGGGGGCAATCACCAT
ACTTTTAACGGATCGTAATTTAAACACTTCGTTTTTTGATCCGGCGGGGGGTGGTGACCCAATTTTATATCA
ACACTTATTT
>NE_Iberpen_BalpHap2
NNNNNNNNNNNNNNNNNNNNNNNNNNNNNNNNNNNNNNNNNNNNNNNNNNNNNNNNNNNNNNNNNNNNNNNN
NNNNNNNNNNNCTGGTTCATTAATTGGCGACGACCAAATTTATAACGTTATCGTTACTGCTCATGCTTTTAT
TATAATTTTTTTTATAGTGATACCAATTATAATTGGCGGGTTTGGCAACTGGCTGGTGCCGCTTATGTTGGG
TGCACCTGATATGGCGTTTCCACGTATAAATAATATGAGTTTTTGGTTGTTACCCCCTTCGCTGACCCTGTT
GGTGTCGAGCAGAGTAGTAGATGTTGGGGCTGGCACGGGGTGAACAGTGTACCCCCCTTTAGCTGCTAACAT
CGCGCATGGGGGTGCCTCAGTTGATTTTGCGATTTTTTCGTTACATTTAGCGGGGGTGTCTTCAATCTTGGG
TGCTGTAAACTTTATCACTACTGTAGTGAACATGCGTAGCCCAGGAATAACATTAGACCGTATGCCGCTGTT
CGTTTGGTCTGTTGTAATCACTGCGGTTTTATTATTGCTCTCACTCCCTGTTCTAGCGGGGGCAATCACCAT
ACTTTTAACGGATCGTAATTTAAACACTTCGTTTTTTGATCCGGCGGGGGGTGGTGACCCAATTTTATATCA
ACACTTATTT
>NE_Iberpen_BalpHap1
NNNNNNNNNNNNNNNNNNNNNNNNNNNNNNNNNNNNNNNNNNNNNNNNNNNNNNNNNNNNNNNNNNNNNNNN
NNNNNNNNNNNCTGGTTCATTAATTGGCGACGACCAAATTTATAACGTTATCGTTACTGCTCATGCTTTTAT
TATAATTTTTTTTATAGTGATACCAATTATAATTGGCGGGTTTGGCAACTGGCTGGTGCCGCTTATGTTGGG
TGCACCTGATATGGCGTTTCCACGTATAAATAATATGAGTTTTTGGTTGTTACCCCCTTCGCTGACCCTGTT
GGTGTCGAGCAGAGTAGTAGATGTTGGGGCTGGCACCGGGTGAACAGTGTACCCCCCTTTAGCTGCTAACAT
CGCGCATGGGGGTGCCTCAGTTGATTTTGCGATTTTTTCGTTACATTTAGCGGGGGTGTCTTCAATCTTGGG
TGCTGTAAACTTTATCACTACTGTAGTGAACATGCGTAGCCCAGGAATAACATTAGACCGTATGCCGCTGTT
CGTTTGGTCTGTTGTAATCACTGCGGTTTTATTATTGCTCTCACTCCCTGTTCTAGCGGGGGCAATCACCAT
ACTTTTAACGGATCGTAATTTAAACACTTCGTTTTTTGATCCGGCGGGGGGTGGTGACCCAATTTTATATCA
ACACTTATTT
>Baetis_maurus_MF783523
TACTCTCTACTTTATTTTCGGTGCTTGATCGGGAATGGTAGGAACATCTTTGAGTTTGTTAATTCGTGCGGA
GTTGGGGAATCCTGGTTCTTTAATTGGGGACGACCAAATTTATAACGTAATTGTTACTGCTCACGCGTTTAT
TATGATTTTTTTTATAGTGATACCTATTATAATCGGGGGTTTTGGAAATTGATTGGTGCCTTTAATGTTAGG
AGCCCCCGATATGGCCTTCCCTCGCATGAATAATATGAGCTTTTGGCTGCTGCCTCCCTCTTTAACTTTACT
TGTATCAAGTAGAATTGTTGATGTCGGGGCTGGCACGGGTTGAACTGTTTACCCTCCTCTAGCGGCTAATAT
CGCTCATGGCGGGGCTTCTGTTGATTTCGCTATTTTTTCTCTTCATCTTGCAGGGGTTTCTTCTATTTTAGG
GGCAGTTAACTTCATCACAACAGTGATTAATATGCGCAGTCCAGGAATGACGCTAGATCGTATGCCGTTATT
TGTTTGGTCCGTTGTGATTACTGCGGTTTTATTATTGCTGTCGTTACCTGTTCTGGCAGGTGCCATCACTAT
GTTACTAACTGACCGAAACCTAAATACTTCATTTTTTGACCCCGCTGGTGGAGGAGATCCTATTCTATACCA
ACATTTATTT
>Baetis_maurus_MF783522
TACTCTCTACTTTATTTTCGGTGCTTGATCGGGAATGGTAGGAACATCTTTGAGTTTGTTAATTCGTGCGGA
GTTGGGGAATCCTGGTTCTTTAATTGGGGACGACCAAATTTATAACGTAATTGTTACTGCTCACGCGTTTAT
TATAATTTTTTTTATAGTGATACCTATTATAATCGGGGGTTTTGGAAATTGATTGGTGCCTTTAATGTTAGG
AGCCCCCGATATGGCCTTCCCTCGCATGAATAATATGAGCTTTTGGCTGCTGCCTCCCTCTTTAACTTTACT
TGTATCAAGTAGAATTGTTGATGTCGGGGCTGGCACGGGTTGAACTGTTTACCCTCCTCTAGCGGCTAATAT
CGCCCATGGCGGGGCTTCTGTTGATTTCGCTATTTTTTCTCTTCATCTTGCAGGGGTTTCTTCTATTTTAGG
GGCAGTTAACTTCATCACAACAGTGATTAATATGCGCAGTCCAGGAATGACGCTAGATCGTATGCCGTTATT
TGTTTGGTCCGTTGTGATTACTGCGGTTTTATTATTGCTGTCGTTACCTGTTCTGGCAGGTGCCATCACTAT
GTTACTAACTGACCGAAACCTAAATACTTCATTTTTTGACCCCGCTGGTGGAGGGGATCCTATTCTATACCA
ACATTTATTT
>Baetis_maurus_MF783515
TACCCTCTACTTTATTTTCGGTGCTTGATCGGGAATGGTAGGAACGTCTTTGAGTCTTTTAATTCGTGCGGA
ATTGGGTAACCCTGGTTCTTTAATTGGTGATGACCAAATTTATAACGTTATTGTTACTGCTCATGCGTTTAT
TATAATTTTTTTTATAGTGATACCTATTATAATTGGGGGTTTTGGAAATTGACTGGTTCCTTTGATACTAGG
GGCTCCCGATATGGCTTTTCCTCGTATAAATAATATAAGTTTTTGGTTGTTACCTCCTTCCTTAACGTTGTT
GGTATCAAGTAGAATTGTTGATGTAGGGGCTGGGACTGGGTGAACCGTCTATCCTCCTCTAGCCGCCAACAT
TGCCCATGGCGGGGCTTCGGTAGATTTTGCTATTTTTTCTTTACACCTCGCGGGGGTGTCTTCCATTTTAGG
TGCAGTTAACTTTATTACAACGGTGATCAATATGCGTAGCCCAGGGATAACTTTAGACCGCATACCATTGTT
TGTGTGGTCCGTTGTAATTACTGCGGTTTTATTATTATTATCATTGCCTGTTTTGGCGGGTGCTATTACCAT
ATTATTGACTGACCGAAATTTAAACACTTCATTTTTTGACCCAGCTGGTGGGGGTGACCCTATTTTATATCA
ACATTTATTT
>Baetis_maurus_MF783514
TACCCTCTACTTTATTTTCGGTGCTTGATCGGGAATGGTAGGAACGTCTTTGAGTCTTTTAATTCGTGCGGA
ATTGGGTAACCCTGGTTCTTTAATTGGTGATGACCAAATTTATAACGTTATTGTTACTGCTCATGCGTTTAT
TATAATTTTTTTTATAGTGATACCTATTATAATTGGGGGTTTTGGAAATTGACTGGTTCCTTTGATACTAGG
GGCTCCCGATATGGCTTTTCCTCGTATAAATAATATAAGTTTTTGGTTGTTACCTCCTTCCTTAACGTTGTT
GGTATCAAGTAGAATTGTTGATGTAGGGGCTGGGACTGGGTGAACCGTCTATCCTCCTCTAGCCGCCAACAT
TGCCCATGGCGGGGCTTCGGTAGATTTTGCTATTTTTTCTTTACACCTCGCGGGGGTGTCTTCCATTTTAGG
TGCAGTTAACTTTATTACAACGGTGATCAATATGCGTAGCCCAGGGATAACTTTAGATCGCATACCATTGTT
TGTGTGGTCCGTTGTAATTACTGCGGTTTTATTATTATTATCATTGCCTGTTTTGGCGGGTGCTATTACCAT
ATTATTGACTGACCGAAATTTAAACACTTCATTTTTTGACCCAGCTGGTGGGGGTGACCCTATTTTATATCA
ACATTTATTT
>Baetis_maurus_MF783520
TACTCTCTACTTTATTTTCGGTGCTTGATCGGGAATGGTAGGAACATCTTTGAGTTTGTTAATTCGTGCGGA
GTTGGGGAATCCTGGTTCTTTAATTGGGGACGACCAAATTTATAACGTAATTGTTACTGCTCACGCGTTTAT
TATGATTTTTTTTATAGTGATACCTATTATAATCGGGGGTTTTGGAAATTGATTGGTGCCTTTAATGTTAGG
AGCCCCCGATATGGCCTTCCCTCGCATGAATAATATGAGCTTTTGGCTGCTGCCTCCCTCTTTAACTTTACT
TGTATCAAGTAGAATTGTTGATGTCGGGGCTGGCACGGGTTGAACTGTTTACCCTCCTCTAGCGGCTAATAT
CGCTCATGGCGGGGCTTCTGTTGATTTCGCTATTTTTTCTCTTCATCTTGCAGGGGTTTCTTCTATTTTAGG
GGCAGTTAACTTCATCACAACAGTGATTAATATGCGCAGTCCAGGAATGACGCTAGATCGTATGCCGTTATT
TGTTTGGTCCGTTGTGATTACTGCGGTTTTATTATTGCTGTCGTTACCTGTTCTGGCAGGTGCCATCACTAT
GTTACTAACTGACCGAAACCTAAATACTTCATTTTTTGACCCCGCTGGTGGAGGGGATCCTATTCTATACCA
ACATTTATTT
>Baetis_maurus_MF783519.1
TACCCTCTACTTTATTTTCGGTGCTTGATCGGGAATGGTAGGAACGTCTTTGAGTCTTTTAATTCGTGCGGA
ATTGGGTAACCCTGGTTCTTTAATTGGTGATGACCAAATTTATAACGTTATTGTTACTGCTCATGCGTTTAT
TATAATTTTTTTTATAGTGATACCTATTATAATTGGGGGTTTTGGAAATTGACTGGTTCCTTTGATATTAGG
GGCTCCCGATATGGCTTTTCCTCGTATAAATAATATAAGTTTTTGGTTGCTACCTCCTTCTTTAACGTTGTT
GGTATCAAGTAGAATTGTTGATGTAGGGGCTGGGACTGGGTGAACTGTCTATCCTCCTCTAGCCGCCAACAT
TGCCCATGGCGGGGCTTCGGTAGATTTTGCTATTTTTTCTTTACACCTCGCGGGGGTGTCTTCCATTTTAGG
TGCAGTTAATTTTATTACAACGGTGATCAATATGCGTAGCCCAGGGATAACTTTAGATCGCATACCATTGTT
TGTGTGGTCCGTTGTAATTACTGCGGTTTTATTATTATTATCATTGCCTGTTTTGGCGGGTGCTATTACCAT
ATTATTGACTGACCGAAATTTAAACACTTCATTTTTTGACCCAGCTGGTGGGGGTGACCCTATTTTATATCA
ACATTTATTT
>Baetis_maurus_MF783517
TACCCTCTACTTTATTTTCGGTGCTTGATCGGGAATGGTAGGAACGTCTTTGAGTCTTTTAATTCGTGCGGA
ATTGGGTAACCCTGGTTCTTTAATTGGTGATGACCAAATTTATAACGTTATTGTTACTGCTCATGCGTTTAT
TATAATTTTTTTTATAGTGATACCTATTATAATTGGGGGTTTTGGAAATTGACTGGTTCCTTTGATACTAGG
GGCTCCCGATATGGCTTTTCCTCGTATAAATAATATAAGTTTTTGGTTGTTACCTCCTTCCTTAACGTTGTT
GGTATCAAGTAGAATTGTTGATGTAGGGGCTGGGACTGGGTGAACCGTCTATCCTCCTCTAGCCGCCAACAT
TGCCCATGGCGGGGCTTCGGTAGATTTTGCTATTTTTTCTTTACACCTCGCGGGGGTGTCTTCCATTTTAGG
TGCAGTTAACTTTATTACAACGGTGATCAATATGCGTAGCCCAGGGATAACTTTAGATCGCATACCATTGTT
TGTGTGGTCCGTTGTAATTACTGCGGTTTTATTATTATTATCATTGCCTGTTTTGGCGGGTGCTATTACTAT
ATTATTGACTGACCGAAATTTAAACACTTCATTTTTTGACCCAGCTGGTGGGGGTGACCCTATTTTATATCA
ACATTTATTT
>Baetis_maurus_MF783513
TACCCTCTACTTTATTTTCGGTGCTTGATCGGGAATGGTAGGAACGTCTTTGAGTCTTTTAATTCGTGCGGA
ATTGGGTAACCCTGGTTCTTTAATTGGTGATGACCAAATTTATAACGTTATTGTTACTGCTCATGCGTTTAT
TATAATTTTTTTTATAGTGATACCTATTATAATTGGGGGTTTTGGAAATTGACTGGTTCCTTTGATACTAGG
GGCTCCCGATATGGCTTTTCCTCGTATAAATAATATAAGTTTTTGGTTGTTACCTCCTTCTTTAACGTTGTT
GGTATCAAGTAGAATTGTTGATGTAGGGGCTGGGACTGGGTGAACTGTTTATCCTCCTCTAGCCGCCAACAT
TGCCCATGGCGGGGCTTCGGTAGATTTTGCTATTTTTTCTTTGCACCTCGCGGGAGTGTCTTCCATTTTAGG
TGCAGTTAATTTTATTACAACGGTGATCAATATGCGTAGCCCAGGGATAACTTTAGATCGCATACCATTGTT
TGTGTGGTCCGTTGTAATTACTGCGGTTTTATTATTATTATCATTGCCTGTTTTGGCGGGTGCTATTACCAT
ATTATTGACTGACCGAAATTTAAACACTTCATTTTTTGACCCAGCTGGTGGGGGTGACCCTATTTTATATCA
ACATTTATTT
