# Supplementary material for: Reports of Baetidae (Ephemeroptera) species from Tafna Basin, Algeria and biogeographic affinities revealed by DNA barcoding
Source: Biodivers Data J. 2020 Aug 14;8:e55596. doi: 10.3897/BDJ.8.e55596 (PMC7442755; doi:10.3897/BDJ.8.e55596)
Supplement: Supplementary material 7 — AC_sequence alignment [file bdj-08-e55596-s007.fas]

>AC_ALG_A05
TACTTTATATTTTATTTTTGGAGCTTGGGCAGGCATAGTGGGTACGTCTTTAAGATTATTGATTCGAGCGGA
ACTAGGTAGTCCGGGCTCACTGATTGGGGACGACCAGATTTACAACGTTATTGTTACGGCGCATGCTTTTAT
TATAATCTTTTTTATGGTGATACCCATTATAATTGGGGGATTTGGCAATTGGTTAGTTCCACTTATGCTTGG
GGCACCGGATATGGCTTTCCCCCGAATAAACAATATGAGATTTTGAATACTACCCCCATCTTTAACGCTTCT
TATTTCTAGAAGATTAGTAGATGTCGGGGCTGGCACTGGTTGAACCGTTTACCCTCCCCTATCGGCTAATAT
TGCCCATGGAGGAGCGTCGGTAGATTTTGCTATTTTTTCTTTGCACTTAGCAGGGGTGTCTTCAATTTTAGG
TGCGGTCAATTTTATTACAACGGTTGTCAATATACGTAGTCCTGGGATATCTTTAGATCGTATGCCGTTATT
TGTTTGGTCTGTTGTTATTACTGCCGTGTTGCTACTACTTTCTTTGCCAGTGTTAGCAGGGGCTATTACGAT
ATTATTAACTGATCGTAATTTGAATACTTCATTTTTCGACCCCGCAGGTGGAGGAGACCCTATTCTGTACCA
ACATTTATTT
>Ac_sin_IT1
TACTTTATATTTTATTTTTGGGGCTTGGGCTGGTATAGTAGGTACTTCTTTAAGCCTATTAATCCGGGCGGA
ACTTGGTAACCCGGGTTCACTTATTGGGGACGACCAGATTTACAATGTTATTGTTACTGCCCATGCGTTTAT
TATAATCTTTTTTATAGTTATACCAATCATAATTGGGGGGTTTGGTAACTGGTTAGTTCCCTTAATATTAGG
TGCCCCCGATATAGCTTTCCCTCGTATAAATAACATAAGATTTTGGATACTACCCCCATCTTTAACACTTTT
GATTTCTAGAAGTGTAGTAGATGTTGGGGCAGGTACGGGTTGGACAGTTTATCCCCCTCTATCTGCTAATAT
TGCCCACGGAGGGGCTTCAGTCGACTTTGCTATTTTTTTTTTGCACTTAGCGGGGGTGTTTTCGATCTTGGG
GGCAGTAAATTTCATCACCACAGTTGTTAACATGCGCAGTCCTGGTATATCCCTAGATCGTATACCTTTATT
TGTGTGATCTGTAGTTATCACTGCTGTGCTTTTATTACTTTCTTTACCAGTATTAGCGGGGGCTATTACTAT
GTTACTGACTGATCGTAACCTAAATACTTCTTTCTTCGACCCCGCAGGTGGGGGTGACCCTATNNNNNNNNN
NNNNNNNNNN
>Ac_sin_IT2
TACTTTATATTTTATTTTTGGGGCTTGGGCTGGTATAGTAGGTACTTCTCTAAGCCTATTAATCCGGGCGGA
ACTTGGTAACCCGGGTTCACTTATTGGGGACGACCAGATTTACAATGTTATTGTTACTGCCCATGCGTTTAT
TATAATCTTTTTTATAGTTATACCAATCATAATTGGGGGGTTTGGTAACTGGTTAGTTCCCTTAATATTAGG
TGCCCCCGATATAGCTTTCCCTCGTATAAATAACATAAGATTTTGGATACTACCCCCATCTTTAACACTTTT
GATTTCTAGAAGTGTAGTAGATGTTGGGGCAGGTACGGGTTGGACAGTTTATCCCCCTCTATCAGCTAATAT
TGCCCACGGAGGGGCTTCAGTCGACTTTGCTATTTTTTCTTTGCACTTAGCGGGGGTGTCTTCGATCTTGGG
GGCAGTAAATTTCATCACCACAGTTGTTAACATGCGCAGTCCTGGTATATCCCTAGATCGTATACCTTTATT
TGTGTGATCTGTAGTTATCACTGCTGTGCTTTTATTACTTTCTTTACCAGTATTAGCGGGGGCTATTACTAT
GTTACTGACTGATCGTAACCTAAATACTTCTTTCTTCGACCCCGCAGGTGGGGGTGACCCTATNNNNNNNNN
NNNNNNNNNN
>Ac_sin_IT3
TACTTTATATTTTATTTTTGGGGCTTGGGCTGGTATAGTAGGTACTTCTCTAAGCCTATTAATCCGGGCGGA
ACTTGGTAACCCGGGTTCACTTATTGGGGACGACCAGATTTACAATGTTATTGTTACTGCCCATGCGTTTAT
TATAATCTTTTTTATAGTTATACCAATCATAATTGGGGGGTTTGGTAACTGGTTAGTTCCCTTAATATTAGG
TGCCCCCGATATAGCTTTCCCTCGTATAAATAACATAAGATTTTGGATACTACCCCCATCTTTAACACTTTT
GATTTCTAGAAGTGTAGTAGATGTTGGGGCAGGTACGGGTTGGACAGTTTATCCCCCTCTATCAGCTAATAT
TGCCCACGGAGGGGCTTCAGTCGACTTTGCTATTTTTTCTTTGCACTTAGCGGGGGTGTCTTCGATCTTGGG
GGCAGTAAATTTCATCACCACAGTTGTTAACATGCGCAGTCCTGGTATATCCCTAGATCGTATACCTTTATT
TGTGTGATCTGTAGTTATCACTGCTGTGCTTTTATTACTTTCTTTACCAGTATTAGCGGGGGCTATTACTAT
GTTACTGACTGATCGTAACCTAAATACTTCTTTCTTCGACCCCGCAGGTGGGGGTGACCCTATNNNNNNNNN
NNNNNNNNNN
>Ac_nadin_USA1
TACCCTTTATTTTATCTTTGGGGCTTGGGCGGGTATAGTAGGCACATCTTTAAGATTGTTAATTCGGGCAGA
GTTGGGGAATCCTGGGTCATTAATCGGGGATGACCAAATTTATAATGTTATTGTAACTGCCCATGCATTTAT
TATGATTTTCTTTATAGTAATACCTATTATAATTGGTGGTTTCGGAAACTGGTTAGTTCCTTTGATGCTTGG
GGCTCCAGATATAGCATTTCCACGAATAAATAATATAAGATTTTGAATACTTCCCCCCTCTTTAACATTACT
GGTTTCTAGAAGTATTGTTGATGTGGGGGCTGGGACAGGTTGAACTGTGTACCCCCCTCTTGCTGCAAATAT
CGCTCATGGTGGGGCTTCCGTTGATTTTGCTATTTTTTCTCTACATTTAGCTGGGGTATCTTCTATTTTAGG
GGCGGTAAATTTTATTACAACTGTAATTAATATACGTAGACCTGGAATAACTTTAGATCGAATACCATTATT
CGTTTGGTCAGTTTTAATTACTGCAGTATTATTATTATTATCCCTACCAGTTCTAGCGGGGGCTATTACTAT
ATTGCTTACAGATCGGAATTTAAATACGTCCTTTTTTGACCCGGCAGGAGGTGGAGATCCTATTTTATACCA
GCATTTATTT
>Ac_parv_CAN1
NNNNNNNNNNNNNNNNNNNNNNNNTTGGGCGGGTATAGTAGGCACTTCATTAAGATTGTTAATTCGGGCAGA
ATTAGGGAACCCTGGCTCACTTATTGGGGATGACCAAATTTATAATGTAATTGTGACTGCACATGCATTTAT
TATGATTTTCTTTATGGTAATACCTATTATAATTGGGGGTTTCGGGAATTGACTTGTTCCATTAATATTAGG
GGCTCCAGATATGGCTTTTCCCCGAATAAATAATATAAGATTTTGAATGCTACCACCTTCGTTGACATTATT
AGTGTCTAGAAGTATTGTAGATGTAGGGGCAGGAACTGGTTGAACAGTTTATCCTCCTCTAGCAGCTAATAT
TGCTCATGGTGGGTCTTCAGTAGATTTTGCAATTTTTTCATTACACTTAGCGGGAATTTCTTCAATTTTAGG
TGCGGTTAATTTTATTACCACAGTAATTAACATACGTAGACCTGGAATAACATTAGACCGAATGCCTTTATT
TGTTTGGTCTGTAGTGATTACTGCTGTTCTATTGTTATTATCCTTACCAGTGTTGGCTGGTGCCATCACTAT
ATTGTTAACTGACCGTAATTTAAATACTTCGTTTTTTGATCCTGCAGGAGGGGGAGATCCAATTTTATATCA
ACATTTATTT
>Ac_parv_CAN2
NNNNNNNNNNNNNNNNNNNNNNNNTTGGGCGGGTATAGTAGGCACTTCATTAAGATTGTTAATTCGGGCAGA
ATTAGGGAACCCTGGCTCACTTATTGGGGATGACCAAATTTATAATGTAATTGTGACTGCACATGCATTTAT
TATGATTTTCTTTATGGTAATACCTATTATAATTGGGGGTTTCGGGAATTGACTTGTCCCATTAATATTAGG
GGCTCCAGATATGGCTTTCCCCCGAATAAATAATATAAGATTTTGAATGTTACCACCTTCGTTGACATTATT
AGTGTCTAGAAGTATTGTGGATGTAGGGGCAGGAACTGGTTGAACAGTTTATCCTCCTCTAGCAGCTAATAT
TGCTCATGGTGGGTCTTCAGTAGATTTTGCAATTTTTTCTTTACATTTAGCGGGAATTTCTTCAATTTTAGG
TGCGGTTAATTTTATTACCACAGTAATTAACATACGTAGACCTGGAATAACATTAGACCGAATGCCTTTATT
TGTTTGGTCTGTAGTGATTACTGCTGTTCTATTGTTATTATCTTTACCAGTGTTGGCTGGTGCCATCACTAT
ATTGTTAACTGACCGTAATTTAAATACTTCGTTTTTTGATCCTGCAGGAGGGGGAGATCCAATTTTATATCA
ACATTTATTT
>Ac_nadin_USA2
TACCCTTTATTTTATCTTTGGGGCTTGGGCGGGTATAGTAGGCACATCTTTAAGATTGTTAATTCGGGCAGA
GTTGGGGAATCCTGGGTCATTAATCGGGGATGACCAAATTTATAATGTTATTGTAACTGCCCATGCATTTAT
TATGATTTTCTTTATAGTAATACCTATTATAATTGGTGGTTTCGGAAACTGGTTAGTTCCTTTGATGCTTGG
GGCTCCAGATATAGCATTTCCACGAATAAATAATATAAGATTTTGAATACTTCCCCCCTCTTTAACATTACT
GGTTTCTAGAAGTATTGTTGATGTGGGGGCTGGGACAGGTTGAACTGTGTACCCCCCTCTTGCTGCAAATAT
CGCTCATGGTGGGGCTTCCGTTGATTTTGCTATTTTTTCTCTACATTTAGCTGGGGTATCTTCTATTTTAGG
GGCGGTAAATTTTATTACAACTGTAATTAATATACGTAGACCTGGAATAACTTTAGATCGAATACCATTATT
CGTTTGGTCAGTTTTAATTACTGCAGTATTATTATTATTATCCCTACCAGTTCTAGCGGGGGCTATTACTAT
ATTGCTTACAGATCGGAATTTAAATACGTCCTTTTTTGACCCGGCAGGAGGTGGAGATCCTATTTTATACCA
GCATTTATTT
>Ac_nadin_USA3
TACCCTTTATTTTATCTTTGGGGCTTGGGCGGGTATAGTAGGCACATCTTTAAGATTGTTAATTCGGGCAGA
GTTGGGGAATCCTGGGTCATTAATCGGGGATGACCAAATTTATAATGTTATTGTAACTGCCCATGCATTTAT
TATGATTTTCTTTATAGTAATACCTATTATAATTGGTGGTTTCGGAAACTGGTTAGTTCCTTTGATGCTTGG
GGCTCCAGATATAGCATTTCCACGAATAAATAATATAAGATTTTGAATACTTCCCCCCTCTTTAACATTACT
GGTTTCTAGAAGTATTGTTGATGTGGGGGCTGGGACAGGTTGAACTGTGTACCCCCCTCTTGCTGCAAATAT
CGCTCATGGTGGGGCTTCCGTTGATTTTGCTATTTTTTCTCTACATTTAGCTGGGGTATCTTCTATTTTAGG
GGCGGTAAATTTTATTACAACTGTAATTAATATACGTAGACCTGGAATAACTTTAGATCGAATACCATTATT
CGTTTGGTCAGTTTTAATTACTGCAGTATTATTATTATTATCCCTACCAGTTCTAGCGGGGGCTATTACTAT
ATTGCTTACAGATCGGAATTTAAATACGTCCTTTTTTGACCCGGCAGGAGGTGGAGATCCTATTTTATACCA
GCATTTATTT
>Ac_parv_CAN3
NNNNNNNNNNNNNATTTTTGGTGCTTGGGCGGGTATAGTAGGCACTTCATTAAGATTGTTAATTCGGGCAGA
ATTAGGGAACCCTGGCTCACTTATTGGGGATGACCAAATTTATAATGTAATTGTGACTGCACATGCATTTAT
TATGATTTTCTTTATGGTAATACCTATTATAATTGGGGGTTTCGGGAATTGACTTGTCCCATTAATATTGGG
GGCTCCAGATATGGCTTTTCCCCGAATAAATAATATAAGATTTTGAATGTTACCACCTTCGTTGACATTATT
AGTGTCTAGAAGTATTGTAGATGTAGGGGCAGGAACTGGTTGAACAGTTTATCCTCCTCTAGCAGCTAATAT
TGCTCATGGTGGGTCTTCAGTAGATTTTGCAATTTTTTCTTTACACTTAGCGGGAATTTCTTCAATTTTAGG
TGCGGTTAATTTTATTACCACAGTAATTAACATACGTAGACCTGGAATAACATTAGATCGAATGCCTTTATT
TGTTTGGTCTGTAGTGATTACTGCTGTTCTATTGTTATTATCCTTACCAGTGTTGGCTGGTGCCATCACTAT
ATTGTTAACTGACCGTAATTTAAACACTTCGTTTTTTGATCCTGCAGGAGGGGGAGATCCAATTTTANNNNN
NNNNNNNNNN
>Ac_turb_USA1
TACTCTTTATTTTATTTTTGGGGCGTGGTCGGGTATAGTAGGTACTTCTCTTAGATTATTAATTCGGGCTGA
ATTAGGAAACCCAGGGTCTTTAATCGGTGATGACCAAATTTATAACGTAATTGTTACTGCTCACGCGTTTAT
TATAATTTTTTTTATAGTTATACCTATTATAATTGGGGGGTTTGGTAATTGGTTGGTTCCTTTAATATTGGG
TGCTCCTGATATAGCTTTTCCCCGTATAAATAACATAAGATTTTGAATGCTTCCTCCTTCATTAACTTTATT
AGTGTCTAGAAGCATTGTAGACGTAGGAGCGGGGACTGGATGAACGGTTTATCCTCCTTTAGCGGCTAATAT
CGCCCATGGTGGGTCGTCAGTTGATTTTGCTATTTTTTCTTTGCATTTAGCTGGGGTTTCTTCTATTTTAGG
GGCTGTAAATTTTATTACTACTGTAGTCAATATGCGTAGCCCAGGTATAACTCTAGACCGAATACCATTATT
TGTTTGATCGGTCGTAATTACTGCTGTGCTTTTGCTTCTGTCTTTACCTGTTTTGGCCGGGGCTATCACAAT
ACTTTTGACAGACCGAAATCTTAATACTTCATTTTTTGATCCTGCGGGCGGAGGAGACCCAATTCTTTATCA
GCATTTATTT
>Ac_turb_USA2
TACTCTTTATTTTATTTTTGGGGCGTGGTCGGGTATAGTAGGTACTTCTCTTAGATTATTAATTCGGGCTGA
ATTAGGAAACCCAGGGTCTTTAATCGGTGATGACCAAATTTATAACGTAATTGTTACTGCTCACGCGTTTAT
TATAATTTTTTTTATAGTTATACCTATTATAATTGGGGGGTTTGGTAATTGGTTGGTTCCTTTAATATTGGG
TGCTCCTGATATAGCTTTTCCCCGTATAAATAACATAAGATTTTGAATGCTTCCTCCTTCATTAACTTTATT
AGTGTCTAGAAGCATTGTAGACGTAGGAGCGGGGACTGGATGAACGGTTTATCCTCCTTTAGCGGCTAATAT
CGCCCATGGTGGGTCGTCAGTTGATTTTGCTATTTTTTCTTTGCATTTAGCTGGGGTTTCTTCTATTTTAGG
GGCTGTAAATTTTATTACTACTGTAGTCAATATGCGTAGCCCAGGTATAACTCTAGACCGAATACCATTATT
TGTTTGATCGGTCGTAATTACTGCTGTGCTTTTGCTTCTGTCTTTACCTGTTTTGGCCGGGGCTATCACAAT
ACTTTTGACAGACCGAAATCTTAATACTTCATTTTTTGATCCTGCGGGCGGAGGAGACCCAATTCTTTATCA
GCATTTATTT
>Ac_turb_USA3
TACTCTTTATTTTATTTTTGGGGCGTGGTCGGGTATAGTAGGTACTTCTCTTAGATTATTAATTCGGGCTGA
ATTAGGAAACCCAGGGTCTTTAATCGGTGATGACCAAATTTATAACGTAATTGTTACTGCTCACGCGTTTAT
TATAATTTTTTTTATAGTTATACCTATTATAATTGGGGGGTTTGGTAATTGGTTGGTTCCTTTAATATTGGG
TGCTCCTGATATAGCTTTTCCCCGTATAAATAACATAAGATTTTGAATGCTTCCTCCTTCATTAACTTTATT
AGTGTCTAGAAGCATTGTAGACGTAGGAGCGGGGACTGGATGAACGGTTTATCCTCCTTTAGCGGCTAATAT
CGCCCATGGTGGGTCGTCAGTTGATTTTGCTATTTTTTCTTTGCATTTAGCTGGGGTTTCTTCTATTTTAGG
GGCTGTAAATTTTATTACTACTGTAGTCAATATGCGTAGCCCAGGTATAACTCTAGACCGAATACCATTATT
TGTTTGATCGGTCGTAATTACTGCTGTGCTTTTGCTTCTGTCTTTACCTGTTTTGGCCGGGGCTATCACAAT
ACTTTTGACAGACCGAAATCTTAATACTTCATTTTTTGATCCTGCGGGCGGAGGAGACCCAATTCTTTATCA
GCATTTATTT
>MF458607.1_Acentrella_sinaica
NNNNNNNNNNNNNNNNNNNNNGGCTTGGGCTGGTATAGTAGGTACTTCTCTAAGCCTATTAATCCGGGCGGA
ACTTGGTAACCCGGGTTCACTTATTGGGGACGACCAGATTTACAATGTTATTGTTACTGCCCATGCGTTTAT
TATAATCTTTTTTATAGTTATACCAATCATAATTGGGGGGTTTGGTAACTGGTTAGTTCCCTTAATATTAGG
TGCCCCCGATATAGCTTTCCCTCGTATAAATAACATAAGATTTTGGATACTACCCCCATCTTTAACACTTTT
GATTTCTAGAAGTGTAGTAGATGTTGGGGCAGGTACGGGTTGGACAGTTTATCCCCCTCTATCTGCTAATAT
TGCCCACGGAGGGGCTTCAGTCGACTTTGCTATTTTTTCTTTGCACTTAGCGGGGGTGTCTTCGATCTTGGG
GGCAGTAAATTTCATCACCACAGTTGTTAACATGCGCAGTCCTGGTATATCCCTAGATCGTATACCTTTATT
TGTGTGATCTGTAGTTATCACTGCTGTGCTTTTATTACTTTCTTTACCAGTATTAGCGGGGGCTATTACTAT
GTTACTGACTGATCGTAACCTAAATACTTCTTTCTTCGACCCCGCAGGTGGGGGTGACCCTATTTTGTACCA
ACACCTANNN
>MF458606.1_Acentrella_sinaica
NNNNNNNNNNNNNNNNNNNNNGGCTTGGGCTGGTATAGTAGGTACTTCTCTAAGCCTATTAATCCGGGCGGA
ACTTGGTAACCCGGGTTCACTTATTGGGGACGACCAGATTTACAATGTTATTGTTACTGCCCATGCGTTTAT
TATAATCTTTTTTATAGTTATACCAATCATAATTGGGGGGTTTGGTAACTGGTTAGTTCCCTTAATATTAGG
TGCCCCCGATATAGCTTTCCCTCGTATAAATAACATAAGATTTTGGATACTACCCCCATCTTTAACACTTTT
GATTTCTAGAAGTGTAGTAGATGTTGGGGCAGGTACGGGTTGGACAGTTTATCCCCCTCTATCTGCTAATAT
TGCCCACGGAGGGGCTTCAGTCGACTTTGCTATTTTTTCTTTGCACTTAGCGGGGGTGTCTTCGATCTTGGG
GGCAGTAAATTTCATCACCACAGTTGTTAACATGCGCAGTCCTGGTATATCCCTAGATCGTATACCTTTATT
TGTGTGATCTGTAGTTATCACTGCTGTGCTTTTATTACTTTCTTTACCAGTATTAGCGGGGGCTATTACTAT
GTTACTGACTGATCGTAACCTAAATACTTCTTTCTTCGACCCCGCAGGTGGGGGTGACCCTATTTTGTACCA
ACACCTANNN
>LT626140.1_Acentrella_sinaica
TACTTTATATTTTATTTTTGGGGCTTGGGCTGGTATAGTAGGTACTTCTTTAAGCCTATTAATCCGGGCGGA
ACTTGGTAACCCGGGTTCACTTATTGGGGACGACCAGATTTACAATGTTATTGTTACTGCCCATGCGTTTAT
TATAATCTTTTTTATAGTTATACCAATCATAATTGGGGGGTTTGGTAACTGGTTAGTTCCCTTAATATTAGG
TGCCCCCGATATAGCTTTCCCTCGTATAAATAACATAAGATTTTGGATACTACCCCCATCTTTAACACTTTT
GATTTCTAGAAGTGTAGTAGATGTTGGGGCAGGTACGGGTTGGACAGTTTATCCCCCTCTATCTGCTAATAT
TGCCCACGGAGGGGCTTCAGTCGACTTTGCTATTTTTTTTTTGCACTTAGCGGGGGTGTTTTCGATCTTGGG
GGCAGTAAATTTCATCACCACAGTTGTTAACATGCGCAGTCCTGGTATATCCCTAGATCGTATACCTTTATT
TGTGTGATCTGTAGTTATCACTGCTGTGCTTTTATTACTTTCTTTACCAGTATTAGCGGGGGCTATTACTAT
GTTACTGACTGATCGTAACCTAAATACTTCTTTCTTCGACCCCGCAGGTGGGGGTGACCCTATNNNNNNNNN
NNNNNNNNNN
>LT626139.1_Acentrella_sinaica
TACTTTATATTTTATTTTTGGGGCTTGGGCTGGTATAGTAGGTACTTCTCTAAGCCTATTAATCCGGGCGGA
ACTTGGTAACCCGGGTTCACTTATTGGGGACGACCAGATTTACAATGTTATTGTTACTGCCCATGCGTTTAT
TATAATCTTTTTTATAGTTATACCAATCATAATTGGGGGGTTTGGTAACTGGTTAGTTCCCTTAATATTAGG
TGCCCCCGATATAGCTTTCCCTCGTATAAATAACATAAGATTTTGGATACTACCCCCATCTTTAACACTTTT
GATTTCTAGAAGTGTAGTAGATGTTGGGGCAGGTACGGGTTGGACAGTTTATCCCCCTCTATCAGCTAATAT
TGCCCACGGAGGGGCTTCAGTCGACTTTGCTATTTTTTCTTTGCACTTAGCGGGGGTGTCTTCGATCTTGGG
GGCAGTAAATTTCATCACCACAGTTGTTAACATGCGCAGTCCTGGTATATCCCTAGATCGTATACCTTTATT
TGTGTGATCTGTAGTTATCACTGCTGTGCTTTTATTACTTTCTTTACCAGTATTAGCGGGGGCTATTACTAT
GTTACTGACTGATCGTAACCTAAATACTTCTTTCTTCGACCCCGCAGGTGGGGGTGACCCTATNNNNNNNNN
NNNNNNNNNN
>LT626138.1_Acentrella_sinaica
TACTTTATATTTTATTTTTGGGGCTTGGGCTGGTATAGTAGGTACTTCTCTAAGCCTATTAATCCGGGCGGA
ACTTGGTAACCCGGGTTCACTTATTGGGGACGACCAGATTTACAATGTTATTGTTACTGCCCATGCGTTTAT
TATAATCTTTTTTATAGTTATACCAATCATAATTGGGGGGTTTGGTAACTGGTTAGTTCCCTTAATATTAGG
TGCCCCCGATATAGCTTTCCCTCGTATAAATAACATAAGATTTTGGATACTACCCCCATCTTTAACACTTTT
GATTTCTAGAAGTGTAGTAGATGTTGGGGCAGGTACGGGTTGGACAGTTTATCCCCCTCTATCAGCTAATAT
TGCCCACGGAGGGGCTTCAGTCGACTTTGCTATTTTTTCTTTGCACTTAGCGGGGGTGTCTTCGATCTTGGG
GGCAGTAAATTTCATCACCACAGTTGTTAACATGCGCAGTCCTGGTATATCCCTAGATCGTATACCTTTATT
TGTGTGATCTGTAGTTATCACTGCTGTGCTTTTATTACTTTCTTTACCAGTATTAGCGGGGGCTATTACTAT
GTTACTGACTGATCGTAACCTAAATACTTCTTTCTTCGACCCCGCAGGTGGGGGTGACCCTATNNNNNNNNN
NNNNNNNNNN
>LT626137.1_Acentrella_sinaica
TACTTTATATTTTATTTTTGGGGCTTGGGCTGGTATAGTAGGTACTTCTCTAAGCCTATTAATCCGGGCGGA
ACTTGGTAACCCGGGTTCACTTATTGGGGACGACCAGATTTACAATGTTATTGTTACTGCCCATGCGTTTAT
TATAATCTTTTTTATAGTTATACCAATCATAATTGGGGGGTTTGGTAACTGGTTAGTTCCCTTAATATTAGG
TGCCCCCGATATAGCTTTCCCTCGTATAAATAACATAAGATTTTGGATACTACCCCCATCTTTAACACTTTT
GATTTCTAGAAGTGTAGTAGATGTTGGGGCAGGTACGGGTTGGACAGTTTATCCCCCTCTATCTGCTAATAT
TGCCCACGGAGGGGCTTCAGTCGACTTTGCTATTTTTTCTTTGCACTTAGCGGGGGTGTCTTCGATCTTGGG
GGCAGTAAATTTCATCACCACAGTTGTTAACATGCGCAGTCCTGGTATATCCCTAGATCGTATACCTTTATT
TGTGTGATCTGTAGTTATCACTGCTGTGCTTTTATTACTTTCTTTACCAGTATTAGCGGGGGCTATTACTAT
GTTACTGACTGATCGTAACCTAAATACTTCTTTCTTCGACCCCGCAGGTGGGGGTGACCCTATNNNNNNNNN
NNNNNNNNNN
>LT626136.1_Acentrella_sinaica
TACTTTATATTTTATTTTTGGGGCTTGGGCTGGTATAGTAGGTACTTCTCTAAGCCTATTAATCCGGGCGGA
ACTTGGTAACCCGGGTTCACTTATTGGGGACGACCAGATTTACAATGTTATTGTTACTGCCCATGCGTTTAT
TATAATCTTTTTTATAGTTATACCAATCATAATTGGGGGGTTTGGTAACTGGTTAGTTCCCTTAATATTAGG
TGCCCCCGATATAGCTTTCCCTCGTATAAATAACATAAGATTTTGGATACTACCCCCATCTTTAACACTTTT
GATTTCTAGAAGTGTAGTAGATGTTGGGGCAGGTACGGGTTGGACAGTTTATCCCCCTCTATCTGCTAATAT
TGCCCACGGAGGGGCTTCAGTCGACTTTGCTATTTTTTCTTTGCACTTAGCGGGGGTGTCTTCGATCTTGGG
GGCAGTAAATTTCATCACCACAGTTGTTAACATGCGCAGTCCTGGTATATCCCTAGATCGTATACCTTTATT
TGTGTGATCTGTAGTTATCACTGCTGTGCTTTTATTACTTTCTTTACCAGTATTAGCGGGGGCTATTACTAT
GTTACTGACTGATCGTAACCTAAATACTTCTTTCTTCGACCCCGCAGGTGGGGGTGACCCTATNNNNNNNNN
NNNNNNNNNN
>LT626135.1_Acentrella_sinaica
TACTTTATATTTTATTTTTGGGGCTTGGGCTGGTATAGTAGGTACTTCTCTAAGCCTATTAATCCGGGCGGA
ACTTGGTAACCCGGGTTCACTTATTGGGGACGACCAGATTTACAATGTTATTGTTACTGCCCATGCGTTTAT
TATAATCTTTTTTATAGTTATACCAATCATAATTGGGGGGTTTGGTAACTGGTTAGTTCCCTTAATATTAGG
TGCCCCCGATATAGCTTTCCCTCGTATAAATAACATAAGATTTTGGATACTACCCCCATCTTTAACACTTTT
GATTTCTAGAAGTGTAGTAGATGTTGGGGCAGGTACGGGTTGGACAGTTTATCCCCCTCTATCTGCTAATAT
TGCCCACGGAGGGGCTTCAGTCGACTTTGCTATTTTTTCTTTGCACTTAGCAGGGGTGTCTTCGATCTTGGG
GGCAGTAAATTTCATCACCACAGTTGTTAACATGCGCAGTCCTGGTATATCCCTAGATCGTATACCTTTATT
TGTGTGATCTGTAGTTATCACTGCTGTGCTTTTATTACTTTCTTTACCAGTATTAGCGGGGGCTATTACTAT
GTTACTGACTGATCGTAACCTAAATACTTCTTTCTTCGACCCCGCAGGTGGGGGTGACCCTATNNNNNNNNN
NNNNNNNNNN
>JN291790.1_Acentrella_lapponica
TACTCTTTATTTTATTTTTGGGGCCTGGTCAGGTATAGTAGGGACTTCCTTAAGATTACTTATTCGAGCGGA
GTTAGGTAACCCGGGTTCATTAATTGGGGATGATCAGATTTACAATGTAATTGTTACCGCACATGCTTTTAT
TATAATTTTCTTTATGGTAATACCAATTATAATTGGGGGTTTTGGTAATTGACTTGTACCCTTAATGCTAGG
GGCTCCTGATATAGCTTTCCCCCGTATGAATAATATGAGTTTTTGGATACTGCCACCTTCATTGACGTTACT
GGTTTCTAGAAGAGTGGTTGACGTTGGGGCGGGAACTGGCTGGACTGTGTACCCTCCCTTATCCGCCAATAT
TGCGCATGGTGGGGCATCAGTAGATTTTGCTATTTTCTCTCTCCATTTAGCTGGGGTCTCATCAATTTTAGG
GGCAGTAAATTTTATTACAACTGTTGTTAATATACGTAGCCCAGGTATAAGTTTAGATCGTATGCCTTTATT
TGTTTGGTCAGTAGTTATTACGGCCGTTCTTTTATTATTATCCCTGCCTGTACTAGCTGGGGCTATCACGAT
ACTACTTACTGATCGTAATTTAAATACTTCTTTTTTTGATCCTGCCGGAGGGGGAGACCCTATTTTATACCA
ACATTTGTTT
>JN291789.1_Acentrella_lapponica
TACTCTTTATTTTATTTTTGGGGCCTGGTCAGGTATAGTAGGGACTTCCTTAAGATTACTTATTCGAGCGGA
GTTAGGTAATCCGGGTTCATTAATTGGGGATGATCAGATTTACAATGTAATTGTTACCGCACATGCTTTTAT
TATAATTTTCTTTATGGTAATACCAATTATAATTGGGGGTTTTGGTAATTGACTTGTACCCTTAATGCTAGG
GGCTCCTGATATAGCTTTCCCCCGTATGAATAATATGAGTTTTTGGATACTGCCACCTTCATTGACGTTACT
GGTTTCTAGAAGAGTGGTTGACGTTGGGGCGGGAACTGGCTGGACTGTGTACCCTCCCTTATCCGCCAATAT
TGCGCATGGTGGGGCATCAGTAGATTTTGCTATTTTCTCTCTCCATTTAGCTGGGGTCTCATCAATTTTAGG
GGCAGTAAATTTTATTACAACTGTTGTTAATATACGTAGCCCAGGTATAAGTTTAGATCGTATGCCTTTATT
TGTTTGGTCAGTAGTTATTACGGCCGTTCTTTTATTATTATCCCTGCCTGTACTAGCTGGGGCTATCACGAT
ACTACTTACTGATCGTAATTTAAATACTTCTTTTTTTGATCCTGCCGGAGGGGGAGACCCCATTTTATACCA
ACATTTGTTT
>JN291788.1_Acentrella_lapponica
TACTCTTTATTTTATTTTTGGGGCCTGGTCAGGTATAGTAGGGACTTCCTTAAGATTACTTATTCGAGCGGA
GTTAGGTAATCCGGGTTCATTAATTGGGGATGATCAGATTTACAATGTAATTGTTACCGCACATGCTTTTAT
TATAATTTTCTTTATGGTAATACCAATTATAATTGGGGGTTTTGGTAATTGACTTGTACCCTTAATGCTAGG
GGCTCCTGATATAGCTTTCCCCCGTATGAATAATATGAGTTTTTGGATACTGCCACCTTCATTGACGTTACT
GGTTTCTAGAAGAGTGGTTGACGTTGGGGCGGGAACTGGCTGGACTGTGTACCCTCCCTTATCCGCCAATAT
TGCGCATGGTGGGGCATCAGTAGATTTTGCTATTTTCTCTCTCCATTTAGCTGGGGTCTCATCAATTTTAGG
GGCAGTAAATTTTATTACAACTGTTGTTAATATACGTAGCCCAGGTATAAGTTTAGATCGTATGCCTTTATT
TGTTTGGTCAGTAGTTATTACGGCCGTTCTTTTATTATTATCCCTGCCTGTACTAGCTGGGGCTATCACGAT
ACTACTTACTGATCGTAATTTAAATACTTCTTTTTTTGATCCTGCCGGAGGGGGAGACCCTATTTTATACCA
ACATTTGTTT
