# Supplementary material for: Reports of Baetidae (Ephemeroptera) species from Tafna Basin, Algeria and biogeographic affinities revealed by DNA barcoding
Source: Biodivers Data J. 2020 Aug 14;8:e55596. doi: 10.3897/BDJ.8.e55596 (PMC7442755; doi:10.3897/BDJ.8.e55596)
Supplement: Supplementary material 8 — CO_sequence alignment [file bdj-08-e55596-s008.fas]

>CO_ALG_C03
TACTCTATATTTTATTTTTGGTGCATGAGCTGGGATAGTTGGCACCTCACTGAGTTTATTAATTCGTGCAGA
ATTAGGTAACCCTGGTTCTTTAATTGGTGATGATCAAATTTACAATGTGATTGTTACTGCCCATGCTTTTAT
TATAATTTTCTTTATGGTTATACCAATTATGATTGGAGGTTTTGGTAATTGATTAGTACCTTTAATATTAGG
TGCTCCAGATATAGCATTCCCTCGTATAAATAATATAAGCTTTTGATTGTTACCTCCTTCATTAACTTTATT
AGTTTCAAGTAGTTTAGTAGATATGGGAGCTGGTACGGGTTGAACTGTTTACCCTCCTTTAGCTGCTAATAT
TGCTCATGGAGGGTCATCTGTGGATTACGCTATTTTTTCACTACACCTAGCCGGTGTTTCTTCTATTTTAGG
TGCTGTAAATTTTATTACAACAGTAATTAATATACGTAGTCCAGGTATGACTTTAGATCGAATTCCATTATT
TGTTTGGTCTGTTGTAATTACTGCTGTACTATTATTATTATCATTACCTGTGTTAGCTGGTGCTATTACTAT
GCTTTTGACCGATCGTAATCTTAATACCTCATTTTTCGACCCTGCTGGAGGTGGTGACCCTATTTTATATCA
GCATTTATTT
>CO_ALG_D03
TACTCTATATTTTATTTTTGGTGCATGAGCTGGGATAGTTGGCACCTCACTGAGTTTATTAATTCGTGCAGA
ATTAGGTAACCCTGGTTCTTTAATTGGTGATGATCAAATTTACAATGTGATTGTTACTGCCCATGCTTTTAT
TATAATTTTCTTTATGGTTATACCAATTATGATTGGAGGTTTTGGTAATTGACTAGTACCTTTAATATTAGG
TGCTCCAGATATAGCATTCCCTCGTATAAATAATATAAGCTTTTGATTGTTACCTCCTTCATTAACTTTATT
AGTTTCAAGTAGTTTAGTAGATATGGGAGCTGGTACGGGTTGAACTGTTTACCCTCCTTTAGCTGCTAATAT
TGCTCATGGAGGGTCATCTGTGGATTACGCTATTTTCTCACTACACCTAGCCGGTGTTTCTTCTATTTTAGG
TGCTGTAAATTTTATTACAACAGTAATTAATATACGTAGTCCAGGTATGACTTTAGATCGAATTCCATTATT
TGTTTGGTCTGTTGTAATTACTGCTGTGCTATTATTATTATCATTACCTGTGTTAGCTGGTGCTATTACTAT
GCTTTTGACCGATCGTAATCTTAATACCTCATTTTTCGACCCTGCTGGAGGTGGTGACCCTATTTTATATCA
GCATTTATTT
>CO_ALG_D06
TACTCTATATTTTATTTTTGGTGCATGAGCTGGGATAGTTGGCACCTCACTGAGTTTATTAATTCGTGCAGA
ATTAGGTAACCCTGGTTCTTTAATTGGTGATGATCAAATTTACAATGTGATTGTTACTGCCCATGCTTTTAT
TATAATTTTCTTTATGGTTATACCAATTATGATTGGAGGTTTTGGTAATTGATTAGTACCTTTAATATTAGG
TGCTCCAGATATAGCATTCCCTCGTATAAATAATATAAGCTTTTGATTGTTACCTCCTTCATTAACTTTATT
AGTTTCAAGTAGTTTAGTAGATATGGGAGCTGGTACGGGTTGAACTGTTTACCCTCCTTTAGCTGCTAATAT
TGCTCATGGAGGGTCATCTGTGGATTACGCTATTTTTTCACTACACCTAGCCGGTGTTTCTTCTATTTTAGG
TGCTGTAAATTTTATTACAACAGTAATTAATATACGTAGTCCAGGTATGACTTTAGATCGAATTCCATTATT
TGTTTGGTCTGTTGTAATTACTGCTGTACTATTATTATTATCATTACCTGTGTTAGCTGGTGCTATTACTAT
GCTTTTGACCGATCGTAATCTTAATACCTCATTTTTCGACCCTGCTGGAGGTGGTGACCCTATTTTATATCA
GCATTTATTT
>CO_ALG_B01F
NNNNNNNNNNNNNNNNNNNNNNNNNNNNNNNNNNNNNNTTGGCACCTCACTGAGTTTATTAATTCGTGCAGA
ATTAGGTAACCCTGGTTCTTTAATTGGTGATGATCAAATTTACAATGTGATTGTTACTGCCCATGCTTTTAT
TATAATTTTCTTTATGGTTATACCAATTATGATTGGAGGTTTTGGTAATTGATTAGTACCTTTAATATTAGG
TGCTCCAGATATAGCATTCCCTCGTATAAATAATATAAGCTTTTGATTGTTACCTCCTTCATTAACTTTATT
AGTTTCAAGTAGTTTAGTAGATATGGGAGCTGGTACGGGTTGAACTGTTTACCCTCCTTTAGCTGCTAATAT
TGCTCATGGAGGGTCATCTGTGGATTACGCTATTTTTTCACTACACCTAGCCGGTGTTTCTTCTATTTTAGG
TGCTGTAAATTTTATTACAACAGTAATTAATATACGTAGTCCAGGTATGACTTTAGATCGAATTCCATTATT
TGTTTGGTCTGTTGTAATTACTGCTGTACTATTATTATTATCATTACCTGTGTTAGCTGGTGCTATTACTAT
GCTTTTGACCGATCGTAATCTTAATACCTCATTTTTCGACCCTGCTGGAGGTGGTGACCCTATTTTATATCA
GCATTTATTT
>Cloeon_dipterum_isolate_TF2_745827
TACTTTATATTTCATTTTTGGTGCATGAGCTGGTATAGTGGGCACTTCGTTGAGTTTATTAATTCGTGCAGA
ATTAGGTAATCCTGGTTCTTTAATTGGTGATGATCAAATTTACAATGTTATTGTTACTGCTCATGCTTTTAT
CATAATTTTCTTTATGGTTATACCTATTATGATTGGAGGTTTTGGTAATTGATTAGTTCCTTTAATATTAGG
TGCTCCTGACATAGCTTTTCCACGTATAAATAATATAAGTTTTTGGTTGCTACCCCCTTCATTAACTTTATT
AGTTTCAAGTAGTTTAGTAGATATAGGAGCTGGTACGGGTTGGACTGTGTATCCTCCTTTAGCTGCTAATAT
TGCTCACGGAGGCTCATCTGTGGATTACGCTATTTTCTCATTACATTTAGCTGGTGTATCCTCTATTTTGGG
TGCGGTAAATTTCATTACTACAGTAATTAATATACGTAGTCCAGGTATAACTTTAGATCGAATTCCTTTATT
TGTATGATCTGTTGTCATTACAGCTGTTTTATTACTATTATCATTACCTGTATTAGCTGGTGCAATTACTAT
ACTTTTGACTGATCGTAATCTTAATACCTCTTTTTTTGACCCTGCTGGAGGTGGTGATCCTATTTTATATCA
ACACTTATTT
>Cloeon_dipterum_isolate_TF1_745839
TACTTTATATTTCATTTTTGGTGCATGAGCTGGTATAGTGGGCACTTCGTTGAGTTTATTAATTCGTGCAGA
ATTAGGTAATCCTGGTTCTTTAATTGGTGATGATCAAATTTACAATGTTATTGTTACTGCTCATGCTTTTAT
CATAATTTTCTTTATGGTTATACCTATTATGATTGGAGGTTTTGGTAATTGATTAGTTCCTTTAATATTAGG
TGCTCCTGACATAGCTTTTCCACGTATAAATAATATGAGTTTTTGGTTGCTACCCCCTTCATTAACTTTATT
AGTTTCAAGTAGTTTAGTANATATAGGAGCTGGTACGGGTTGGACTGTGTATCCTCCTTTAGCTGCTAATAT
TGCTCACGGAGGATCATCTGTGGATTACGCTATTTTCTCATTACATTTAGCTGGTGTATCCTCTATTTTGGG
TGCGGTAAATTTCATTACTACAGTAATTAATATACGTAGTCCAGGTATAACTTTAGATCGAATTCCTTTATT
TGTATGATCTGTTGTCATTACAGCTGTTTTATTACTATTATCATTACCTGTATTAGCTGGTGCAATTACTAT
ACTTTTGACTGATCGTAATCTTAATACCTCTTTTTTTGACCCTGCTGGAGGTGGTGATCCTATTTTATATCA
ACACTTATTT
>Cloeon_dipterum_isolate_GC1_250010
TACTCTATATTTTATTTTTGGTGCATGAGCTGGGATAGTTGGCACCTCACTGAGTTTATTAATTCGTGCAGA
ATTAGGTAACCCTGGTTCTTTAATTGGTGATGATCAAATTTACAATGTGATTGTTACTGCCCATGCTTTTAT
TATAATTTTCTTTATGGTTATACCAATTATGATTGGAGGTTTTGGTAATTGATTGGTACCTTTAATATTAGG
TGCTCCAGATATAGCATTCCCTCGTATAAATAATATAAGCTTTTGATTGTTACCTCCTTCATTAACTTTATT
AGTTTCAAGTAGTTTAGTAGATATGGGAGCTGGTACGGGTTGAACTGTTTACCCTCCTTTAGCTGCTAATAT
TGCTCATGGAGGGTCATCTGTGGATTACGCTATTTTTTCACTACACCTAGCCGGTGTTTCTTCTATTTTAGG
TGCTGTAAATTTTATTACAACAGTAATTAATATACGTAGTCCAGGTATGACTTTAGATCGAATTCCATTATT
TGTTTGGTNNNNNNNNNNNNNNNNNNNNNNNNNNNNNNNNNNNNNNNNNNNNNNNNNNNNNNNNNNNNNNNN
NNNNNNNNNNNNNNNNNNNNNNNNNNNNNNNNNNNNNNNNNNNNNNNNNNNNNNNNNNNNNNNNNNNNNNNN
NNNNNNNNNN
>Cloeon_dipterum_isolate_GC1_100046
TACTNTATATTTTATTTTTGGTGCATGAGCTGGGATAGTTGGCACCTCACTGAGTTTATTAATTCGTGCAGA
ATTAGGTAACCCTGGTTCTTTAATTGGTGATGATCAAATTTACAATGTGATTGTTACTGCCCATGCTTTTAT
TATAATTTTCTTTATGGTTATACCAATTATGATTGGAGGTTTTGGTAATTGATTAGTACCTTTAATATTAGG
TGCTCCAGATATAGCATTCCCTCGTATAAATAATATAAGCTTTTGATTGTTACCTCCTTCATTAACTTTATT
AGTTTCAAGTAGTTTAGTAGATATGGGAGCTGGTACGGGTTGAACTGTTTACCCTCCTTTGGCTGCTAATAT
TGCTCATGGAGGGTCATCTGTGGATTACGCTATTTTTTCACTACACCTAGCCGGTGTTTCTTCTATTTTAGG
TGCTGTAAATTTTATTACAACAGTAATTAATATACGTAGTCCAGGTATGACTTTAGATCGAATTCCATTATT
TGTTTGGTCTGTTGTAATTACTGCTGTACTATTATTATTATCATTACCTGTGTTAGCTGGTGCTATTACTAT
GCTTTTGACCGATCGTAATCTTAATACCTCATTTTTCGACCCTGCTGGAGGTGGTGACCCTATTTTATATCA
GCATTTATTT
>Cloeon_dipterum_isolate_DE_ZSM00215
NNNNNNNNNNNNNNNNNNNNNNNNNNNNNNNGGTATAGTGGGCACTTCATTGAGTTTATTAATTCGTGCGGA
ACTAGGGAATCCTGGGTCTTTAATTGGTGATGATCAAATTTATAATGTTATTGTTACTGCTCACGCTTTTAT
TATAATTTTCTTTATGGTTATACCAATCATGATTGGAGGTTTTGGTAATTGATTAGTACCTCTTATATTAGG
AGCACCTGACATGGCCTTCCCTCGTATAAATAATATAAGTTTTTGATTATTACCTCCTTCATTAACTTTATT
AGTATCAAGTAGTTTAGTTGATATGGGAGCCGGTACGGGCTGAACAGTTTATCCTCCTTTAGCTGCAAATAT
TGCTCATGGAGGGTCATCCGTTGATTATGCTATTTTTTCTTTACATTTAGCTGGGGTATCTTCTATTTTAGG
TGCTGTAAATTTTATTACAACAGTAATTAATATGCGTAGTCCGGGTATAACTTTAGATCGAATTCCTTTATT
TGTATGATCTGTTGTAATTACTGCTGTTTTATTATTATTATCACTACCTGTGTTAGCTGGTGCTATTACTAT
ACTTTTAACTGATCGTAATCTTAATACTTCTTTTTTTGATCCTGCTGGAGGTGGTGATCCTATTTTATACCA
ACATTTATTT
>Cloeon_dipterum_isolate_SM1A_745834
TACTTTATATTTTATTTTTGGTGCATGAGCTGGTATAGTGGGCACCTCTTTAAGTTTATTAATTCGTGCAGA
ATTAGGTAATCCTGGTTCCTTAATTGGTGATGATCAAATTTATAATGTTATTGTTACAGCTCATGCTTTTAT
CATGATTTTCTTTATAGTTATACCAATTATAATTGGTGGTTTTGGCAATTGATTGGTACCTCTAATATTAGG
TGCTCCAGATATGGCTTTCCCTCGTATAAATAATATAAGTTTTTGGTTATTACCTCCTTCATTAACTTTATT
AGTTTCAAGTAGTTTAGTAGATATAGGGGCTGGTACGGGTTGAACTGTGTATCCTCCTTTAGCTGCTAATAT
TGCTCATGGTGGTTCATCTGTAGATTATGCTATTTTTTCATTACATTTAGCCGGTGTCTCTTCTATTTTAGG
TGCTGTAAATTTTATTACAACAGTAATTAATATACGTAGTCCAGGTATAACCTTAGATCGAATCCCCTTATT
TGTTTGGTCAGTTGTTATTACTGCTGTGTTATTGTTATTATCTTTACCTGTGTTAGCTGGTGCAATTACTAT
GCTTTTGACTGATCGTAATCTTAATACCTCCTTTTTTGATCCTGCTGGAGGTGGTGATCCTATTTTATATCA
GCACTTATTT
>Cloeon_dipterum_isolate_SM1A_745833
TACTTTATATTTCATTTTTGGTGCATGAGCTGGTATAGTGGGCACCTCTTTAAGTTTATTAATTCGTGCAGA
ATTAGGTAATCCTGGTTCCTTAATTGGTGATGATCAAATTTATAATGTTATTGTTACAGCTCATGCTTTTAT
CATGATTTTCTTTATAGTTATACCAATTATAATTGGTGGTTTTGGCAATTGATTGGTACCTCTAATATTAGG
TGCTCCAGATATGGCTTTCCCTCGTATAAATAATATAAGTTTTTGGTTATTACCTCCTTCATTAACTTTATT
AGTTTCAAGTAGTTTAGTAGATATAGGGGCTGGTACGGGTTGAACTGTGTATCCTCCTTTAGCTGCTAATAT
TGCTCATGGTGGTTCATCTGTAGATTATGCTATTTTTTCATTACATTTAGCCGGTGTCTCTTCTATTTTAGG
TGCTGTAAATTTTATTACAACAGTAATTAATATACGTAGTCCAGGTATAACCTTAGATCGAATCCCCTTATT
TGTTTGGTCAGTTGTTATTACTGCTGTGTTATTGTTATTATCTTTACCTGTGTTAGCTGGTGCAATTACTAT
GCTTTTGACTGATCGTAATCTTAATACCTCCTTTTTTGATCCTGCTGGAGGTGGTGATCCTATTTTATATCA
GCACTTATTT
>Cloeon_dipterum_voucher_IGB_SR13B08
TACTCTATACTTCATTTTTGGTGCATGAGCTGGNATAGTGGGCACTTCTTTGAGTTTATTAATTCGTGCAGA
GCTAGGTAATCCTGGTTCTTTAATTGGTGATGACCAGATTTATAATGTTATTGTTACTGCCCATGCTTTTAT
TATAATTTTCTTTATAGTTATACCAATTATGATTGGNGGTTTTGGTAATTGATTAGTTCCTCTTATATTNGG
AGCTCCTGATATAGCTTTTCCTCGTATAAATAATATAAGTTTTTGATTATTGCCTCCTTCATTGACTTTATT
AGTATCAAGTAGTTTAGTAGATATAGGAGCTGGTACGGGTTGAACTGTGTATCCTCCTTTAGCGGCTAATAT
TGCTCATGGAGGGTCATCAGTTGATTACGCTATTTTTTCTTTACATTTAGCTGGGGTATCTTCTATTTTAGG
TGCTGTAAATTTTATTACAACAGTAATTAACATGCGTAGCCCTGGTATAACTTTAGATCGTATTCCTTTATT
TGTATGATCTGTTGTAATTACTGCTGTGTTATTGCTTTTATCGCTACCTGTATTAGCCGGTGCTATTACTAT
ACTTTTAACCGATCGTAATCTTAATACTTCTTTTTTCGATCCTGCTGGAGGTGGGGATCCTATTTTATATCA
ACATTTATTT
>Cloeon_dipterum_voucher_IGB_SR13B05
TACTTTATACTTCATTTTTGGTGCATGAGCTGGAATAGTGGGCACTTCTTTGAGTTTATTAATTCGTGCAGA
GCTAGGTAACCCTGGTTCTTTAATTGGTGATGACCAAATTTATAATGTTATTGTTACTGCCCATGCTTTTAT
TATAATTTTCTTTATAGTTATACCAATTATGATTGGTGGTTTTGGTAACTGATTAGTTCCTCTTATATTAGG
AGCTCCTGATATAGCTTTTCCTCGTATAAATAATATAAGTTTTTGATTATTGCCTCCTTCATTGACTTTATT
AGTATCAAGTAGTTTAGTAGATATAGGAGCTGGTACGGGTTGAACTGTGTATCCTCCTTTAGCGGCTAATAT
CGCTCATGGAGGGTCATCAGTTGATTACGCTATTTTTTCTTTACATTTAGCTGGGGTATCTTCTATTTTAGG
TGCTGTAAATTTTATTACAACAGTAATTAATATGCGTAGCCCTGGTATAACTTTAGACCGTATTCCTTTATT
TGTATGATCTGTTGTAATTACTGCTGTGTTATTGCTTTTATCGTTACCTGTATTAGCTGGTGCTATTACTAT
ACTTTTAACTGATCGTAATCTTAATACTTCCTTTTTCGATCCTGCTGGAGGTGGGGATCCTATTTTATATCA
ACATTTATTT
>Cloeon_dipterum_voucher_IGB_SR12E06
TACTTTATACTTCATTTTTGGTGCATGAGCTGGAATAGTGGGCACTTCTTTGAGTTTATTAATTCGTGCAGA
GCTAGGTAACCCTGGTTCTTTAATTGGTGATGACCAAATTTATAATGTTATTGTTACTGCCCATGCTTTTAT
TATAATTTTCTTTATAGTTATACCAATTATGATTGGTGGTTTTGGTAACTGATTAGTTCCTCTTATATTAGG
AGCTCCTGATATAGCTTTTCCTCGTATAAATAATATAAGTTTTTGATTATTGCCTCCTTCATTGACTTTATT
AGTATCAAGTAGTTTAGTAGATATAGGAGCTGGTACGGGTTGAACTGTGTATCCTCCTTTAGCGGCTAATAT
CGCTCATGGAGGGTCATCAGTTGATTACGCTATTTTTTCTTTACATTTAGCTGGGGTATCTTCTATTTTAGG
TGCTGTAAATTTTATTACAACAGTAATTAATATGCGTAGCCCTGGTATAACTTTAGACCGTATTCCTTTATT
TGTATGATCTGTTGTAATTACTGCTGTGTTATTGCTTTTATCGCTACCTGTATTAGCTGGTGCTATTACTAT
ACTTTTAACTGATCGTAATCTTAATACTTCTTTTTTCGATCCTGCTGGAGGTGGGGATCCTATTTTATATCA
ACATTTATTT
>Cloeon_dipterum_voucher_IGB_SR12E01
TACTTTATACTTCATTTTTGGTGCATGAGCTGGAATAGTGGGCACTTCTTTGAGTTTATTAATTCGTGCAGA
GCTAGGTAATCCTGGTTCTTTAATTGGTGATGACCAAATTTATAATGTTATTGTTACTGCCCATGCTTTTAT
TATAATTTTCTTTATAGTTATACCAATTATGATTGGTGGTTTTGGTAATTGATTAGTTCCTCTTATATTAGG
AGCTCCTGATATAGCTTTTCCTCGTATAAATAATATAAGTTTTTGATTATTGCCTCCTTCATTGACTTTATT
AGTATCAAGTAGTTTAGTAGATATAGGAGCTGGTACGGGTTGAACTGTATATCCTCCTTTAGCGGCTAATAT
TGCTCATGGAGGGTCATCAGTTGATTACGCTATTTTTTCTTTACATTTAGCTGGAGTATCTTCTATTTTAGG
TGCTGTAAATTTTATTACAACAGTAATTAATATGCGTAGACCTGGTATGACTTTAGACCGTATTCCTTTATT
TGTATGATCTGTTGTAATTACTGCTGTGTTATTACTTTTATCGTTACCTGTATTAGCCGGTGCTATTACTAT
ACTTTTAACTGATCGTAATCTTAATACTTCTTTTTTCGATCCTGCTGGAGGTGGGGATCCTATTTTATATCA
ACATTTATTT
>Cloeon_dipterum_voucher_IGB_SR12D12
TACTTTATACTTCATTTTTGGTGCATGAGCTGGTATAGTGGGCACTTCATTGAGTTTATTAATTCGTGCGGA
ACTAGGGAATCCTGGATCTTTAATTGGTGATGATCAAATTTATAATGTTATTGTTACTGCTCACGCTTTTAT
TATAATTTTCTTTATGGTTATACCAATCATGATTGGAGGTTTTGGTAATTGATTAGTACCTCTTATATTAGG
AGCACCTGACATGGCCTTCCCTCGTATAAATAATATAAGTTTTTGATTATTACCTCCTTCATTAACTTTATT
AGTATCAAGTAGTTTAGTTGATATGGGAGCCGGTACGGGCTGAACAGTTTATCCTCCTTTAGCTGCAAATAT
TGCTCATGGAGGGTCATCCGTTGATTATGCTATTTTTTCTTTACATTTAGCTGGGGTATCTTCTATTTTAGG
TGCTGTAAATTTTATTACAACAGTAATTAATATGCGTAGCCCGGGTATAACTTTAGATCGAATTCCTTTATT
TGTATGATCTGTTGTAATTACTGCTGTTTTATTATTACTATCACTACCTGTGTTAGCTGGTGCTATTACTAT
ACTTTTAACTGATCGTAATCTTAATACTTCTTTTTTTGATCCCGCTGGAGGTGGTGATCCTATTTTATACCA
ACATTTATTT
>Cloeon_dipterum_voucher_IGB_SR12D03
TACTTTATACTTCATTTTTGGTGCATGAGCTGGAATAGTGGGCACTTCTTTGAGTTTATTAATTCGTGCAGA
GCTAGGTAACCCTGGTTCTTTAATTGGTGATGACCAAATTTATAATGTTATTGTTACTGCCCATGCTTTTAT
CATAATTTTCTTTATAGTTATACCAATTATGATTGGTGGTTTTGGTAACTGATTAGTTCCTCTTATATTAGG
AGCTCCTGATATAGCTTTTCCTCGTATAAATAATATAAGTTTTTGATTATTGCCTCCTTCATTGACTTTATT
AGTATCAAGTAGTTTAGTAGATATAGGAGCTGGTACGGGTTGAACTGTGTATCCTCCTTTAGCGGCTAATAT
CGCTCATGGAGGGTCATCAGTTGATTACGCTATTTTTTCTTTACATTTAGCTGGGGTATCTTCTATTTTAGG
TGCTGTAAATTTTATTACAACAGTAATTAATATGCGTAGCCCTGGTATAACTTTAGACCGTATTCCTTTATT
TGTATGATCTGTTGTAATTACTGCTGTGTTATTGCTTTTATCGCTACCTGTATTAGCTGGTGCTATTACTAT
ACTTTTAACTGATCGTAATCTTAATACTTCTTTTTTCGATCCTGCTGGAGGTGGGGATCCTATTTTATATCA
ACATTTATTT
>Cloeon_dipterum_voucher_IGB_SR12D01
TACTTTATACTTCATTTTTGGTGCATGAGCTGGAATAGTGGGCACTTCTTTGAGTTTATTAATTCGTGCAGA
GCTAGGTAATCCTGGTTCTTTAATTGGTGATGACCAAATTTATAATGTTATTGTTACTGCCCATGCTTTTAT
TATAATTTTCTTTATAGTTATACCAATTATGATTGGTGGTTTTGGTAATTGATTAGTTCCTCTTATATTAGG
AGCTCCTGATATAGCTTTTCCTCGTATAAATAATATAAGTTTTTGATTATTACCTCCTTCATTGACTTTATT
AGTATCAAGTAGTTTAGTAGATATAGGAGCTGGTACGGGTTGAACTGTGTATCCTCCTTTAGCGGCTAATAT
TGCTCATGGAGGGTCATCAGTTGATTACGCTATTTTTTCTTTACATTTAGCTGGAGTATCTTCTATTTTAGG
TGCTGTAAATTTTATTACAACAGTAATTAATATGCGTAGCCCTGGTATGACTTTAGACCGTATTCCTTTATT
TGTATGATCTGTTGTAATTACTGCTGTGTTATTGCTTTTATCGTTACCTGTATTAGCCGGTGCTATTACTAT
ACTTTTAACTGATCGTAATCTTAATACTTCTTTTTTCGATCCTGCTGGAGGTGGGGATCCTATTTTATATCA
ACATTTATTT
>Cloeon_dipterum_voucher_IGB_SR12C02
TACTTTATACTTCATTTTTGGTGCATGAGCTGGTATAGTGGGCACTTCATTGAGTTTATTAATTCGTGCGGA
ACTAGGGAATCCTGGATCTTTAATTGGTGATGATCAAATTTATAATGTTATTGTTACTGCTCACGCTTTTAT
TATAATTTTCTTTATGGTTATACCAATCATGATTGGAGGTTTTGGTAATTGATTAGTACCTCTTATATTAGG
AGCACCTGACATGGCCTTCCCTCGTATAAATAATATAAGTTTTTGATTATTACCTCCTTCATTAACTTTATT
AGTATCAAGTAGTTTAGTTGATATGGGAGCCGGTACGGGCTGAACAGTTTATCCTCCTTTAGCTGCAAATAT
TGCTCATGGAGGGTCATCCGTTGATTATGCTATTTTTTCTTTACATTTAGCTGGGGTATCTTCTATTTTAGG
TGCTGTAAATTTTATTACAACAGTAATTAATATGCGTAGTCCGGGTATAACTTTAGATCTAATTCCTTTATT
TGTATGATCTGTTGTAATTACTGCTGTTTTATTATTATTATCACTACCTGTGTTAGCTGGTGCTATTACTAT
ACTTTTAACTGATCGTAATCTTAATACTTCTTTTTTTGATCCTGCTGGAGGTGGTGATCCTATTTTATACCA
ACATTTATTT
>Cloeon_dipterum_voucher_IGB_SR12C01
TACTTTATACTTCATTTTTGGTGCATGAGCTGGTATAGTGGGCACTTCATTGAGTTTATTAATTCGTGCGGA
ACTAGGGAATCCTGGATCTTTAATTGGTGATGATCAAATTTATAATGTTATTGTTACTGCTCACGCTTTTAT
TATAATTTTCTTTATGGTTATACCAATCATGATTGGAGGTTTTGGTAATTGATTAGTACCTCTTATATTAGG
AGCACCTGATATGGCCTTCCCTCGTATAAATAATATAAGTTTTTGATTATTACCTCCTTCATTAACTTTATT
AGTATCAAGTAGTTTAGTTGATATGGGAGCCGGTACAGGCTGAACAGTTTATCCTCCTTTAGCTGCAAATAT
TGCTCATGGAGGGTCATCCGTTGATTATGCTATTTTTTCTTTACATTTAGCTGGGGTATCTTCTATTTTAGG
TGCTGTAAATTTTATTACAACAGTAATTAATATGCGTAGTCCGGGTATAACTTTAGATCGAATTCCTTTATT
TGTATGATCTGTTGTAATTACTGCTGTTTTATTATTATTATCACTACCTGTGTTAGCTGGTGCTATTACTAT
ACTTTTAACTGATCGTAATCTTAATACTTCTTTTTTTGATCCTGCTGGAGGTGGTGATCCTATTTTATACCA
ACATTTATTT
>Cloeon_dipterum_voucher_IGB_SR12B11
TACTTTATACTTCATTTTTGGTGCATGAGCTGGTATAGTGGGCACTTCATTGAGTTTATTAATTCGTGCGGA
ACTAGGTAATCCTGGGTCTTTAATTGGTGACGACCAAATTTATAATGTTATTGTTACTGCTCACGCTTTTAT
TATGATTTTCTTTATGGTTATGCCAATTATGATTGGAGGTTTTGGTAATTGATTAGTACCGCTTATATTAGG
AGCACCCGACATGGCTTTCCCTCGTATAAATAATATAAGTTTTTGATTATTACCTCCTTCATTAACTTTATT
AGTATCAAGTAGTTTAGTTGATATGGGAGCTGGTACGGGCTGAACAGTTTATCCTCCTTTAGCGGCGAATAT
TGCTCATGGAGGTTCATCCGTTGATTACGCTATTTTTTCTTTACATTTAGCTGGGGTGTCTTCTATTTTAGG
TGCTGTAAATTTTATTACAACAGTAATTAATATGCGTAGCCCGGGTATAACTTTAGATCGAATCCCTTTATT
TGTATGATCTGTTGTAATTACGGCTGTTTTATTGTTATTATCATTACCTGTTTTAGCTGGTGCTATTACTAT
ACTTTTAACTGATCGTAACCTTAATACTTCTTTTTTTGATCCTGCTGGAGGTGGTGATCCTATTTTATACCA
ACATTTATTT
>Cloeon_dipterum_voucher_IGB_SR12B09
TACTTTATACTTCATTTTTGGTGCATGAGCTGGTATAGTGGGCACTTCATTGAGTTTATTAATTCGTGCGGA
ACTAGGGAATCCTGGGTCTTTAATTGGTGATGATCAAATTTATAATGTTATTGTTACTGCTCATGCTTTTAT
TATAATTTTCTTTATGGTTATACCAATCATGATTGGAGGTTTTGGTAATTGATTAGTACCTCTTATATTAGG
AGCACCTGACATGGCCTTCCCTCGTATAAATAATATAAGTTTTTGATTATTACCTCCTTCATTAACTTTATT
AGTATCAAGTAGTTTAGTTGATATGGGAGCCGGTACGGGCTGAACAGTTTATCCTCCTTTAGCTGCAAATAT
TGCTCATGGAGGGTCATCCGTTGATTATGCTATTTTTTCTTTACATTTAGCTGGGGTATCTTCTATTTTAGG
TGCTGTAAATTTTATTACAACAGTAATTAATATGCGTAGTCCGGGTATAACTTTAGATCGAATTCCTTTATT
TGTATGATCTGTTGTAATTACTGCTGTTTTATTATTATTATCACTACCTGTGTTAGCTGGTGCTATTACTAT
ACTTTTAACTGATCGTAATCTTAATACTTCTTTTTTTGATCCTGCTGGAGGTGGTGATCCTATTTTATACCA
ACATTTATTT
>Cloeon_dipterum_voucher_IGB_SR22G08
TACTTTATACTTCATTTTTGGTGCATGAGCTGGGATAGTGGGCACTTCTTTGAGTTTATTAATTCGTGCAGA
GCTAGGTAACCCTGGTTCTTTAATTGGTGATGACCAAATTTATAATGTTATTGTTACTGCCCATGCTTTTAT
TATAATTTTCTTTATAGTTATACCAATTATGATTGGTGGTTTTGGTAACTGATTAGTTCCTCTTATATTAGG
AGCTCCTGATATAGCTTTTCCTCGTATAAATAATATAAGTTTTTGATTATTGCCTCCTTCATTGACTTTATT
AGTATCAAGTAGTTTAGTAGATATAGGAGCTGGTACGGGTTGAACTGTGTATCCTCCTTTAGCGGCTAATAT
CGCTCATGGAGGGTCATCAGTTGATTACGCTATTTTTTCTTTACATTTAGCTGGGGTATCTTCTATTTTAGG
TGCTGTAAATTTTATTACAACAGTAATTAATATGCGTAGCCCTGGTATAACTTTAGACCGTATTCCTTTATT
TGTATGATCTGTTGTAATTACTGCTGTGTTATTGCTTTTATCGCTACCTGTATTAGCTGGTGCTATTACTAT
ACTTTTAACTGATCGTAATCTTAATACTTCTTTTTTCGATCCTGCNNNNNNNNNNNNNNNNNNNNNNNNNNN
NNNNNNNNNN
>Cloeon_dipterum_voucher_IGB_SR12B06
TACTTTATACTTCATTTTTGGTGCATGAGCTGGTATAGTGGGCACTTCATTGAGTTTATTAATTCGTGCGGA
ACTAGGGAATCCTGGATCTTTAATTGGTGATGATCAAATTTATAATGTTATTGTTACTGCTCACGCTTTTAT
TATAATTTTCTTTATGGTTATACCAATCATGATTGGAGGTTTTGGTAATTGATTAGTACCTCTTATATTAGG
AGCACCTGATATGGCCTTCCCTCGTATAAATAATATAAGTTTTTGATTATTACCTCCTTCATTAACTTTATT
AGTATCAAGTAGTTTAGTTGATATGGGAGCCGGTACAGGCTGAACAGTTTATCCTCCTTTAGCTGCAAATAT
TGCTCATGGAGGGTCATCCGTTGATTATGCTATTTTTTCTTTACATTTAGCTGGGGTATCTTCTATTTTAGG
TGCTGTAAATTTTATTACAACAGTAATTAATATGCGTAGTCCGGGTATAACTTTAGATCGAATTCCTTTATT
TGTATGATCTGTTGTAATTACTGCTGTTTTATTATTATTATCACTACCTGTGTTAGCTGGTGCTATTACTAT
ACTTTTAACTGATCGTAATCTTAATACTTCTTTTTTTGATCCTGCNNNNNNNNNNNNNNNNNNNNNNNNNNN
NNNNNNNNNN
>Cloeon_dipterum_voucher_IGB_SR21B07
TACTTTATACTTCATTTTTGGTGCATGAGCTGGAATAGTGGGCACTTCTTTGAGTTTATTAATTCGTGCAGA
GCTAGGTAATCCTGGTTCTTTAATTGGTGATGACCAGATTTATAATGTTATTGTTACTGCCCATGCTTTTAT
TATAATTTTCTTTATAGTTATACCAATTATGATTGGTGGTTTTGGTAATTGATTAGTTCCTCTTATATTAGG
AGCTCCTGATATAGCTTTTCCTCGTATAAATAATATAAGTTTTTGATTATTGCCTCCTTCATTGACTTTATT
AGTATCAAGTAGTTTAGTAGATATAGGAGCTGGTACGGGTTGAACTGTATATCCTCCTTTAGCGGCTAATAT
TGCTCATGGAGGGTCATCAGTTGATTACGCTATTTTTTCTTTACATTTAGCTGGGGTATCTTCTATTTTAGG
TGCTGTAAATTTTATTACAACAGTAATTAACATGCGTAGCCCTGGTATAACTTTAGATCGTATTCCTTTATT
TGTATGATCTGTTGTAATTACTGCTGTGTTATTGCTTTTATCGCTACCTGTATTAGCCGGTGCTATTACTAT
ACTTTTAACCGATCGTAATCTTAATACTTCTTTTTTCGNNNNNNNNNNNNNNNNNNNNNNNNNNNNNNNNNN
NNNNNNNNNN
>Cloeon_dipterum_voucher_IGB_SR21B06
TACTTTATACTTCATTTTTGGTGCATGAGCTGGTATAGTGGGCACTTCATTGAGTTTATTAATTCGTGCGGA
ACTAGGGAATCCTGGATCTTTAATTGGTGATGATCAAATTTATAATGTTATTGTTACTGCTCACGCTTTTAT
TATAATTTTCTTTATGGTTATACCAATCATGATTGGAGGTTTTGGTAATTGATTAGTACCTCTTATATTAGG
AGCACCTGATATGGCCTTCCCTCGTATAAATAATATAAGTTTTTGATTATTACCTCCTTCATTAACTTTATT
AGTATCAAGTAGTTTAGTTGATATGGGAGCCGGTACAGGCTGAACAGTTTATCCTCCTTTAGCTGCAAATAT
TGCTCATGGAGGGTCATCCGTTGATTATGCTATTTTTTCTTTACATTTAGCTGGGGTATCTTCTATTTTAGG
TGCTGTAAATTTTATTACAACAGTAATTAATATGCGTAGTCCGGGTATAACTTTAGATCGAATTCCTTTATT
TGTATGATCTGTTGTAATTACTGCTGTTTTATTATTATTATCACTACCTGTGTTAGCTGGTGCTATTACTAT
ACTTTTAACTGATCGTAATCTTAATACTTCTTTTTTTGATCCTGCTGGAGGGGGTGATCCTATTTTATACCA
ACATTTATTT
>Cloeon_dipterum_isolate_Mignone_Canale_Monterano
NNNNNNNNNNNNNNNNNNNGGTGCATGAGCTGGTATAGTGGGCACCTCTTTAAGTTTATTAATTCGTGCAGA
ATTAGGTAATCCTGGTTCCTTAATTGGTGATGATCAAATTTATAATGTTATTGTTACAGCTCATGCTTTTAT
CATGATTTTCTTTATAGTTATACCAATTATAATTGGTGGTTTTGGCAATTGATTGGTACCTCTAATATTAGG
TGCTCCAGATATGGCTTTCCCTCGTATAAATAATATAAGTTTTTGGTTGTTACCTCCTTCATTAACTTTATT
AATTTCAAGTAGTTTAGTTGATATAGGGGCTGGTACGGGTTGAACTGTGTATCCTCCTTTAGCTGCTAATAT
TGCTCATGGTGGTTCATCTGTAGATTATGCTATTTTTTCATTACATTTAGCCGGTGTCTCTTCTATTTTAGG
TGCTGTAAATTTTATTACAACAGTAATTAATATACGTAGTCCAGGTATAACCTTAGATCGAATCCCCTTATT
TGTTTGGTCAGTTGTTATTACTGCTGTGTTATTGTTATTATCTTTACCTGTGTTAGCTGGTGCAATTACTAT
GCTTTTGACTGATCGTAATCTTAATACCTCCTTTTTTGATCCTGCTGGAGGTGGTGANNNNNNNNNNNNNNN
NNNNNNNNNN
>Cloeon_dipterum_voucher_SOKN022
TACTTTATACTTCATTTTTGGTGCATGAGCTGGTATAGTGGGCACTTCATTAAGTTTATTAATTCGTGCAGA
ATTAGGTAATCCTGGTTCTTTAATTGGTGATGATCAAATTTATAATGTTATTGTTACTGCTCATGCTTTTAT
TATAATTTTCTTTATAGTTATGCCTATTATGATTGGAGGTTTTGGTAATTGATTAGTACCTCTTATATTAGG
AGCTCCAGATATGGCTTTTCCTCGTATAAATAATATAAGTTTTTGGTTATTACCTCCTTCATTAACTTTATT
AGTATCAAGTAGTCTAGTAGATATGGGAGCTGGTACTGGTTGAACTGTGTATCCTCCTTTAGCGGCTAATAT
TGCCCATGGAGGGTCATCTGTTGATTACGCTATTTTTTCTTTACATTTAGCTGGTGTATCTTCTATTTTAGG
TGCTGTAAATTTTATTACAACAGTGATTAATATACGTAGTCCGGGTATAACTTTAGATCGGATTCCTTTATT
TGTATGGTCTGTTGTTATTACTGCTGTATTGTTGCTTTTATCATTACCTGTATTAGCTGGTGCTATTACCAT
GCTTTTAACAGATCGTAATCTTAATACCTCTTTTTTCGACCCTGCGGGTGGTGGTGATCCTATTCTATACCA
ACATTTATTT
>Cloeon_sp._1_GL25
TACACTTTATTTTATTTTTGGGGCTTGAGCTGGTATGGTAGGCACATCTTTGAGTCTGTTAATTCGGGCAGA
ATTAGGTAGTCCTGGGTCTTTAATTGGTGATGATCAAATTTATAATGTTATTGTTACGGCGCATGCGTTTAT
TATAATTTTCTTTATGGTAATGCCTATTATGATTGGTGGATTTGGTAATTGACTTGTACCACTTATGTTAGG
AGCCCCTGATATGGCTTTTCCACGTATGAATAATATAAGATTTTGGTTATTACCCCCTTCATTAACTTTATT
AATTTCTAGTAGTTTAGTAGACATGGGTGCTGGAACCGGCTGAACTGTGTATCCGCCGTTAGCTGCTAATAT
TGCCCACGGAGGTTCTTCAGTTGATTTTGCAATTTTTTCTTTACATTTAGCTGGTGTTTCTTCAATTTTAGG
TGCAGTAAATTTTATTACTACTGTAATTAATATGCGTAGACCTGGAATGACTTTAGATCGAATTCCTTTATT
TGTGTGGTCTGTGGTTATTACAGCTGTTTTATTATTACTTTCGCTACCCGTATTAGCAGGAGCTATTACTAT
GTTATTAACTGATCGAAATTTAAATACTTCGTTCTTTGATCCTGCGGGAGGTGGTGATCCTATTTTATATCA
ACACTTGTTN
>Cloeon_cf._smaeleni_GL30
TACACTTTATTTTATTTTTGGTGCTTGGGCTGGTATAGTTGGTACTTCTCTAAGACTACTAATTCGAGCGGA
GTTAGGTATACCTGGTTCACTCATTGGTGACGATCAAATTTATAATGTAATTGTTACAGCTCACGCTTTTAT
TATAATTTTCTTTATAGTTATACCTATTATGATTGGGGGTTTTGGTAATTGATTGGTGCCACTAATGCTAGG
TGCTCCTGATATGGCCTTCCCACGTATAAATAACATGAGTTTTTGGTTATTACCTCCTTCATTAACACTTTT
AGTATCAAGAAGTTTGGTAGATATAGGTGCTGGGACTGGTTGAACAGTGTACCCTCCTTTAGCTGCTAATAT
TGCTCATGGGGGTTCTTCTGTAGATTTTGCTATTTTTTCTTTGCATTTGGCAGGGGTGTCTTCTATTTTAGG
TGCTGTTAATTTTATTACTACGGTAATTAATATACGTAGACCTGGTATGACTTTAGATCGGATTCCTCTATT
TGTATGGTCAGTAGTAATTACTGCAGTTTTACTATTGTTATCTTTACCTGTCTTAGCCGGTGCTATTACTAT
ATTACTAACGGATCGTAATTTAAATACTTCGTTTTTTGATCCAGCTGGTGGTGGAGATCCTATTTTATACCA
ACACCTATTN
>Cloeon_cf._smaeleni_GL29
TACACTTTATTTTATTTTTGGTGCTTGGGCTGGTATAGTTGGTACTTCTCTAAGACTACTAATTCGAGCGGA
GTTAGGTATACCTGGTTCACTCATTGGTGATGATCAAATTTATAATGTAATTGTTACAGCTCACGCTTTTAT
CATAATTTTCTTTATAGTTATACCTATTATGATTGGGGGTTTTGGTAATTGATTGGTGCCACTAATGCTAGG
TGCTCCTGATATGGCCTTCCCACGTATAAATAACATGAGTTTTTGGTTATTACCTCCTTCATTAACACTTTT
AGTATCAAGAAGTTTGGTAGATATAGGTGCTGGGACTGGTTGAACAGTGTACCCTCCTTTAGCTGCTAATAT
TGCTCATGGGGGTTCTTCTGTAGATTTTGCTATTTTTTCTTTGCATTTGGCAGGGGTGTCTTCTATTTTAGG
TGCTGTTAATTTTATTACTACGGTAATTAATATACGTAGACCTGGTATGACTTTAGATCGGATTCCTCTATT
TGTATGGTCAGTAGTAATTACTGCAGTTTTACTATTGTTATCTTTACCTGTCTTAGCCGGTGCTATTACTAT
ATTACTAACGGATCGTAATTTAAATACTTCGTTTTTTGACCCAGCTGGTGGTGGAGATCCTATTTTATACCA
ACACCTATTN
>Cloeon_smaeleni_GL24
TACACTTTATTTTATTTTTGGTGCTTGGGCTGGTATGGTAGGTACTTCATTAAGATTACTAATTCGAGCAGA
ACTAGGTATACCTGGGTCGCTTATTGGGGACGATCAAATTTATAATGTTATTGTTACAGCCCACGCTTTTAT
TATAATTTTCTTTATAGTTATACCTATTATAATCGGGGGTTTTGGTAATTGGCTAGTCCCACTTATGTTAGG
TGCTCCTGATATGGCCTTCCCACGTATAAACAACATGAGCTTCTGGCTATTACCTCCCTCATTGACGCTCTT
GGTTTCAAGAAGTTTAGTAGATATAGGTGCTGGAACTGGGTGGACAGTGTATCCTCCTTTAGCTGCTAACAT
TGCTCATGGAGGTTCTTCTGTAGATTTTGCTATTTTTTCTTTGCATTTGGCTGGGGTTTCTTCTATTTTAGG
TGCCGTTAATTTTATTACTACAGTAATTAACATGCGTAGACCTGGAATGACATTAGACCGGATTCCCCTATT
TGTGTGATCAGTGGTAATTACTGCAGTTTTATTATTATTATCTTTGCCCGTATTAGCTGGTGCTATTACTAT
ATTGTTAACCGATCGTAATTTAAATACTTCGTTTTTCGACCCAGCTGGTGGTGGGGATCCTATTTTGTACCA
ACACTTATTN
>Cloeon_smaeleni_GL23
TACACTTTATTTTATTTTTGGTGCTTGGGCTGGTATGGTAGGTACTTCATTAAGATTACTAATTCGAGCAGA
ACTAGGTATACCTGGGTCGCTTATTGGGGACGATCAAATTTATAATGTTATTGTTACAGCCCACGCTTTTAT
TATAATTTTCTTTATAGTTATACCTATTATAATCGGGGGTTTTGGTAATTGGCTAGTCCCACTTATGTTAGG
TGCTCCTGATATGGCCTTCCCACGTATAAACAACATGAGCTTCTGGCTATTACCTCCCTCATTGACGCTCTT
GGTTTCAAGAAGTTTAGTAGATATAGGTGCTGGAACTGGGTGGACAGTGTATCCTCCTTTAGCTGCTAACAT
TGCTCATGGAGGTTCTTCTGTAGATTTTGCTATTTTTTCTTTGCATTTGGCTGGGGTTTCTTCTATTTTAGG
TGCCGTTAATTTTATTACTACAGTAATTAACATGCGTAGACCTGGAATGACATTAGACCGGATTCCCCTATT
TGTGTGATCAGTGGTAATTACTGCAGTTTTATTATTATTATCTTTGCCCGTATTAGCTGGTGCTATTACTAT
ATTGTTAACCGATCGTAATTTAAATACTTCGTTTTTCGACCCAGCTGGTGGTGGGGATCCTATTTTGTACCA
ACACTTATTN
>Cloeon_smaeleni_GL22
TACACTTTATTTTATTTTTGGTGCTTGGGCTGGTATAGTAGGTACTTCATTAAGATTACTAATTCGAGCAGA
ACTAGGTATGCCTGGGTCGCTTATTGGGGACGATCAAATTTATAATGTTATTGTTACAGCCCATGCTTTTAT
TATAATTTTCTTTATAGTTATACCTATTATAATCGGGGGTTTTGGTAATTGGCTAGTTCCACTTATGTTGGG
TGCCCCTGATATGGCCTTCCCACGTATAAACAATATGAGCTTCTGGTTATTACCTCCCTCATTGACGCTCTT
GGTTTCAAGAAGTTTAGTAGATATAGGTGCTGGAACTGGGTGGACAGTATATCCTCCTTTAGCTGCTAACAT
TGCTCATGGAGGTTCTTCTGTAGATTTTGCTATTTTTTCTTTGCATTTGGCTGGGGTTTCTTCTATTTTAGG
TGCCGTTAATTTTATTACTACAGTAATTAACATGCGTAGACCTGGAATGACATTAGATCGGATTCCCCTATT
TGTGTGATCAGTGGTAATTACTGCAGTTTTATTATTATTATCTTTGCCTGTATTAGCTGGTGCTATTACTAT
ATTGTTAACCGATCGTAATTTAAATACTTCGTTTTTCGACCCAGCTGGTGGTGGGGATCCTATTTTGTACCA
ACACTTATTN
>Cloeon_smaeleni_GL21
TACACTTTATTTTATTTTTGGTGCTTGGGCTGGTATAGTAGGTACTTCATTAAGATTACTAATTCGAGCAGA
ACTAGGTATGCCTGGGTCGCTTATTGGGGACGATCAAATTTATAATGTTATTGTTACAGCCCATGCTTTTAT
TATAATTTTCTTTATAGTTATACCTATTATAATCGGGGGTTTTGGTAATTGGCTAGTCCCACTTATGTTAGG
TGCCCCTGATATGGCCTTCCCACGTATAAACAATATGAGCTTCTGGTTATTACCTCCCTCATTGACGCTCTT
GGTTTCAAGAAGTTTAGTAGATATAGGTGCTGGAACTGGGTGGACAGTATATCCTCCTTTAGCTGCTAACAT
TGCTCATGGGGGTTCTTCTGTAGATTTTGCTATTTTTTCTTTGCATTTGGCTGGGGTTTCTTCTATTTTAGG
TGCCGTTAATTTTATTACCACAGTAATTAACATGCGTAGACCTGGAATGACATTAGATCGAATTCCCCTATT
TGTGTGATCAGTGGTAATTACTGCAGTTTTATTATTATTATCTTTGCCCGTATTAGCTGGTGCTATTACTAT
ATTGTTAACCGATCGTAATTTAAATACTTCGTTTTTCGACCCAGCTGGTGGTGGGGATCCTATTTTGTACCA
ACACTTATTN
>Cloeon_dipterum_voucher_EPH02
NNNNNNNNNNNNNNNNNNNNNNNNNNNNNNNNNNNNNNNNNNNNNNNNNNNNNNNNNNNNNNNNNNNNNNNN
NNNNNNNNNNNNNNNNNNNNNNNNNNNNNNNNNNNNAATTTATAATGTTATTGTTACTGCTCATGCTTTTAT
TATAATTTTCTTTATAGTTATGCCTATTATGATTGGAGGTTTTGGTAATTGATTAGTACCTCTTATATTAGG
AGCTCCAGATATGGCTTTTCCTCGTATAAATAATATAAGTTTTTGGTTATTACCTCCTTCATTAACTTTATT
AGTATCAAGTAGTCTAGTAGATATGGGAGCTGGTACTGGTTGAACTGTGTATCCTCCTTTAGCGGCTAATAT
TGCCCATGGAGGGTCATCTGTTGATTACGCTATTTTTTCTTTACATTTAGCTGGTGTATCTTCTATTTTAGG
TGCTGTAAATTTTATTACAACAGTGATTAATATACGTAGTCCGGGTATAACTTTAGATCGGATTCCTTTATT
TGTATGGTCTGTTGTTATTACTGCTGTATTGTTGCTTTTATCATTACCTGTATTAGCTGGTGCTATTACCAT
GCTTTTAACAGATCGTAATCTTAATACCTCTTTTTTCGACCCTGCGGGTGGTGGTGACCCTATTTTATACCA
ACATTTATTT
>Cloeon_cognatum_voucher_BIOUG:10BGMAYN055
TACTTTATATTTCATTTTTGGTGCATGAGCTGGTATAGTGGGCACCTCTTTAAGTTTATTAATTCGTGCAGA
ATTAGGTAATCCTGGTTCCTTAATTGGTGATGATCAAATTTATAATGTTATTGTTACAGCTCATGCTTTTAT
CATGATTTTCTTTATAGTTATACCAATTATAATTGGTGGTTTTGGCAATTGATTGGTACCTCTAATATTAGG
TGCTCCAGATATGGCTTTCCCTCGTATAAATAATATAAGTTTTTGGTTGTTACCTCCTTCATTAACTTTATT
AATTTCAAGTAGTTTAGTAGATATAGGGGCTGGTACGGGTTGAACTGTGTATCCTCCTTTAGCTGCTAATAT
TGCTCATGGTGGTTCATCTGTAGATTATGCTATTTTTTCATTACATTTAGCCGGTGTCTCTTCTATTTTAGG
TGCTGTAAATTTTATTACAACAGTAATTAATATACGTAGTCCAGGTATAACCTTAGATCGAATCCCCTTATT
TGTTTGGTCAGTTGTTATTACTGCTGTGTTATTGTTATTATCTTTACCTGTGTTAGCTGGTGCAATTACTAT
GCTTTTGACTGATCGTAATCTTAATACCTCCTTTTTTGATCCTGCTGGAGGTGGTGATCCTATTTTATATCA
GCACTTATTT
>Cloeon_cognatum_voucher_BIOUG:10BGMAYN054
TACTTTATATTTTATTTTTGGTGCATGAGCTGGTATAGTGGGCACCTCTTTAAGTTTATTAATTCGTGCAGA
ATTAGGTAATCCTGGTTCCTTAATTGGTGATGATCAAATTTATAATGTTATTGTTACAGCTCATGCTTTTAT
CATGATTTTCTTTATAGTTATACCAATTATAATTGGTGGTTTTGGCAATTGATTGGTACCTCTAATATTAGG
TGCTCCAGATATGGCTTTCCCTCGTATAAATAATATAAGTTTTTGGTTGTTACCTCCTTCATTAACTTTATT
AATTTCAAGTAGTTTAGTAGATATAGGGGCTGGTACGGGTTGAACTGTGTATCCTCCTTTAGCTGCTAATAT
TGCTCATGGTGGTTCATCTGTAGATTATGCTATTTTTTCATTACATTTAGCCGGTGTCTCTTCTATTTTAGG
TGCTGTAAATTTTATTACAACAGTAATTAATATACGTAGTCCAGGTATAACCTTAGATCGAATCCCCTTATT
TGTTTGGTCAGTTGTTATTACTGCTGTGTTATTGTTATTATCTTTACCTGTGTTAGCTGGTGCAATTACTAT
GCTTTTGACTGATCGTAATCTTAATACCTCCTTTTTTGATCCTGCTGGAGGTGGTGATCCTATTTTATATCA
GCACTTATTT
>Cloeon_praetextum_voucher_NONEPH90
TACTTTGTACTTTATTTTTGGTGCTTGAGCGGGAATGGTAGGTACTTCTTTAAGATTATTAATTCGAGCTGA
ATTAGGTAACCCCGGTTCTTTAATTGGGGATGACCAGGTTTATAATGTAATTGTTACAGCCCATGCCTTTAT
TATAATTTTCTTTATGGTAATGCCTATTATAATTGGGGGTTTTGGTAACTGGTTAGTACCTCTGATACTAGG
TGCCCCTGATATGGCTTTTCCTCGAATAAATAATATAAGTTTTTGGTTACTACCACCATCTCTCACTTTATT
AATTTCTAGTAGTTTAGTGGATATAGGAGCAGGGACGGGTTGAACTGTGTACCCTCCCTTAGCTGCTAACAT
CGCTCATGGTGGGTCTTCTGTAGATTTTGCAATTTTTTCTCTACATCTTGCCGGAGTTTCTTCTATTTTAGG
TGCAGTAAATTTTATTACTACTGTTATTAATATACGTAGTCCCGGTATGACTTTAGACCGCATTCCTTTATT
TGTTTGGTCAGTAATTATTACAGCAGTATTATTATTATTATCACTACCTGTTCTCGCTGGAGCGATTACAAT
ATTATTAACTGATCGAAACTTAAATACTTCTTTTTTTGATCCTGCAGGAGGTGGGGATCCTATTTTATATCA
GCATCTATTT
>Cloeon_praetextum_voucher_NONEPH89
TACTTTGTACTTTATTTTTGGTGCTTGAGCGGGAATGGTAGGTACTTCTTTAAGATTATTAATTCGAGCTGA
ATTAGGTAACCCCGGTTCTTTAATTGGGGATGACCAGGTTTATAATGTAATTGTTACAGCCCATGCCTTTAT
TATAATTTTCTTTATGGTAATGCCTATTATAATTGGGGGTTTTGGTAACTGGTTAGTACCTCTGATACTAGG
TGCCCCTGATATGGCTTTTCCTCGAATAAATAATATAAGTTTTTGGTTACTACCACCATCTCTCACTTTATT
AATTTCTAGTAGTTTAGTGGATATAGGAGCAGGGACGGGTTGAACTGTGTACCCTCCCTTAGCTGCTAACAT
CGCTCATGGTGGGTCTTCTGTAGATTTTGCAATTTTTTCTCTACATCTTGCCGGAGTTTCTTCTATTTTAGG
TGCAGTAAATTTTATTACTACTGTTATTAATATACGTAGTCCCGGTATGACTTTAGACCGCATTCCTTTATT
TGTTTGGTCAGTAATTATTACAGCAGTATTATTATTATTATCACTACCTGTTCTCGCTGGAGCGATTACAAT
ATTATTAACTGATCGAAACTTAAATACTTCTTTTTTTGATCCTGCAGGAGGTGGGGATCCTATTTTATATCA
GCATCTATTT
>Cloeon_dipterum_voucher_P005
TACTTTATACTTCATTTTTGGTGCATGAGCTGGTATAGTGGGCACTTCATTAAGTTTATTAATTCGTGCAGA
ATTAGGTAATCCTGGTTCTTTAATTGGTGATGATCAAATTTATAATGTTATTGTTACTGCTCATGCTTTTAT
TATAATTTTCTTTATAGTTATGCCTATTATGATTGGAGGTTTTGGTAATTGATTAGTACCTCTTATATTAGG
AGCTCCAGATATGGCTTTTCCTCGTATAAATAATATAAGTTTTTGGTTATTACCTCCTTCATTAACTTTATT
AGTATCAAGTAGTCTAGTAGATATGGGAGCTGGTACTGGTTGAACTGTGTATCCTCCTTTAGCGGCTAATAT
TGCCCATGGAGGGTCATCTGTTGATTACGCTATTTTTTCTTTACATTTAGCTGGTGTATCTTCTATTTTAGG
TGCTGTAAATTTTATTACAACAGTGATTAATATACGTAGTCCGGGTATAACTTTAGATCGGATTCCTTTATT
TGTATGGTCTGTTGTTATTACTGCTGTATTGTTGCTTTTATCATTACCTGTATTAGCTGGTGCTATTACCAT
GCTTTTAACAGATCGTAATCTTAATACCTCTTTTTTCGACCCTGCGGGTGGTGGTGACCCTATTTTATACCA
ACATTTATTT
>Cloeon_dipterum_voucher_BIOUG08615NH11
TACTTTATACTTCATTTTTGGTGCATGAGCTGGAATAGTGGGCACTTCTTTGAGTTTATTAATTCGTGCAGA
GCTAGGTAATCCTGGTTCTTTAATTGGTGATGACCAGATTTATAATGTTATTGTTACTGCCCATGCTTTTAT
TATAATTTTCTTTATAGTTATACCAATTATGATTGGTGGTTTTGGTAATTGATTAGTTCCTCTTATATTAGG
AGCTCCTGATATAGCTTTTCCTCGTATAAATAATATAAGTTTTTGATTATTGCCTCCTTCATTGACTTTATT
AGTATCAAGTAGTTTAGTAGATATAGGAGCTGGTACGGGTTGAACTGTATATCCTCCTTTAGCGGCTAATAT
TGCTCATGGAGGGTCATCAGTTGATTACGCTATTTTTTCTTTACATTTAGCTGGGGTATCTTCTATTTTAGG
TGCTGTAAATTTTATTACAACAGTAATTAACATGCGTAGCCCTGGTATAACTTTAGATCGTATTCCTTTATT
TGTATGATCTGTTGTAATTACTGCTGTGTTATTGCTTTTATCGCTACCTGTATTAGCCGGTGCTATTACTAT
ACTTTTANNNNNNNNNNNNNNNNNNNNNNNNNNNNNNNNNNNNNNNNNNNNNNNNNNNNNNNNNNNNNNNNN
NNNNNNNNNN
>Cloeon_dipterum_voucher_BIOUG09593NG08
TACTTTATACTTCATTTTTGGTGCATGAGCTGGAATAGTGGGCACTTCTTTGAGTTTATTAATTCGTGCAGA
GCTAGGTAATCCTGGTTCTTTAATTGGTGATGACCAGATTTATAATGTTATTGTTACTGCCCATGCTTTTAT
TATAATTTTCTTTATAGTTATACCAATTATGATTGGTGGTTTTGGTAATTGATTAGTTCCTCTTATATTAGG
AGCTCCTGATATAGCTTTTCCTCGTATAAATAATATAAGTTTTTGATTATTGCCTCCTTCATTGACTTTATT
AGTATCAAGTAGTTTAGTAGATATAGGAGCTGGTACGGGTTGAACTGTATATCCTCCTTTAGCGGCTAATAT
TGCTCATGGAGGGTCATCAGTTGATTACGCTATTTTTTCTTTACATTTAGCTGGGGTATCTTCTATTTTAGG
TGCTGTAAATTTTATTACAACAGTAATTAACATGCGTAGCCCTGGTATAACTTTAGATCGTATTCCTTTATT
TGTATGATCTGTTGTAATTACTGCTGTGTTATTGCTTTTATCGCTACCTGTATTAGCCGGTGCTATTACTAT
ACTTTTAACCGATCGTAATCTTAATACTTCTTTTTTCGNTCCTGCTGGAGGTNNNNNNNNNNNNNNNNNNNN
NNNNNNNNNN
>Cloeon_dipterum_voucher_BIOUG10965NH01
TACTTTATACTTCATTTTTGGTGCATGAGCTGGAATAGTGGGCACTTCTTTAAGTTTATTAATTCGTGCAGA
GCTAGGTAATCCTGGTTCTTTAATTGGTGATGACCAAATTTATAATGTTATTGTTACTGCCCATGCTTTTAT
TATAATTTTCTTTATAGTTATACCAATTATGATTGGAGGTTTTGGTAATTGATTAGTTCCTCTTATATTAGG
AGCTCCTGATATAGCTTTTCCTCGTATAAATAATATAAGTTTTTGATTATTGCCTCCTTCATTGACTTTATT
AGTATCAAGTAGTTTAGTAGATATAGGAGCTGGTACGGGTTGAACTGTGTATCCTCCTTTAGCGGCTAATAT
TGCTCATGGAGGGTCATCAGTTGATTACGCTATTTTTTCTTTACATTTAGCTGGAGTATCTTCTATTTTAGG
TGCTGTAAATTTTATTACAACAGTAATTAACATGCGTAGCCCTGGTATAACTTTAGACCGTATTCCTTTATT
TGTATGATCTGTTGTAATTACTGCTGTGTTATTGCTTTTATCGTTACCTGTATTAGCCGGTGCTATTACTAT
ACTTTTANNNNNNNNNNNNNNNNNNNNNNNNNNNNNNNNNNNNNNNNNNNNNNNNNNNNNNNNNNNNNNNNN
NNNNNNNNNN
>Cloeon_dipterum_voucher_BIOUG09060NA02
TACTTTATACTTCATTTTTGGTGCATGAGCTGGAATAGTGGGCACTTCTTTGAGTTTATTAATTCGTGCAGA
GCTAGGTAATCCTGGTTCTTTAATTGGTGATGACCAGATTTATAATGTTATTGTTACTGCCCATGCTTTTAT
TATAATTTTCTTTATAGTTATACCAATTATGATTGGTGGTTTTGGTAATTGATTAGTTCCTCTTATATTAGG
AGCTCCTGATATAGCTTTTCCTCGTATAAATAATATAAGTTTTTGATTATTGCCTCCTTCATTGACTTTATT
AGTATCAAGTAGTTTAGTAGATATAGGAGCTGGTACGGGTTGAACTGTATATCCTCCTTTAGCGGCTAATAT
TGCTCATGGAGGGTCATCAGTTGATTACGCTATTTTTTCTTTACATTTAGCTGGGGTATCTTCTATTTTAGG
TGCTGTAAATTTTATTACAACAGTAATTAACATGCGTAGCCCTGGTATAACTTTAGATCGTATTCCTTTATT
TGTATGATCTGTTGTAATTACTGCTGTGTTATTGCTTTTATCGCTACCTGTATTAGCCGGTGCTATTACTAT
ACTTTTAACCGATNNNNNNNNNNNNNNNNNNNNNNNNNNNNNNNNNNNNNNNNNNNNNNNNNNNNNNNNNNN
NNNNNNNNNN
>Cloeon_dipterum_voucher_BIOUG24032NB02
TACTTTATACTTCATTTTTGGTGCATGAGCTGGAATAGTGGGCACTTCTTTGAGTTTATTAATTCGTGCAGA
GCTAGGTAACCCTGGTTCTTTAATTGGTGATGACCAAATTTATAATGTTATTGTTACTGCCCATGCTTTTAT
TATAATTTTCTTTATAGTTATACCAATTATGATTGGTGGTTTTGGTAACTGATTAGTTCCTCTTATATTAGG
AGCTCCTGATATAGCTTTTCCTCGTATAAATAATATAAGTTTTTGATTATTGCCTCCTTCATTGACTTTATT
AGTATCAAGTAGTTTAGTAGATATAGGAGCTGGTACGGGTTGAACTGTATATCCTCCTTTAGCGGCTAATAT
CGCTCATGGAGGGTCATCAGTTGATTACGCTATTTTTTCTTTACATTTAGCTGGGGTATCTTCTATTTTAGG
TGCTGTAAATTTTATTACAACAGTAATTAATATGCGTAGCCCTGGTATAACTTTAGACCGTATTCCTTTATT
TGTATGATCTGTTGTAATTACTGCTGTGTTATTGCTTTTATCGCTACCTGTATTAGCTGGTGCTATTACTAT
ACTTTTAACTGATCGTAATCTTAATACTTCTTTTTTCGATCCTGCTGGAGGTGNNNNNNNNNNNNNNNNNNN
NNNNNNNNNN
>Cloeon_sp._BOLD:AAM7076_voucher_BIOUG06869ND03
TACTTTATACTTCATTTTTGGTGCATGAGCTGGAATAGTGGGCACTTCTTTGAGTTTATTAATTCGTGCAGA
GCTAGGTAATCCTGGTTCTTTAATTGGTGATGACCAGATTTATAATGTTATTGTTACTGCCCATGCTTTTAT
TATAATTTTCTTTATAGTTATACCAATTATGATTGGTGGTTTTGGTAATTGATTAGTTCCTCTTATATTAGG
AGCTCCTGATATAGCTTTTCCTCGTATAAATAATATAAGTTTTTGATTATTGCCTCCTTCATTGACTTTATT
AGTATCAAGTAGTTTAGTAGATATAGGAGCTGGTACGGGTTGAACTGTATATCCTCCTTTAGCGGCTAATAT
TGCTCATGGAGGGTCATCAGTTGATTACGCTATTTTTTCTTTACATTTAGCTGGGGTATCTTCTATTTTAGG
TGCTGTAAATTTTATTACAACAGTAATTAACATGCGTAGCCCTGGTATAACTTTAGATCGTATTCCTTTATT
TGTATGATCTGTTGTAATTACTGCTGTGTTATTGCTTTTATCGCTACCTGTATTAGCCGGTGCTATTACTAT
ACTTTTAACCGATNNNNNNNNNNNNNNNNNNNNNNNNNNNNNNNNNNNNNNNNNNNNNNNNNNNNNNNNNNN
NNNNNNNNNN
>Cloeon_dipterum_isolate_Aquarella_Tuscania
NNNNNNNNNNNNNNNNNNNGGTGCATGAGCTGGTATAGTGGGCACCTCTTTAAGTTTATTAATTCGTGCAGA
ATTAGGTAATCCTGGTTCCTTAATTGGTGATGATCAAATTTATAATGTTATTGTTACAGCTCATGCTTTTAT
CATGATTTTCTTTATAGTTATACCAATTATAATTGGTGGTTTTGGCAATTGATTGGTACCTCTAATATTAGG
TGCTCCAGATATGGCTTTCCCTCGTATAAATAATATAAGTTTTTGGTTGTTACCTCCTTCATTAACTTTATT
AATTTCAAGTAGTTTAGTAGATATAGGGGCTGGTACGGGTTGAACTGTGTATCCTCCTTTAGCTGCTAATAT
TGCTCATGGTGGTTCATCTGTAGATTATGCTATTTTTTCATTACATTTAGCCGGTGTCTCTTCTATTTTAGG
TGCTGTAAATTTTATTACAACAGTAATTAATATACGTAGTCCAGGTATAACCCTAGATCGAATCCCCTTATT
TGTTTGGTCAGTTGTTATTACTGCTGTGTTATTGTTATTATCTTTACCTGTGTTAGCTGGTGCAATTACTAT
GCTTTTGACTGATCGTAATCTTAATACCTCCTTTTTTGATCCTGCTGGAGGTGGTGANNNNNNNNNNNNNNN
NNNNNNNNNN
>Cloeon_dipterum_voucher_BIOUG08614NH05
NNNNNNNTACTTCATTTTTGGTGCATGAGCTGGAATAGTGGGCACTTCTTTGAGTTTATTAATTCGTGCAGA
GCTAGGTAATCCTGNTTCTTTAATTGGTGATGACCAGATTTATAATGTTATTGTTACTGCCCATGCTTTTAT
TATAATTTTCTTTATAGTTATACCAATTATGATTGGTGGTTTTGGTAATTGATTAGTTCCTCTTATATTAGG
AGCTCCTGATATAGCTTTTCCTCGTATAAATAATATAAGTTTTTGATTATTGCCTCCTTCATTGACTTTATT
AGTATCAAGTAGTTTAGTAGATATAGGAGCTGGTACGGGTTGAACTGTATATCCTCCTTTAGCGGCTAATAT
TGCTCATGGAGGGTCATCAGTTGATTACGCTATTTTTTCTTTACATTTAGCTGGGGTATCTTCTATTTTAGG
TGCTGTAAATTTTATTACAACAGTAATTAACATGCGTAGCCCTGGTATAACTTTAGATCGTATTCCTTTATT
TGTATGATCTGTTGTAATTACTGCTGTGNNNNNNNNNNNNNNNNNNNNNNNNNNNNNNNNNNNNNNNNNNNN
NNNNNNNNNNNNNNNNNNNNNNNNNNNNNNNNNNNNNNNNNNNNNNNNNNNNNNNNNNNNNNNNNNNNNNNN
NNNNNNNNNN
>Cloeon_dipterum_voucher_SR26E02
TACTCTATATTTTATTTTTGGTGCATGAGCTGGGATAGTTGGCACCTCACTGAGTTTATTAATTCGTGCAGA
ATTAGGTAACCCTGGTTCTTTAATTGGTGATGATCAAATTTACAATGTGATTGTTACTGCCCATGCTTTTAT
TATAATTTTCTTTATGGTTATACCAATTATGATTGGAGGTTTTGGTAATTGATTAGTACCTTTAATATTAGG
TGCTCCAGATATAGCATTCCCTCGTATAAATAATATAAGCTTTTGATTGTTACCTCCTTCATTAACTTTATT
AGTTTCAAGTAGTTTAGTAGATATGGGAGCTGGTACGGGTTGAACTGTTTACCCTCCTTTAGCTGCTAATAT
TGCTCATGGAGGGTCATCTGTGGATTACGCTATTTTTTCACTACACCTAGCCGGTGTTTCTTCTATTTTAGG
TGCTGTAAATTTTATTACAACAGTAATTAATATACGTAGTCCAGGTATGACTTTAGATCGAATTCCATTATT
TGTTTGGTCTGTTGTAATTACTGCTGTACTATTATTATTATCATTACCTGTGTTAGCTGGTGCTATTACTAT
GCTTTTGACCGATCGTAATCTTAATACCTCATTTTTCGACCCTGCTGGAGGTGGTGACCCTATTTTATATCA
GCATTTATTT
>Cloeon_dipterum_voucher_SR27C05
TACTCTATATTTTATTTTTGGTGCATGAGCTGGGATAGTTGGCACCTCACTGAGTTTATTAATTCGTGCAGA
ATTAGGTAACCCTGGTTCTTTAATTGGTGATGATCAAATTTACAATGTGATTGTTACTGCCCATGCTTTTAT
TATAATTTTCTTTATGGTTATACCAATTATGATTGGAGGTTTTGGTAATTGATTAGTACCTTTAATATTAGG
TGCTCCAGATATAGCATTCCCTCGTATAAATAATATAAGCTTTTGATTGTTACCTCCTTCATTAACTTTATT
AGTTTCAAGTAGTTTAGTAGATATGGGAGCTGGTACGGGTTGAACTGTTTACCCTCCTTTAGCTGCTAATAT
TGCTCATGGAGGGTCATCTGTGGATTACGCTATTTTTTCACTACACCTAGCCGGTGTTTCTTCTATTTTAGG
TGCTGTAAATTTTATTACAACAGTAATTAATATACGTAGTCCAGGTATGACTTTAGATCGAATTCCATTATT
TGTTTGGTCTGTTGTAATTACTGCTGTACTATTATTATTATCATTACCTGTGTTAGCTGGTGCTATTACTAT
GCTTTTGACCGATCGTAATCTTAATACCTCATTTTTCGACCCTGCTGGAGGTGGTGACCCTATTTTATATCA
GCATTTATTT
>Cloeon_dipterum_voucher_SR27B06
TACTCTATATTTTATTTTTGGTGCATGAGCTGGGATAGTTGGCACCTCACTGAGTTTATTAATTCGTGCAGA
ATTAGGTAACCCTGGTTCTTTAATTGGTGATGATCAAATTTACAATGTGATTGTTACTGCCCATGCTTTTAT
TATAATTTTCTTTATGGTTATACCAATTATGATTGGAGGTTTTGGTAATTGATTGGTACCTTTAATATTAGG
TGCTCCAGATATAGCATTCCCTCGTATAAATAATATAAGCTTTTGATTGTTACCTCCTTCATTAACTTTATT
AGTTTCAAGTAGTTTAGTAGATATGGGAGCTGGTACGGGTTGAACTGTTTACCCTCCTTTAGCTGCTAATAT
TGCTCATGGAGGGTCATCTGTGGATTACGCTATTTTTTCACTACACCTAGCCGGTGTTTCTTCTATTTTAGG
TGCTGTAAATTTTATTACAACAGTAATTAATATACGTAGTCCAGGTATGACTTTAGATCGAATTCCATTATT
TGTTTGGTCTGTTGTAATTACTGCTGTACTATTATTATTATCATTACCTGTGTTAGCTGGTGCTATTACTAT
GCTTTTGACCGATCGTAATCTTAATACCTCATTTTTCGACCCTGCTGGAGGTGGTGACCCTATTTTATATCA
GCATTTATTT
>Cloeon_dipterum_voucher_SR27B05
TACTCTATATTTTATTTTTGGTGCATGAGCTGGGATAGTTGGCACCTCACTGAGTTTATTAATTCGTGCAGA
ATTAGGTAACCCTGGTTCTTTAATTGGTGATGATCAAATTTACAATGTGATTGTTACTGCCCATGCTTTTAT
TATAATTTTCTTTATGGTTATACCAATTATGATTGGAGGTTTTGGTAATTGATTAGTACCTTTAATATTAGG
TGCTCCAGATATAGCATTCCCTCGTATAAATAATATAAGCTTTTGATTGTTACCTCCTTCATTAACTTTATT
AGTTTCAAGTAGTTTAGTAGATATGGGAGCTGGTACGGGTTGAACTGTTTACCCTCCTTTAGCTGCTAATAT
TGCTCATGGAGGGTCATCTGTGGATTACGCTATTTTTTCACTACACCTAGCCGGTGTTTCTTCTATTTTAGG
TGCTGTAAATTTTATTACAACAGTAATTAATATACGTAGTCCAGGTATGACTTTAGATCGAATTCCATTATT
TGTTTGGTCTGTTGTAATTACTGCTGTACTATTATTATTATCATTACCTGTGTTAGCTGGTGCTATTACTAT
GCTTTTGACCGATCGTAATCTTAATACCTCATTTTTCGACCCTGCTGGAGGTGGTGACCCTATTTTATATCA
GCATTTATTT
>Cloeon_dipterum_voucher_SR26B11
TACTCTATATTTTATTTTTGGTGCATGAGCTGGGATAGTTGGCACCTCACTGAGTTTATTAATTCGTGCAGA
ATTAGGTAACCCTGGTTCTTTAATTGGTGATGATCAAATTTACAATGTGATTGTTACTGCCCATGCTTTTAT
TATAATTTTCTTTATGGTTATACCAATTATGATTGGAGGTTTTGGTAATTGATTGGTACCTTTAATATTAGG
TGCTCCAGATATAGCATTCCCTCGTATAAATAATATAAGCTTTTGATTGTTACCTCCTTCATTAACTTTATT
AGTTTCAAGTAGTTTAGTAGATATGGGAGCTGGTACGGGTTGAACTGTTTACCCTCCTTTAGCTGCTAATAT
TGCTCATGGAGGGTCATCTGTGGATTACGCTATTTTTTCACTACACCTAGCCGGTGTTTCTTCTATTTTAGG
TGCTGTAAATTTTATTACAACAGTAATTAATATACGTAGTCCAGGTATGACTTTAGATCGAATTCCATTATT
TGTTTGGTCTGTTGTAATTACTGCTGTACTATTATTATTATCATTACCTGTGTTAGCTGGTGCTATTACTAT
GCTTTTGACCGATCGTAATCTTAATACCTCATTTTTCGACCCTGCTGGAGGTGGTGACCCTATTTTATATCA
GCATTTATTT
>Cloeon_dipterum_voucher_SR26B10
TACTCTATATTTTATTTTTGGTGCATGAGCTGGGATAGTTGGCACCTCACTGAGTTTATTAATTCGTGCAGA
ATTAGGTAACCCTGGTTCTTTAATTGGTGATGATCAAATTTACAATGTGATTGTTACTGCCCATGCTTTTAT
TATAATTTTCTTTATGGTTATACCAATTATGATTGGAGGTTTTGGTAATTGATTAGTACCTTTAATATTAGG
TGCTCCAGATATAGCATTCCCTCGTATAAATAATATAAGCTTTTGATTGTTACCTCCTTCATTAACTTTATT
AGTTTCAAGTAGTTTAGTAGATATGGGAGCTGGTACGGGTTGAACTGTTTACCCTCCTTTAGCTGCTAATAT
TGCTCATGGAGGGTCATCTGTGGATTACGCTATTTTTTCACTACACCTAGCCGGTGTTTCTTCTATTTTAGG
TGCTGTAAATTTTATTACAACAGTAATTAATATACGTAGTCCAGGTATGACTTTAGATCGAATTCCATTATT
TGTTTGGTCTGTTGTAATTACTGCTGTACTATTATTATTATCATTACCTGTGTTAGCTGGTGCTATTACTAT
GCTTTTGACCGATCGTAATCTTAATACCTCATTTTTCGACCCTGCTGGAGGTGGTGACCCTATTTTATATCA
GCATTTATTT
>Cloeon_dipterum_voucher_SR27A07
TACTTTATATTTCATTTTTGGTGCATGAGCTGGTATAGTGGGCACTTCGTTGAGTTTATTAATTCGTGCAGA
ATTAGGTAATCCTGGTTCTTTAATTGGTGATGATCAAATTTACAATGTTATTGTTACTGCTCATGCTTTTAT
CATAATTTTCTTTATGGTTATACCTATTATGATTGGAGGTTTTGGTAATTGATTAGTTCCTTTAATATTAGG
TGCTCCTGACATAGCTTTTCCACGTATAAATAATATGAGTTTTTGGTTGCTACCCCCTTCATTAACTTTATT
AGTTTCAAGTAGTTTAGTAGATATAGGAGCTGGTACGGGTTGGACTGTGTATCCTCCTTTAGCTGCTAATAT
TGCTCACGGAGGCTCATCTGTGGATTACGCTATTTTCTCATTACATTTAGCTGGTGTATCCTCTATTTTGGG
TGCGGTAAATTTCATTACTACAGTAATTAATATACGTAGTCCAGGTATAACTTTAGATCGAATTCCTTTATT
TGTATGATCTGTTGTCATTACAGCTGTTTTATTACTATTATCATTACCTGTATTAGCTGGTGCAATTACTAT
ACTTTTGACTGATCGTAATCTTAATACCTCTTTTTTTGACCCTGCTGGAGGTGGTGATCCTATTTTATATCA
ACACTTATTT
>Cloeon_dipterum_voucher_SR27A06
TACTCTATATTTTATTTTTGGTGCATGAGCTGGGATAGTTGGCACCTCACTGAGTTTATTAATTCGTGCAGA
ATTAGGTAACCCTGGTTCTTTAATTGGTGATGATCAAATTTACAATGTGATTGTTACTGCCCATGCTTTTAT
TATAATTTTCTTTATGGTTATACCAATTATGATTGGAGGTTTTGGTAATTGATTAGTACCTTTAATATTAGG
TGCTCCAGATATAGCATTCCCTCGTATAAATAATATAAGCTTTTGATTGTTACCTCCTTCATTAACTTTATT
AGTTTCAAGTAGTTTAGTAGATATGGGAGCTGGTACGGGTTGAACTGTTTACCCTCCTTTAGCTGCTAATAT
TGCTCATGGAGGGTCATCTGTGGATTACGCTATTTTTTCACTACACCTAGCCGGTGTTTCTTCTATTTTAGG
TGCTGTAAATTTTATTACAACAGTAATTAATATACGTAGTCCAGGTATGACTTTAGATCGAATTCCATTATT
TGTTTGGTCTGTTGTAATTACTGCTGTACTATTATTATTATCATTACCTGTGTTAGCTGGTGCTATTACTAT
GCTTTTGACCGATCGTAATCTTAATACCTCATTTTTCGACCCTGCTGGAGGTGGTGACCCTATTTTATATCA
GCATTTATTT
>Cloeon_dipterum_voucher_SR27A02
TACTCTATATTTTATTTTTGGTGCATGAGCTGGGATAGTTGGCACCTCACTGAGTTTATTAATTCGTGCAGA
ATTAGGTAACCCTGGTTCTTTAATTGGTGATGATCAAATTTACAATGTGATTGTTACTGCCCATGCTTTTAT
TATAATTTTCTTTATGGTTATACCAATTATGATTGGAGGTTTTGGTAATTGATTAGTACCTTTAATATTAGG
TGCTCCAGATATAGCATTCCCTCGTATAAATAATATAAGCTTTTGATTGTTACCTCCTTCATTAACTTTATT
AGTTTCAAGTAGTTTAGTAGATATGGGAGCTGGTACGGGTTGAACTGTTTACCCTCCTTTAGCTGCTAATAT
TGCTCATGGAGGGTCATCTGTGGATTACGCTATTTTTTCACTACACCTAGCCGGTGTTTCTTCTATTTTAGG
TGCTGTAAATTTTATTACAACAGTAATTAATATACGTAGTCCAGGTATGACTTTAGATCGAATTCCATTATT
TGTTTGGTCTGTTGTAATTACTGCTGTACTATTATTATTATCATTACCTGTGTTAGCTGGTGCTATTACTAT
GCTTTTGACCGATCGTAATCTTAATACCTCATTTTTCGACCCTGCTGGAGGNNNNNNNNNNNNNNNNNNNNN
NNNNNNNNNN
>Cloeon_dipterum_voucher_SR27F08
TACTTTATATTTCATTTTTGGTGCATGGGCTGGTATAGTGGGCACCTCTTTAAGTTTATTAATTCGTGCAGA
ATTAGGTAATCCTGGTTCCTTAATTGGTGATGATCAAATTTATAATGTTATTGTTACAGCTCATGCTTTTAT
CATGATTTTCTTTATAGTTATACCAATTATAATTGGTGGTTTTGGCAATTGATTGGTACCTCTAATATTAGG
TGCTCCAGATATGGCTTTCCCTCGTATAAATAATATAAGTTTTTGGTTGTTACCTCCTTCATTAACTTTATT
AATTTCAAGTAGTTTAGTAGATATAGGGGCTGGTACGGGTTGAACTGTGTATCCTCCTTTAGCTGCTAATAT
TGCTCATGGTGGTTCATCTGTAGATTATGCTATTTTTTCATTACATTTAGCCGGTGTCTCTTCTATTTTAGG
TGCTGTAAATTTTATTACAACAGTAATTAATATACGTAGTCCAGGTATAACCTTAGATCGAATCCCCTTATT
TGTTTGGTCAGTTGTTATTACTGCTGTGTTATTGTTATTATCTTTACCTGTGTTAGCTGGTGCAATTACTAT
GCTTTTGACTGATCGTAATCTTAATACCTCCTTTTTTGATCCTGCTGGAGGTGGTGATCCTATTTTATATCA
GCACTTATTT
>Cloeon_dipterum_voucher_SR27F05
TACTTTATATTTCATTTTTGGTGCATGGGCTGGTATAGTGGGCACCTCTTTAAGTTTATTAATTCGTGCAGA
ATTAGGTAATCCTGGTTCCTTAATTGGTGATGATCAAATTTATAATGTTATTGTTACAGCTCATGCTTTTAT
CATGATTTTCTTTATAGTTATACCAATTATAATTGGTGGTTTTGGCAATTGATTGGTACCTCTAATATTAGG
TGCTCCAGATATGGCTTTCCCTCGTATAAATAATATAAGTTTTTGGTTGTTACCTCCTTCATTAACTTTATT
AATTTCAAGTAGTTTAGTAGATATAGGGGCTGGTACGGGTTGAACTGTGTATCCTCCTTTAGCTGCTAATAT
TGCTCATGGTGGTTCATCTGTAGATTATGCTATTTTTTCATTACATTTAGCCGGTGTCTCTTCTATTTTAGG
TGCTGTAAATTTTATTACAACAGTAATTAATATACGTAGTCCAGGTATAACCTTAGATCGAATCCCCTTATT
TGTTTGGTCAGTTGTTATTACTGCTGTGTTATTGTTATTATCTTTACCTGTGTTAGCTGGTGCAATTACTAT
GCTTTTGACTGATCGTAATCTTAATACCTCCTTTTTTGATCCTGCTGGAGGTGGNGATCCTATTTTATATCA
GCACTTATTT
>Cloeon_dipterum_voucher_SR27F04
TACTTTATATTTCATTTTTGGTGCATGAGCTGGTATAGTGGGCACCTCTTTAAGTTTATTAATTCGTGCAGA
ATTAGGTAATCCTGGTTCCTTAATTGGTGATGATCAAATTTATAATGTTATTGTTACAGCTCATGCTTTTAT
CATGATTTTCTTTATAGTTATACCAATTATAATTGGTGGTTTTGGCAATTGATTGGTACCTCTAATATTAGG
TGCTCCAGATATGGCTTTCCCTCGTATAAATAATATAAGTTTTTGGTTGTTACCTCCTTCATTAACTTTATT
AATTTCAAGTAGTTTAGTAGATATAGGGGCTGGTACGGGTTGAACTGTGTATCCTCCTTTAGCTGCTAATAT
TGCTCATGGTGGTTCATCTGTAGATTATGCTATTTTTTCATTACATTTAGCCGGTGTCTCTTCTATTTTAGG
TGCTGTAAATTTTATTACAACAGTAATTAATATACGTAGTCCAGGTATAACCTTAGATCGAATCCCCTTATT
TGTTTGGTCAGTTGTTATTACTGCTGTGTTATTGTTATTATCTTTACCTGTGTTAGCTGGTGCAATTACTAT
GCTTTTGACTGATCGTAATCTTAATACCTCCTTTTTTGATCCTGCTGGAGGTGGNGATCCTATTTTATATCA
GCACTTATTT
>Cloeon_simile_voucher_SR10B08
TACTTTGTACTTTATTTTTGGGGCTTGAGCAGGTATGGTAGGTACTTCTCTTAGTTTATTAATTCGGGCTGA
ATTAGGTAACCCAGGTTCTTTAATTGGTGATGATCAGATTTATAATGTTATTGTTACAGCTCATGCGTTTAT
TATGATTTTCTTTATGGTTATACCTATTATAATTGGGGGTTTTGGTAATTGGTTAGTGCCTTTAATATTAGG
TGCTCCAGATATGGCCTTTCCACGTATAAATAATATAAGTTTTTGACTTTTACCTCCATCTTTAACGTTATT
AATTTCCAGAAGTTTAGTTGATATGGGTGCTGGTACAGGCTGGACTGTGTACCCGCCGCTAGCTGCTAATAT
TGCTCATGGTGGGTCTTCTGTTGATTTTGCTATTTTTTCATTACATCTAGCAGGGGTTTCATCTATTTTAGG
TGCAGTAAATTTTATTACTACGGTTATTAACATGCGTAGTCCTGGTATAACTTTAGATCGTATTCCTTTATT
TGTTTGGTCTGTTATTATTACGGCTGTATTACTATTATTATCTTTACCTGTCTTAGCTGGGGCTATTACTAT
ACTTCTTACTGATCGAAACCTTAATACTTCTTTTTTCGATCCAGCTGGAGGTGGGGATCCTATTTTATATCA
ACATTTATTT
>Cloeon_dipterum_voucher_SR9H03
NNNNNNNNNNNNNNNNNNNNNNNNNNNNNNNNNNNNNNNNNNNNNNNNNNNNNNNNNNNNNNNNNNNNNNNN
NNNNNNNNNNNNNNNNNNNNNNNNNNNNNNNNNNNNNNNNNNNNNNNNNNNNNNNNNNNNNNNNNNNNNNNN
NNNNNNNNNNNNNNNNNNNNNNNNNNNNNNNNNNNNNNNNNNNNNNNNNNNNNNNNNNNNNNNNNNNNNNNN
NNNNNNNNNNNNNNNNNNNNNNNNNNNNNNNNNNNNNNNNNNNNNNNNNNNNNNNNNNNNNNNNNNNNNNNN
NNNNNNNNNNNNTTTAGTTGATATGGGAGCTGGTACGGGCTGAACAGTTTATCCTCCTTTAGCGGCGAATAT
TGCTCATGGGGGTTCATCCGTTGATTACGCTATTTTTTCTTTACATTTAGCTGGGGTGTCTTCTATTTTAGG
TGCTGTAAATTTTATTACAACAGTAATTAATATGCGTAGCCCGGGTATAACTTTAGATCGAATCCCTTTATT
TGTATGATCTGTTGTAATTACGGCTGTTTTATTGTTATTATCATTACCTGTTTTAGCTGGTGCTATTACTAT
ACTTTTAACTGATCGTAACCTTAATACTTCTTTTTTTGANNNNNNNNNNNNNNNNNNNNNNNNNNNNNNNNN
NNNNNNNNNN
>Cloeon_simile_voucher_SR25H10
TACTTTGTACTTTATTTTTGGGGCTTGAGCAGGTATGGTAGGTACTTCTCTTAGTTTATTAATTCGAGCTGA
ATTAGGTAACCCTGGTTCTTTAATTGGTGATGACCAGATTTATAATGTTATTGTTACAGCTCATGCGTTTAT
TATGATTTTCTTTATGGTTATACCTATTATAATTGGGGGTTTCGGTAATTGGTTAGTGCCTTTAATATTAGG
TGCCCCAGATATGGCCTTCCCACGTATAAATAATATAAGTTTTTGACTTTTACCTCCCTCTTTAACGTTATT
AATTTCCAGAAGTTTAGTTGACATGGGTGCTGGTACAGGGTGGACTGTGTACCCGCCGCTAGCTGCTAATAT
TGCTCATGGTGGGTCTTCTGTTGATTTTGCTATCTTTTCATTACATCTAGCAGGGGTTTCATCTATTTTAGG
TGCAGTAAATTTTATTACTACGGTTATTAACATGCGTAGTCCTGGTATAACTTTAGATCGTATTCCTTTATT
TGTTTGGTCTGTTATTATTACGGCTGTATTACTATTATTATCTTTACCTGTCTTAGCTGGGGCTATTACTAT
ACTTCTTACTGATCGAAACCTTAATACTTCTTTTTTCGACCCAGCTGGAGGTGGGGATCCTATTTTATATCA
ACATTTATTT
>Cloeon_simile_voucher_SR21H02
TACTTTGTACTTTATTTTTGGGGCTTGAGCAGGTATGGTAGGCACTTCTCTTAGTTTATTAATTCGAGCTGA
ATTAGGTAACCCTGGTTCTTTAATTGGTGATGACCAGATTTATAATGTTATTGTTACAGCTCATGCGTTTAT
TATGATTTTCTTTATGGTTATACCTATTATAATTGGGGGTTTTGGTAATTGGTTAGTGCCTTTAATATTAGG
TGCCCCAGATATGGCCTTCCCACGTATAAATAATATAAGTTTTTGACTTTTACCTCCCTCTTTAACGTTATT
AATTTCCAGAAGTTTAGTTGACATGGGTGCTGGTACAGGGTGGACTGTGTACCCGCCGCTAGCTGCTAATAT
TGCTCATGGTGGGTCTTCTGTTGATTTTGCTATTTTTTCATTACATCTAGCAGGGGTTTCATCTATTTTAGG
TGCAGTAAATTTTATTACTACGGTTATTAACATGCGTAGTCCTGGTATAACTTTAGATCGTATTCCTTTATT
TGTTTGGTCTGTTATTATTACGGCTGTATTACTATTATTATCTTTACCTGTCTTAGCTGGGGCTATTACTAT
ACTTCTTACTGATCGAAACCTTAATACTTCTTTTTTCGACCCAGCTGGAGGTGGGGATCCTATTTTATATCA
ACATTTATTT
>Cloeon_simile_voucher_SR21H01
TACTTTGTACTTTATTTTTGGGGCTTGAGCAGGTATGGTAGGCACTTCTCTTAGTTTATTAATTCGAGCTGA
ATTAGGTAACCCTGGTTCTTTAATTGGTGATGACCAGATTTATAATGTTATTGTTACAGCTCATGCGTTTAT
TATGATTTTCTTTATGGTTATACCTATTATAATTGGGGGTTTTGGTAATTGGTTAGTGCCTTTAATATTAGG
TGCCCCAGATATGGCCTTCCCACGTATAAATAATATAAGTTTTTGACTTTTACCTCCCTCTTTAACGTTATT
AATTTCCAGAAGTTTAGTTGACATGGGTGCTGGTACAGGGTGGACTGTGTACCCGCCGCTAGCTGCTAATAT
TGCTCATGGTGGGTCTTCTGTTGATTTTGCTATTTTTTCATTACATCTAGCAGGGGTTTCATCTATTTTAGG
TGCAGTAAATTTTATTACTACGGTTATTAACATGCGTAGTCCTGGTATAACTTTAGATCGTATTCCTTTATT
TGTTTGGTCTGTTATTATTACGGCTGTATTACTATTATTATCTTTACCTGTCTTAGCTGGGGCTATTACTAT
ACTTCTTACTGATCGAAACCTTAATACTTCTTTTTTCGACCCAGCTGGAGGTGGGGATCCTATTTTATATCA
ACATTTATTT
>Cloeon_dipterum_voucher_SR9D09
TACTTTATACTTCATTTTTGGTGCATGAGCTGGAATAGTGGGCACTTCTTTGAGTTTATTAATTCGTGCAGA
GCTCGGTAATCCTGGTTCTTTAATTGGTGATGACCAAATTTATAATGTTATTGTTACTGCCCATGCTTTTAT
TATAATTTTCTTTATAGTTATACCAATTATGATTGGTGGTTTTGGTAATTGATTAGTTCCTCTTATATTAGG
AGCTCCTGATATAGCTTTTCCTCGTATAAATAATATAAGTTTTTGATTATTGCCTCCTTCATTGACTTTATT
AGTATCAAGTAGTTTAGTAGATATAGGAGCTGGTACGGGTTGAACTGTATATCCTCCTTTAGCGGCTAATAT
TGCTCATGGAGGGTCATCAGTTGATTACGCTATTTTTTCTTTACATTTAGCTGGGGTATCTTCTATTTTAGG
TGCTGTAAATTTTATTACAACAGTAATTAACATGCGTAGCCCTGGTATAACTTTAGATCGTATTCCTTTATT
TGTATGATCTGTTGTAATTACTGCTGTGTTATTGCTTTTATCGCTACCTGTATTAGCCGGTGCTATTACTAT
ACTTTTAACCGATCGTAATCTTAATACTTCTTTTTTCGATCCTGCTGGAGGTGGGGATCCAATTTTATATCA
ACATTTATTT
>Cloeon_dipterum_voucher_SR27D07
TACTCTATATTTTATTTTTGGTGCATGAGCTGGGATAGTTGGCACCTCACTGAGTTTATTAATTCGTGCAGA
ATTAGGTAACCCTGGTTCTTTAATTGGTGATGATCAAATTTACAATGTGATTGTTACTGCCCATGCTTTTAT
TATAATTTTCTTTATGGTTATACCAATTATGATTGGAGGTTTTGGTAATTGATTAGTACCTTTAATATTAGG
TGCTCCAGATATAGCATTCCCTCGTATAAATAATATAAGCTTTTGATTGTTACCTCCTTCATTAACTTTATT
AGTTTCAAGTAGTTTAGTAGATATGGGAGCTGGTACGGGTTGAACTGTTTACCCTCCTTTAGCTGCTAATAT
TGCTCATGGAGGGTCATCTGTGGATTACGCTATTTTTTCACTACACCTAGCCGGTGTTTCTTCTATTTTAGG
TGCTGTAAATTTTATTACAACAGTAATTAATATACGTAGTCCAGGTATGACTTTAGATCGAATTCCATTATT
TGTTTGGTCTGTTGTAATTACTGCTGTACTATTATTATTATCATTACCTGTGTTAGCTGGTGCTATTACTAT
GCTTTTGACCGATCGTAATCTTAATACCTCATTTTTCGACCCTGCTGGAGGTGGTGACCCTATTTTATATCA
GCATTTATTT
>Cloeon_dipterum_voucher_SR27D06
TACTCTATATTTTATTTTTGGTGCATGAGCTGGGATAGTTGGCACCTCACTGAGTTTATTAATTCGTGCAGA
ATTAGGTAACCCTGGTTCTTTAATTGGTGATGATCAAATTTACAATGTGATTGTTACTGCCCATGCTTTTAT
TATAATTTTCTTTATGGTTATACCAATTATGATTGGAGGTTTTGGTAATTGATTAGTACCTTTAATATTAGG
TGCTCCAGATATAGCATTCCCTCGTATAAATAATATAAGCTTTTGATTGTTACCTCCTTCATTAACTTTATT
AGTTTCAAGTAGTTTAGTAGATATGGGAGCTGGTACGGGTTGAACTGTTTACCCTCCTTTAGCTGCTAATAT
TGCTCATGGAGGGTCATCTGTGGATTACGCTATTTTTTCACTACACCTAGCCGGTGTTTCTTCTATTTTAGG
TGCTGTAAATTTTATTACAACAGTAATTAATATACGTAGTCCAGGTATGACTTTAGATCGAATTCCATTATT
TGTTTGGTCTGTTGTAATTACTGCTGTACTATTATTATTATCATTACCTGTGTTAGCTGGTGCTATTACTAT
GCTTTTGACCGATCGTAATCTTAATACCTCATTTTTCGACCCTGCTGGAGGTGGTGACCCTATTTTATATCA
GCATTTATTT
>Cloeon_dipterum_voucher_SR27B10
TACTTTATATTTCATTTTTGGTGCATGAGCTGGTATAGTGGGCACTTCGTTGAGTTTATTAATTCGTGCAGA
ATTAGGTAATCCTGGTTCTTTAATTGGTGATGATCAAATTTACAATGTTATTGTTACTGCTCATGCTTTTAT
CATAATTTTCTTTATGGTTATACCTATTATGATTGGAGGTTTTGGTAATTGATTAGTTCCTTTAATATTAGG
TGCTCCTGACATAGCTTTTCCACGTATAAATAATATAAGTTTTTGGTTGCTACCCCCTTCATTAACTTTATT
AGTTTCAAGTAGTTTAGTAGATATAGGAGCTGGTACGGGTTGGACTGTGTATCCTCCTTTAGCTGCTAATAT
TGCTCACGGAGGCTCATCTGTGGATTACGCTATTTTCTCATTACATTTAGCTGGTGTATCCTCTATTTTGGG
TGCGGTAAATTTCATTACTACAGTAATTAATATACGTAGTCCAGGTATAACTTTAGATCGAATTCCTTTATT
TGTATGATCTGTTGTCATTACAGCTGTTTTATTACTATTATCATTACCTGTATTAGCTGGTGCAATTACTAT
ACTTTTGACTGATCGTAATCTTAATACCTCTTTTTTTGACCCTGCTGGAGGTGGTGATCCTATTTTATATCA
ACACTTATTT
>Cloeon_dipterum_voucher_SR27B09
TACTCTATATTTTATTTTTGGTGCATGAGCTGGGATAGTTGGCACCTCACTGAGTTTATTAATTCGTGCAGA
ATTAGGTAACCCTGGTTCTTTAATTGGTGATGATCAAATTTACAATGTGATTGTTACTGCCCATGCTTTTAT
TATAATTTTCTTTATGGTTATACCAATTATGATTGGAGGTTTTGGTAATTGATTAGTACCTTTAATATTAGG
TGCTCCAGATATAGCATTCCCTCGTATAAATAATATAAGCTTTTGATTGTTACCTCCTTCATTAACTTTATT
AGTTTCAAGTAGTTTAGTAGATATGGGAGCTGGTACGGGTTGAACTGTTTACCCTCCTTTAGCTGCTAATAT
TGCTCATGGAGGGTCATCTGTGGATTACGCTATTTTTTCACTACACCTAGCCGGTGTTTCTTCTATTTTAGG
TGCTGTAAATTTTATTACAACAGTAATTAATATACGTAGTCCAGGTATGACTTTAGATCGAATTCCATTATT
TGTTTGGTCTGTTGTAATTACTGCTGTACTATTATTATTATCATTACCTGTGTTAGCTGGTGCTATTACTAT
GCTTTTGACCGATCGTAATCTTAATACCTCATTTTTCGACCCTGCTGGAGGTGGTGACCCTATTTTATATCA
GCATTTATTT
>Cloeon_dipterum_voucher_SR27B08
TACTTTATATTTCATTTTTGGTGCATGAGCTGGTATAGTGGGCACTTCGTTGAGTTTATTAATTCGTGCAGA
ATTAGGTAATCCTGGTTCTTTAATTGGTGATGATCAAATTTACAATGTTATTGTTACTGCTCATGCTTTTAT
CATAATTTTCTTTATGGTTATACCTATTATGATTGGAGGTTTTGGTAATTGATTAGTTCCTTTAATATTAGG
TGCTCCTGACATAGCTTTTCCACGTATAAATAATATAAGTTTTTGGTTGCTACCCCCTTCATTAACTTTATT
AGTTTCAAGTAGTTTAGTAGATATAGGAGCTGGTACGGGTTGGACTGTGTATCCTCCTTTAGCTGCTAATAT
TGCTCACGGAGGCTCATCTGTGGATTACGCTATTTTCTCATTACATTTAGCTGGTGTATCCTCTATTTTGGG
TGCGGTAAATTTCATTACTACAGTAATTAATATACGTAGTCCAGGTATAACTTTAGATCGAATTCCTTTATT
TGTATGATCTGTTGTCATTACAGCTGTTTTATTACTATTATCATTACCTGTATTAGCTGGTGCAATTACTAT
ACTTTTGACTGATCGTAATCTTAATACCTCTTTTTTTGACCCTGCTGGAGGTGGTGATCCTATTTTATATCA
ACACTTATTT
>Cloeon_dipterum_voucher_SR27B07
TACTCTATATTTTATTTTTGGTGCATGAGCTGGGATAGTTGGCACCTCACTGAGTTTATTAATTCGTGCAGA
ATTAGGTAACCCTGGTTCTTTAATTGGTGATGATCAAATTTACAATGTGATTGTTACTGCCCATGCTTTTAT
TATAATTTTCTTTATGGTTATACCAATTATGATTGGAGGTTTTGGTAATTGATTAGTACCTTTAATATTAGG
TGCTCCAGATATAGCATTCCCTCGTATAAATAATATAAGCTTTTGATTGTTACCTCCTTCATTAACTTTATT
AGTTTCAAGTAGTTTAGTAGATATGGGAGCTGGTACGGGTTGAACTGTTTACCCTCCTTTAGCTGCTAATAT
TGCTCATGGAGGGTCATCTGTGGATTACGCTATTTTTTCACTACACCTAGCCGGTGTTTCTTCTATTTTAGG
TGCTGTAAATTTTATTACAACAGTAATTAATATACGTAGTCCAGGTATGACTTTAGATCGAATTCCATTATT
TGTTTGGTCTGTTGTAATTACTGCTGTACTATTATTATTATCATTACCTGTGTTAGCTGGTGCTATTACTAT
GCTTTTGACCGATCGTAATCTTAATACCTCATTTTTCGACCCTGCTGGAGGTGGTGACCCTATTTTATATCA
GCATTTATTT
>Cloeon_dipterum_voucher_SR11G07
TACTTTATACTTCATTTTTGGTGCATGAGCTGGAATAGTGGGCACTTCTTTGAGTTTATTAATTCGTGCAGA
ACTAGGTAATCCTGGTTCTTTAATTGGTGATGACCAAATTTATAATGTTATTGTTACTGCCCATGCTTTTAT
TATAATTTTCTTTATAGTTATACCGATTATGATTGGTGGTTTTGGTAATTGATTAGTTCCTCTTATATTAGG
AGCTCCTGATATAGCTTTTCCTCGTATAAATAATATAAGTTTTTGATTATTGCCTCCTTCATTGACTTTATT
AGTATCAAGTAGTTTAGTAGATATAGGAGCTGGTACGGGTTGAACTGTGTATCCTCCTTTAGCGGCTAATAT
TGCTCATGGAGGGTCATCAGTTGACTACGCTATTTTTTCTTTACATTTAGCTGGGGTATCTTCTATTTTAGG
CGCTGTAAATTTTATTACAACAGTAATTAACATGCGTAGCCCTGGTATAACTTTAGATCGTATTCCTTTATT
TGTATGATCTGTTGTAATTACTGCTGTGTTATTGCTTTTATCGCTACCTGTATTAGCCGGTGCTATTACTAT
ACTTTTAACTGATCGTAATCTTAATACTTCTTTTTTCGATCCTGCTGGAGGTGGGGATCCTATTTTATATCA
ACATTTATTT
>Cloeon_dipterum_voucher_SR11G06
NNNNNNNNNNTTCATTTTTGGTGCATGAGCTGGTATAGTGGGCACCTCTTTAAGNTTATTAATTCGTGCAGA
ATTAGGTAATCCTGGTTCCTTAATTGGTGATGATCAAATTTATAATGTTATTGTTACAGCTCATGCTTTTAT
CATGATTTTCTTTATAGTTATACCAATTATAATTGGNGGTTTTGGCAATTGATTGGTACCTCTAATATTAGG
TGCTCCAGATATGGCTTTCCCTCGTATAAATAATATAAGTTTTTGGTTGTTACCTCCTTCATTAACTTTATT
AATTTCAAGNAGNTTAGTAGATATAGGGGCTGGTACGGGTTGAACTGTGTATCCTCCTTTAGCTGCTAATAT
TGCTCATGGTGGTTCATCTGTAGATTATGCTATTTTTTCATTACATTTAGCCGGTGTCTCTTCTATTTTAGG
TGCTGTAAATTTTATTACAACAGTAATTAATATACGTAGTCCAGGTATAACCTTAGATCGAATCCCCTTATT
TGTTTGGTCAGTTGTTATTACTGCTGTGTTATTGTTATTATCTTTACCTGTGTTAGCTGGTGCAATTACTAT
GCTTTTGACTGATCGTAATCTTAATACNTCNTTTTTTGATCCTGCTGGAGGNGGTGATCCTATTTTATATCA
ACACTTATTT
>Cloeon_dipterum_voucher_SR11D05
TACTTTATACTTCATTTTTGGTGCATGAGCTGGAATAGTGGGCACTTCTTTGAGTTTATTAATTCGTGCAGA
ACTAGGTAATCCTGGTTCTTTAATTGGTGATGACCAAATTTATAATGTTATTGTTACTGCCCATGCTTTTAT
TATAATTTTCTTTATAGTTATACCAATTATGATTGGTGGTTTTGGTAATTGATTAGTTCCTCTTATATTAGG
AGCACCTGATATAGCTTTTCCTCGTATAAATAATATAAGTTTTTGATTATTGCCTCCTTCATTGACTTTATT
AGTGTCAAGTAGTTTAGTAGATATAGGAGCTGGTACGGGTTGAACTGTGTATCCTCCTTTAGCGGCTAATAT
TGCTCATGGAGGGTCATCAGTTGATTACGCTATTTTTTCTTTACATTTAGCTGGGGTATCTTCTATTTTAGG
CGCTGTAAATTTTATTACAACAGTAATTAACATGCGTAGCCCTGGTATAACTTTAGATCGTATTCCTTTATT
TGTATGATCTGTTGTAATTACTGCTGTGTTATTGCTTTTATCGCTACCTGTATTAGCCGGTGCTATTACTAT
ACTTTTAACTGATCGTAATCTTAATACTTCTTTTTTCGATCCTGCTGGAGGTGGGGATCCTATTTTATATCA
ACATTTATTT
>Cloeon_dipterum_voucher_SR11D03
TACTTTATATTTCATTTTTGGTGCATGAGCTGGAATAGTGGGCACTTCTTTGAGTTTATTAATTCGTGCAGA
GCTAGGTAATCCTGGTTCTTTAATTGGTGATGATCAAATTTATAATGTTATTGTTACTGCCCATGCTTTTAT
TATAATTTTCTTTATAGTTATACCAATTATGATTGGTGGTTTTGGTAATTGATTAGTTCCTCTTATATTAGG
AGCTCCTGATATAGCTTTTCCTCGTATAAATAATATAAGTTTTTGGTTATTGCCTCCTTCATTGACTTTATT
AGTATCAAGTAGTTTAGTAGATATAGGAGCTGGTACGGGTTGAACTGTGTATCCTCCTTTAGCGGCTAATAT
CGCTCATGGAGGGTCATCAGTTGATTACGCTATTTTTTCTTTACATTTAGCTGGGGTATCTTCTATTTTAGG
TGCTGTAAATTTTATTACAACAGTAATTAACATGCGTAGCCCTGGTATAACTTTAGATCGTATTCCTTTATT
TGTATGATCAGTTGTAATTACTGCTGTGTTATTGCTTTTATCGCTACCTGTATTAGCCGGTGCTATTACTAT
ACTTTTAACCGATCGTAATCTTAATACTTCTTTTTTCGATCCTGCTGGAGGTGGGGATCCTATTTTATATCA
ACATTTATTT
>Cloeon_dipterum_voucher_SR11A12
TACTTTATACTTCATTTTTGGTGCATGAGCTGGAATAGTGGGCACTTCTTTGAGTTTATTAATTCGTGCAGA
GCTAGGTAACCCTGGTTCTTTAATTGGTGATGACCAAATTTATAATGTTATTGTTACTGCCCATGCTTTTAT
CATAATTTTCTTTATAGTTATACCAATTATGATTGGTGGTTTTGGTAATTGATTAGTTCCTCTTATATTAGG
AGCTCCTGATATAGCTTTTCCTCGTATAAATAATATAAGTTTTTGATTATTGCCTCCTTCATTGACTTTATT
AGTATCAAGTAGTTTAGTAGATATAGGAGCTGGTACGGGTTGAACTGTGTATCCTCCTTTAGCGGCTAATAT
TGCTCATGGAGGGTCATCAGTTGATTACGCTATTTTTTCTTTACATTTAGCTGGGGTATCTTCTATTTTAGG
TGCTGTAAATTTTATTACAACAGTAATTAATATGCGTAGCCCTGGTATAACTTTAGACCGTATTCCTTTATT
TGTATGATCTGTTGTAATTACTGCTGTGTTATTGCTTTTATCGCTACCTGTATTAGCTGGTGCTATTACTAT
ACTTTTAACTGATCGTAATCTTAATACTTCTTTTTTCGATCCTGCTGGAGGTGGGGATCCTATTTTATATCA
ACATTTATTT
>Cloeon_dipterum_voucher_SR11A11
TACTTTATATTTCATTTTTGGTGCATGAGCTGGAATAGTGGGCACTTCTTTGAGTTTATTAATTCGTGCAGA
GCTAGGTAATCCTGGTTCTTTAATTGGTGATGATCAAATTTATAATGTTATTGTTACTGCCCATGCTTTTAT
TATAATTTTCTTTATAGTTATACCAATTATGATTGGTGGTTTTGGTAATTGATTAGTTCCTCTTATATTAGG
GGCTCCTGATATAGCTTTTCCTCGTATAAATAATATAAGTTTTTGGTTATTGCCTCCTTCATTGACTTTATT
AGTATCAAGTAGTTTAGTAGATATAGGAGCTGGTACGGGTTGAACTGTGTATCCTCCTTTAGCGGCTAATAT
TGCTCATGGAGGGTCATCAGTTGATTACGCTATTTTTTCTTTACATTTAGCTGGGGTATCTTCTATTTTAGG
TGCTGTAAATTTTATTACAACAGTAATTAACATGCGTAGCCCTGGTATAACTTTAGATCGTATTCCTTTATT
TGTATGATCTGTTGTAATTACTGCTGTGTTATTGCTTTTATCGCTACCTGTATTAGCAGGTGCTATTACTAT
ACTTTTAACCGATCGTAATCTTAATACTTCTTTTTTCGATCCTGCTGGAGGTGGGGATCCTATTTTATATCA
ACATTTATTT
>Cloeon_dipterum_voucher_SR11A08
TACTTTATACTTCATTTTTGGTGCATGAGCTGGAATAGTGGGCACTTCTTTGAGTTTATTAATTCGTGCAGA
GCTAGGTAACCCTGGTTCTTTAATTGGTGATGACCAAATTTATAATGTTATTGTTACTGCCCATGCTTTTAT
CATAATTTTCTTTATAGTTATACCAATTATGATTGGTGGTTTTGGTAACTGATTAGTTCCTCTTATATTAGG
AGCTCCTGATATAGCTTTTCCTCGTATAAATAATATAAGTTTTTGATTATTGCCTCCTTCATTGACTTTATT
AGTATCAAGTAGTTTAGTAGATATAGGAGCTGGTACGGGTTGAACTGTGTATCCTCCTTTAGCGGCTAATAT
CGCTCATGGAGGGTCATCAGTTGATTACGCTATTTTTTCTTTACATTTAGCTGGGGTATCTTCTATTTTAGG
TGCTGTAAATTTTATTACAACAGTAATTAATATGCGTAGCCCTGGTATAACTTTAGACCGTATTCCTTTATT
TGTATGATCTGTTGTAATTACTGCTGTGTTATTGCTTTTATCGCTACCTGTATTAGCTGGTGCTATTACTAT
ACTTTTAACTGATCGTAATCTTAATACTTCTTTTTTCGATCCTGCTGGAGGTGGGGATCCTATTTTATATCA
ACATTTATTT
>Cloeon_dipterum_voucher_SR11A06
TACTTTATACTTCATTTTTGGTGCATGAGCTGGGATAGTGGGCACTTCTTTGAGTTTATTAATTCGTGCAGA
ACTAGGTAATCCTGGTTCTTTAATTGGTGATGACCAAATTTATAATGTTATTGTTACTGCCCATGCTTTTAT
TATAATTTTCTTTATAGTTATACCAATTATGATTGGTGGTTTTGGTAATTGATTAGTTCCTCTTATATTAGG
AGCTCCTGATATAGCTTTTCCTCGTATAAATAATATAAGTTTTTGATTATTGCCCCCTTCATTGACTTTATT
AGTATCAAGTAGTTTAGTAGATATAGGAGCTGGTACGGGTTGAACTGTGTATCCTCCTTTAGCGGCTAATAT
TGCTCATGGAGGGTCATCAGTTGATTACGCTATTTTTTCTTTACATTTAGCTGGAGTATCTTCTATTTTAGG
CGCTGTAAATTTTATTACAACAGTAATTAACATGCGTAGCCCTGGTATAACTTTAGATCGTATTCCTTTATT
TGTATGATCTGTTGTAATTACTGCTGTGTTATTGCTTTTATCGCTACCTGTATTAGCCGGTGCTATTACTAT
ACTTTTAACTGATCGTAATCTTAATACTTCTTTTTTCGATCCTGCTGGAGGTGGGGATCCTATTTTATATCA
ACATTTATTT
>Cloeon_dipterum_voucher_SR11A05
TACTTTATATTTCATTTTTGGTGCATGAGCTGGTATAGTGGGCACCTCTTTAAGTTTATTAATTCGTGCAGA
ATTAGGTAATCCTGGTTCCTTAATTGGTGATGATCAAATTTATAATGTTATTGTTACAGCTCATGCTTTTAT
CATGATTTTCTTTATAGTTATACCAATTATAATTGGTGGTTTTGGCAATTGATTGGTACCTCTAATATTAGG
TGCTCCAGATATGGCTTTCCCTCGTATAAATAATATAAGTTTTTGGTTGTTACCTCCTTCATTAACTTTATT
AATTTCAAGTAGTTTAGTAGATATAGGGGCTGGTACGGGTTGAACTGTGTATCCTCCTTTAGCTGCTAATAT
TGCTCATGGTGGTTCATCTGTAGATTATGCTATTTTTTCATTACATTTAGCCGGTGTCTCTTCTATTTTAGG
TGCTGTAAATTTTATTACAACAGTAATTAATATACGTAGTCCAGGTATAACCTTAGATCGAATCCCCTTATT
TGTTTGGTCAGTTGTTATTACTGCTGTGTTATTGTTATTATCTTTACCTGTGTTAGCTGGTGCAATTACTAT
GCTTTTGACTGATCGTAATCTTAATACCTCCTTTTTTGATCCTGCTGGAGGTGGTGATCCTATTTTATATCA
GCACTTATTT
>Cloeon_dipterum_voucher_SR27C11
TACTTTATATTTCATTTTTGGTGCATGAGCTGGTATAGTGGGCACTTCGTTGAGTTTATTAATTCGTGCAGA
ATTAGGTAATCCTGGTTCTTTAATTGGTGATGATCAAATTTACAATGTTATTGTTACTGCTCATGCTTTTAT
CATAATTTTCTTTATGGTTATACCTATTATGATTGGAGGTTTTGGTAATTGATTAGTTCCTTTAATATTAGG
TGCTCCTGACATAGCTTTTCCACGTATAAATAATATAAGTTTTTGGTTGCTACCCCCTTCATTAACTTTATT
AGTTTCAAGTAGTTTAGTAGATATAGGAGCTGGTACGGGTTGGACTGTGTATCCTCCTTTAGCTGCTAATAT
TGCTCACGGAGGCTCATCTGTGGATTACGCTATTTTCTCATTACATTTAGCTGGTGTATCCTCTATTTTGGG
TGCGGTAAATTTCATTACTACAGTAATTAATATACGTAGTCCAGGTATAACTTTAGATCGAATTCCTTTATT
TGTATGATCTGTTGTCATTACAGCTGTTTTATTACTATTATCATTACCTGTATTAGCTGGTGCAATTACTAT
ACTTTTGACTGATCGTAATCTTAATACCTCTTTTTTTGACCCTGCTGGAGGTGGTGATCCTATTTTATATCA
ACACTTATTT
>Cloeon_dipterum_voucher_SR27C07
TACTCTATATTTTATTTTTGGTGCATGAGCTGGGATAGTTGGCACCTCACTGAGTTTATTAATTCGTGCAGA
ATTAGGTAACCCTGGTTCTTTAATTGGTGATGATCAAATTTACAATGTGATTGTTACTGCCCATGCTTTTAT
TATAATTTTCTTTATGGTTATACCAATTATGATTGGAGGTTTTGGTAATTGATTAGTACCTTTAATATTAGG
TGCTCCAGATATAGCATTCCCTCGTATAAATAATATAAGCTTTTGATTGTTACCTCCTTCATTAACTTTATT
AGTTTCAAGTAGTTTAGTAGATATGGGAGCTGGTACGGGTTGAACTGTTTACCCTCCTTTAGCTGCTAATAT
TGCTCATGGAGGGTCATCTGTGGATTACGCTATTTTTTCACTACACCTAGCCGGTGTTTCTTCTATTTTAGG
TGCTGTAAATTTTATTACAACAGTAATTAATATACGTAGTCCAGGTATGACTTTAGATCGAATTCCATTATT
TGTTTGGTCTGTTGTAATTACTGCTGTACTATTATTATTATCATTACCTGTGTTAGCTGGTGCTATTACTAT
GCTTTTGACCGATCGTAATCTTAATACCTCATTTTTCGACCCTGCTGGAGGTGGTGACCCTATTTTATATCA
GCATTTATTT
>Cloeon_dipterum_voucher_SR27C06
TACTCTATATTTTATTTTTGGTGCATGAGCTGGGATAGTTGGCACCTCACTGAGTTTATTAATTCGTGCAGA
ATTAGGTAACCCTGGTTCTTTAATTGGTGATGATCAAATTTACAATGTGATTGTTACTGCCCATGCTTTTAT
TATAATTTTCTTTATGGTTATACCAATTATGATTGGAGGTTTTGGTAATTGATTAGTACCTTTAATATTAGG
TGCTCCAGATATAGCATTCCCTCGTATAAATAATATAAGCTTTTGATTGTTACCTCCTTCATTAACTTTATT
AGTTTCAAGTAGTTTAGTAGATATGGGAGCTGGTACGGGTTGAACTGTTTACCCTCCTTTAGCTGCTAATAT
TGCTCATGGAGGGTCATCTGTGGATTACGCTATTTTTTCACTACACCTAGCCGGTGTTTCTTCTATTTTAGG
TGCTGTAAATTTTATTACAACAGTAATTAATATACGTAGTCCAGGTATGACTTTAGATCGAATTCCATTATT
TGTTTGGTCTGTTGTAATTACTGCTGTACTATTATTATTATCATTACCTGTGTTAGCTGGTGCTATTACTAT
GCTTTTGACCGATCGTAATCTTAATACCTCATTTTTCGACCCTGCTGGAGGTGGTGACCCTATTTTATATCA
GCATTTATTT
>Cloeon_dipterum_voucher_SR26E03
TACTCTATATTTTATTTTTGGTGCATGAGCTGGGATAGTTGGCACCTCACTGAGTTTATTAATTCGTGCAGA
ATTAGGTAACCCTGGTTCTTTAATTGGTGATGATCAAATTTACAATGTGATTGTTACTGCCCATGCTTTTAT
TATAATTTTCTTTATGGTTATACCAATTATGATTGGAGGTTTTGGTAATTGATTAGTACCTTTAATATTAGG
TGCTCCAGATATAGCATTCCCTCGTATAAATAATATAAGCTTTTGATTGTTACCTCCTTCATTAACTTTATT
AGTTTCAAGTAGTTTAGTAGATATGGGAGCTGGTACGGGTTGAACTGTTTACCCTCCTTTAGCTGCTAATAT
TGCTCATGGAGGGTCATCTGTGGATTACGCTATTTTTTCACTACACNTAGCCGGTGTTTCTTCTATTTTAGG
TGCTGTAAATTTTATTACAACAGTAATTAATATACGTAGTCCAGGTATGACTTTAGATCGAATTCCATTATT
TGTTTGGTCTGTTGTAATTACTGCTGTACTATTATTATTATCATTACCTGTGTTAGCTGGTGCTATTACTAT
GCTTTTGACCGATCGTAATCTTAATACCTCATTTTTCGACCCTGCTGGAGGTGGTGACCCTATTTTATATCA
GCATTTATTT
>Cloeon_dipterum_voucher_SR27G02
TACTTTATATTTCATTTTTGGTGCATGAGCTGGTATAGTGGGCACCTCTTTAAGTTTATTAATTCGTGCAGA
ATTAGGTAATCCTGGTTCCTTAATTGGTGATGATCAAATTTATAATGTTATTGTTACAGCTCATGCTTTTAT
CATGATTTTCTTTATAGTTATACCAATTATAATTGGTGGTTTTGGCAATTGATTGGTACCTCTAATATTAGG
TGCTCCAGATATGGCTTTCCCTCGTATAAATAATATAAGTTTTTGGTTGTTACCTCCTTCATTAACTTTATT
AATTTCAAGTAGTTTAGTAGATATAGGGGCTGGTACGGGTTGAACTGTGTATCCTCCTTTAGCTGCTAATAT
TGCTCATGGTGGTTCATCTGTAGATTATGCTATTTTTTCATTACATTTAGCCGGTGTCTCTTCTATTTTAGG
TGCTGTAAATTTTATTACAACAGTAATTAATATACGTAGTCCAGGTATAACCCTAGATCGAATCCCCTTATT
TGTTTGGTCAGTTGTTATTACTGCTGTGTTATTGTTATTATCTTTACCTGTGTTAGCTGGTGCAATTACTAT
GCTTTTGACTGATCGTAATCTTAATACCTCCTTTTTTGATCCTGCTGGAGGTGGTGATCCTATTTTATATCA
GCACTTATTT
>Cloeon_dipterum_voucher_SR27G01
TACTTTATATTTCATTTTTGGTGCATGAGCTGGTATAGTGGGCACCTCTTTAAGTTTATTAATTCGTGCAGA
ATTAGGTAATCCTGGTTCCTTAATTGGTGATGATCAAATTTATAATGTTATTGTTACAGCTCATGCTTTTAT
CATGATTTTCTTTATAGTTATACCAATTATAATTGGTGGTTTTGGCAATTGATTGGTACCTCTAATATTAGG
TGCTCCAGATATGGCTTTCCCTCGTATAAATAATATAAGTTTTTGGTTATTACCTCCTTCATTAACTTTATT
AGTTTCAAGTAGTTTAGTAGATATAGGGGCTGGTACGGGTTGAACTGTGTATCCTCCTTTAGCTGCTAATAT
TGCTCATGGTGGTTCATCTGTAGATTATGCTATTTTTTCATTACATTTAGCCGGTGTCTCTTCTATTTTAGG
TGCTGTAAATTTTATTACAACAGTAATTAATATACGTAGTCCAGGTATAACCTTAGATCGAATCCCCTTATT
TGTTTGGTCAGTTGTTATTACTGCTGTGTTATTGTTATTATCTTTACCTGTGTTAGCTGGTGCAATTACTAT
GCTTTTGACTGATCGTAATCTTAATACCTCCTTTTTTGATCCTGCTGGAGGTGGTGATCCTATTTTATATCA
GCACTTATTT
>Cloeon_dipterum_voucher_SR27F12
TACTTTATATTTCATTTTTGGTGCATGAGCTGGTATAGTGGGCACCTCTTTAAGTTTATTAATTCGTGCAGA
ATTAGGTAATCCTGGTTCCTTAATTGGTGATGATCAAATTTATAATGTTATTGTTACAGCTCATGCTTTTAT
CATGATTTTCTTTATAGTTATACCAATTATAATTGGTGGTTTTGGCAATTGATTGGTACCTCTAATATTAGG
TGCTCCAGATATGGCTTTCCCTCGTATAAATAATATAAGTTTTTGGTTGTTACCTCCTTCATTAACTTTATT
AATTTCAAGTAGTTTAGTAGATATAGGGGCTGGTACGGGTTGAACTGTGTATCCTCCTTTAGCTGCTAATAT
TGCTCATGGTGGTTCATCTGTAGATTATGCTATTTTTTCATTACATTTAGCCGGTGTCTCTTCTATTTTAGG
TGCTGTAAATTTTATTACAACAGTAATTAATATACGTAGTCCAGGTATAACCTTAGATCGAATCCCCTTATT
TGTTTGGTCAGTTGTTATTACTGCTGTGTTATTGTTATTATCTTTACCTGTGTTAGCTGGTGCAATTACTAT
GCTTTTGACTGATCGTAATCTTAATACCTCCTTTTTTGATCCTGCTGGAGGTGGTGATCCTATTTTATATCA
GCACTTATTT
>Cloeon_dipterum_voucher_SR27F11
TACTTTATATTTCATTTTTGGTGCATGAGCTGGTATAGTGGGCACCTCTTTAAGTTTATTAATTCGTGCAGA
ATTAGGTAATCCTGGTTCCTTAATTGGTGATGATCAAATTTATAATGTTATTGTTACAGCTCATGCTTTTAT
CATGATTTTCTTTATAGTTATACCAATTATAATTGGTGGTTTTGGCAATTGATTGGTACCTCTAATATTAGG
TGCTCCAGATATGGCTTTCCCTCGTATAAATAATATAAGTTTTTGGTTGTTACCTCCTTCATTAACTTTATT
AATTTCAAGTAGTTTAGTAGATATAGGGGCTGGTACGGGTTGAACTGTGTATCCTCCTTTAGCTGCTAATAT
TGCTCATGGTGGTTCATCTGTAGATTATGCTATTTTTTCATTACATTTAGCCGGTGTCTCTTCTATTTTAGG
TGCTGTAAATTTTATTACAACAGTAATTAATATACGTAGTCCAGGTATAACCTTAGATCGAATCCCCTTATT
TGTTTGGTCAGTTGTTATTACTGCTGTGTTATTGTTATTATCTTTACCTGTGTTAGCTGGTGCAATTACTAT
GCTTTTGACTGATCGTAATCTTAATACCTCCTTTTTTGATCCTGCTGGAGGTGGTGATCCTATTTTATATCA
GCACTTATTT
>Cloeon_dipterum_voucher_SR27F10
TACTTTATATTTCATTTTTGGTGCATGAGCTGGTATAGTGGGCACCTCTTTAAGTTTATTAATTCGTGCAGA
ATTAGGTAATCCTGGTTCCTTAATTGGTGATGATCAAATTTATAATGTTATTGTTACAGCTCATGCTTTTAT
CATGATTTTCTTTATAGTTATACCAATTATAATTGGTGGTTTTGGCAATTGATTGGTACCTCTAATATTAGG
TGCTCCAGATATGGCTTTCCCTCGTATAAATAATATAAGTTTTTGGTTATTACCTCCTTCATTAACTTTATT
AGTTTCAAGTAGTTTAGTAGATATAGGGGCTGGTACGGGTTGAACTGTGTATCCTCCTTTAGCTGCTAATAT
TGCTCATGGTGGTTCATCTGTAGATTATGCTATTTTTTCATTACATTTAGCCGGTGTCTCTTCTATTTTAGG
TGCTGTAAATTTTATTACAACAGTAATTAATATACGTAGTCCAGGTATAACCTTAGATCGAATCCCCTTATT
TGTTTGGTCAGTTGTTATTACTGCTGTGTTATTGTTATTATCTTTACCTGTGTTAGCTGGTGCAATTACTAT
GCTTTTGACTGATCGTAATCTTAATACCTCCTTTTTTGATCCTGCTGGAGGTGGTGATCCTATTTTATATCA
GCACTTATTT
>Cloeon_dipterum_voucher_SR22D02
TACTTTATACTTCATTTTTGGTGCATGAGCTGGAATAGTGGGCACTTCTTTGAGTTTATTAATTCGTGCAGA
GCTAGGTAATCCTGGTTCTTTAATTGGTGATGACCAAATTTATAATGTTATTGTTACTGCCCATGCTTTTAT
TATAATTTTCTTTATAGTTATACCAATTATGATTGGTGGTTTTGGTAATTGATTAGTTCCTCTTATATTAGG
AGCTCCTGATATAGCTTTTCCTCGTATAAATAATATAAGTTTTTGATTATTGCCTCCTTCATTGACTTTATT
AGTATCAAGTAGTTTAGTAGATATAGGAGCTGGTACGGGTTGAACTGTGTATCCTCCTTTAGCGGCTAATAT
TGCTCATGGAGGGTCATCAGTTGATTACGCTATTTTTTCTTTACATTTAGCTGGAGTATCTTCTATTTTAGG
TGCTGTAAATTTTATTACAACAGTAATTAATATGCGTAGCCCTGGTATGACTTTAGACCGTATTCCTTTATT
TGTATGATCTGTTGTAATTACTGCTGTGTTATTGCTTTTATCGTTACCTGTATTAGCCGGTGCTATTACTAT
ACTTTTAACTGATCGTAATCTTAATACTTCTTTTTTCGATCNNNNNNNNNNNNNNNNNNNNNNNNNNNNNNN
NNNNNNNNNN
>Cloeon_dipterum_voucher_SR22B10
TACTTTATACTTCATTTTTGGTGCATGAGCTGGTATAGTGGGCACTTCATTGAGTTTATTAATTCGTGCGGA
ACTAGGGAATCCTGGGTCTTTAATTGGTGATGATCAAATTTATAATGTTATTGTTACTGCTCACGCTTTTAT
TATAATTTTCTTTATGGTTATACCAATCATGATTGGAGGTTTTGGTAATTGATTAGTACCTCTTATATTAGG
AGCACCTGACATGGCCTTCCCTCGTATAAATAATATAAGTTTTTGATTATTACCTCCTTCATTAACTTTATT
AGTATCAAGTAGTTTAGTTGATATGGGAGCCGGTACGGGCTGAACAGTTTATCCTCCTTTAGCTGCAAATAT
TGCTCATGGAGGGTCATCCGTTGATTATGCTATTTTTTCTTTACATTTAGCTGGGGTATCTTCTATTTTAGG
TGCTGTAAATTTTATTACAACAGTAATTAATATGCGTAGTCCGGGTATAACTTTAGATCGAATTCCNNNNNN
NNNNNNNNNNNNNNNNNNNNNNNNNNNNNNNNNNNNNNNNNNNNNNNNNNNNNNNNNNNNNNNNNNNNNNNN
NNNNNNNNNNNNNNNNNNNNNNNNNNNNNNNNNNNNNNNNNNNNNNNNNNNNNNNNNNNNNNNNNNNNNNNN
NNNNNNNNNN
>Cloeon_dipterum_voucher_SR13G05
NNNNNNNNNNNNNNNNNNNNNNNNNNNAGCTGGTATAGTGGGCACTTCATTGAGTTTATTAATTCGTGCGGA
ACTAGGGAATCCTGGATCTTTAATTGGTGATGATCAAATTTATAATGTTATTGTTACTGCTCACGCTTTTAT
TATAATTTTCTTTATGGTTATACCAATCATGATTGGAGGTTTTGGTAATTGATTAGTACCTCTTATATTAGG
AGCACCTGATATGGCCTTCCCTCGTATAAATAATATAAGTTTTTGATTATTACCTCCTTCATTAACTTTATT
AGTATCAAGTAGTTTAGTTGATATGGGAGCCGGTACAGGCTGAACAGTTTATCCTCCTTTAGCTGCAAATAT
TGCTCATGGAGGGTCATCCGTTGATTATGCTATTTTTTCTTTACATTTAGCTGGGGTATCTTCTATTTTAGG
TGCTGTAAATTTTATTACAACAGTAATTAATATGCGTAGTCCGGGTATAACTTTAGATCGAATTCCTTTATT
TGTATGATCTGTTGTAATTACTGCTGTTTTATTATTATTATCACTACCTGTGTTAGCTGGTGCTATTACTAT
ACTTTTAACTGATCGTAATCTTAATACTTCTTTTTTTGATCCTGCTGGAGGTGGTGATCCTATTTTATACCA
ACATTTATTT
>Cloeon_dipterum_voucher_SR13G04
TACTTTATACTTCATTTTTGGTGCATGAGCTGGTATAGTGGGCACTTCATTGAGTTTATTAATTCGTGCGGA
ACTAGGGAATCCTGGGTCTTTAATTGGTGATGATCAAATTTATAATGTTATTGTTACTGCTCACGCTTTTAT
TATAATTTTCTTTATGGTTATACCAATCATGATTGGAGGTTTTGGTAATTGATTAGTACCTCTTATATTAGG
AGCACCTGACATGGCCTTCCCTCGTATAAATAATATAAGTTTTTGATTATTACCTCCTTCATTAACTTTATT
AGTATCAAGTAGTTTAGTTGATATGGGAGCCGGTACGGGCTGAACAGTTTATCCTCCTTTAGCTGCAAATAT
TGCTCATGGAGGGTCATCCGTTGATTATGCTATTTTTTCTTTACATTTAGCTGGGGTATCTTCTATTTTAGG
TGCTGTAAATTTTATTACAACAGTAATTAATATGCGTAGTCCGGGTATAACTTTAGATCAAATTCCTTTATT
TGTATGATCTGTTGTAATTACTGCTGTTTTATTATTATTATCACTACCTGTGTTAGCTGGTGCTATTACTAT
ACTTTTAACTGATCGTAATCTTAATACTTCTTTTTTTGATCCTGCTGGAGGTGGTGATCCTATTTTATACCA
ACATTTATTT
>Cloeon_dipterum_voucher_SR15G06
TACTTTATACTTCATTTTTGGTGCATGAGCTGGTATAGTGGGCACTTCATTGAGTTTATTAATTCGTGCGGA
ACTAGGTAATCCTGGGTCTTTAATTGGTGACGACCAAATTTATAATGTTATTGTTACTGCTCACGCTTTTAT
TATGATTTTCTTTATGGTTATACCAATTATGATTGGAGGTTTTGGTAATTGATTAGTACCACTTATATTAGG
AGCACCCGACATGGCTTTCCCTCGTATAAATAATATGAGTTTTTGATTATTACCTCCTTCATTAACTTTATT
AGTATCAAGTAGTTTAGTTGATATGGGAGCTGGAACGGGCTGAACAGTTTATCCTCCTTTAGCGGCGAATAT
TGCTCATGGAGGTTCATCCGTTGATTACGCTATTTTTTCTTTACATTTAGCTGGGGTGTCTTCTATTTTAGG
TGCTGTAAATTTTATTACAACAGTAATTAATATGCGTAGTCCGGGTATAACTTTAGATCGAATCCCTTTATT
TGTATGATCTGTTGTAATTACGGCTGTTTTATTGTTATTATCATTACCTGTTTTAGCTGGTGCTATTACTAT
ACTTTTAACTGATCGTAACCTTAATACTTCTTTTTTTGATCCTGCTGGAGGTGGTGATCCTATTTTATACCA
ACATTTATTT
>Cloeon_dipterum_voucher_SR27G07
TACTTTATATTTCATTTTTGGTGCATGAGCTGGTATAGTGGGCACCTCTTTAAGTTTATTAATTCGTGCAGA
ATTAGGTAATCCTGGTTCCTTAATTGGTGATGATCAAATTTATAATGTTATTGTTACAGCTCATGCTTTTAT
CATGATTTTCTTTATAGTTATACCAATTATAATTGGTGGTTTTGGCAATTGATTGGTACCTCTAATATTAGG
TGCTCCAGATATGGCTTTCCCTCGTATAAATAATATAAGTTTTTGGTTATTACCTCCTTCATTAACTTTATT
AGTTTCAAGTAGTTTAGTAGATATAGGGGCTGGTACGGGTTGAACTGTGTATCCTCCTTTAGCTGCTAATAT
TGCTCATGGTGGTTCATCTGTAGATTATGCTATTTTTTCATTACATTTAGCCGGTGTCTCTTCTATTTTAGG
TGCTGTAAATTTTATTACAACAGTAATTAATATACGTAGTCCAGGTATAACCTTAGATCGAATCCCCTTATT
TGTTTGGTCAGTTGTTATTACTGCTGTGTTATTGTTATTATCTTTACCTGTGTTAGCTGGTGCAATTACTAT
GCTTTTGACTGATCGTAATCTTAATACCTCCTTTTTTGATCCTGCTGGAGGTGGTGATCCTATTTTATATCA
GCACTTATTT
>Cloeon_dipterum_voucher_SR27G03
TACTTTATATTTCATTTTTGGTGCATGGGCTGGTATAGTGGGCACCTCTTTAAGTTTATTAATTCGTGCAGA
ATTAGGTAATCCTGGTTCCTTAATTGGTGATGATCAAATTTATAATGTTATTGTTACAGCTCATGCTTTTAT
CATGATTTTCTTTATAGTTATACCAATTATAATTGGTGGTTTTGGCAATTGATTGGTACCTCTAATATTAGG
TGCTCCAGATATGGCTTTCCCTCGTATAAATAATATAAGTTTTTGGTTGTTACCTCCTTCATTAACTTTATT
AATTTCAAGTAGTTTAGTAGATATAGGGGCTGGTACGGGTTGAACTGTGTATCCTCCTTTAGCTGCTAATAT
TGCTCATGGTGGTTCATCTGTAGATTATGCTATTTTTTCATTACATTTAGCCGGTGTCTCTTCTATTTTAGG
TGCTGTAAATTTTATTACAACAGTAATTAATATACGTAGTCCAGGTATAACCTTAGATCGAATCCCCTTATT
TGTTTGGTCAGTTGTTATTACTGCTGTGTTATTGTTATTATCTTTACCTGTGTTAGCTGGTGCAATTACTAT
GCTTTTGACTGATCGTAATCTTAATACCTCCTTTTTTGATCCTGCTGGAGGTGGTGATCCTATTTTATATCA
GCACTTATTT
>Cloeon_dipterum_voucher_SR27G06
TACTTTATATTTCATTTTTGGTGCATGAGCTGGTATAGTGGGCACCTCTTTAAGTTTATTAATTCGTGCAGA
ATTAGGTAATCCTGGTTCCTTAATTGGTGATGATCAAATTTATAATGTTATTGTTACAGCTCATGCTTTTAT
CATGATTTTCTTTATAGTTATACCAATTATAATTGGTGGTTTTGGCAATTGATTGGTACCTCTAATATTAGG
TGCTCCAGATATGGCTTTCCCTCGTATAAATAATATAAGTTTTTGGTTATTACCTCCTTCATTAACTTTATT
AGTTTCAAGTAGTTTAGTAGATATAGGGGCTGGTACGGGTTGAACTGTGTATCCTCCTTTAGCTGCTAATAT
TGCTCATGGTGGTTCATCTGTAGATTATGCTATTTTTTCATTACATTTAGCCGGTGTCTCTTCTATTTTAGG
TGCTGTAAATTTTATTACAACAGTAATTAATATACGTAGTCCAGGTATAACCTTAGATCGAATCCCCTTATT
TGTTTGGTCAGTTGTTATTACTGCTGTGTTATTGTTATTATCTTTACCTGTGTTAGCTGGTGCAATTACTAT
GCTTTTGACTGATCGTAATCTTAATACCTCCTTTTTTGATCCTGCTGGAGGTGGTGATCCTATTTTATATCA
GCACTTATTT
>Cloeon_dipterum_voucher_SR27G05
TACTTTATATTTCATTTTTGGTGCATGAGCTGGTATAGTGGGCACCTCTTTAAGTTTATTAATTCGTGCAGA
ATTAGGTAATCCTGGTTCCTTAATTGGTGATGATCAAATTTATAATGTTATTGTTACAGCTCATGCTTTTAT
CATGATTTTCTTTATAGTTATACCAATTATAATTGGTGGTTTTGGCAATTGATTGGTACCTCTAATATTAGG
TGCTCCAGATATGGCTTTCCCTCGTATAAATAATATAAGTTTTTGGTTGTTACCTCCTTCATTAACTTTATT
AATTTCAAGTAGTTTAGTAGATATAGGGGCTGGTACGGGTTGAACTGTGTATCCTCCTTTAGCTGCTAATAT
TGCTCATGGTGGTTCATCTGTAGATTATGCTATTTTTTCATTACATTTAGCCGGTGTCTCTTCTATTTTAGG
TGCTGTAAATTTTATTACAACAGTAATTAATATACGTAGTCCAGGTATAACCTTAGATCGAATCCCCTTATT
TGTTTGGTCAGTTGTTATTACTGCTGTGTTATTGTTATTATCTTTACCTGTGTTAGCTGGTGCAATTACTAT
GCTTTTGACTGATCGTAATCTTAATACCTCCTTTTTTGATCCTGCTGGAGGTGGTGATCCTATTTTATATCA
GCACTTATTT
>Cloeon_dipterum_voucher_SR27G04
TACTTTATATTTCATTTTTGGTGCATGAGCTGGTATAGTGGGCACCTCTTTAAGTTTATTAATTCGTGCAGA
ATTAGGTAATCCTGGTTCCTTAATTGGTGATGATCAAATTTATAATGTTATTGTTACAGCTCATGCTTTTAT
CATGATTTTCTTTATAGTTATACCAATTATAATTGGTGGTTTTGGCAATTGATTGGTACCTCTAATATTAGG
TGCTCCAGATATGGCTTTCCCTCGTATAAATAATATAAGTTTTTGGTTGTTACCTCCTTCATTAACTTTATT
AATTTCAAGTAGTTTAGTAGATATAGGGGCTGGTACGGGTTGAACTGTGTATCCTCCTTTAGCTGCTAATAT
TGCTCATGGTGGTTCATCTGTAGATTATGCTATTTTTTCATTACATTTAGCCGGTGTCTCTTCTATTTTAGG
TGCTGTAAATTTTATTACAACAGTAATTAATATACGTAGTCCAGGTATAACCTTAGATCGAATCCCCTTATT
TGTTTGGTCAGTTGTTATTACTGCTGTGTTATTGTTATTATCTTTACCTGTGTTAGCTGGTGCAATTACTAT
GCTTTTGACTGATCGTAATCTTAATACCTCCTTTTTTGATCCTGCTGGAGGTGGTGATCCTATTTTATATCA
GCACTTATTT
>Cloeon_peregrinator_voucher_SR23B08
TACTCTATATTTTATTTTTGGTGCATGAGCTGGGATAGTTGGCACCTCACTGAGTTTATTAATTCGTGCAGA
ATTAGGTAACCCTGGTTCTTTAATTGGTGATGATCAAATTTACAATGTGATTGTTACTGCCCATGCTTTTAT
TATAATTTTCTTTATGGTTATACCAATTATGATTGGAGGTTTTGGTAATTGATTAGTACCTTTAATATTAGG
TGCTCCAGATATAGCATTCCCTCGTATAAATAATATAAGCTTTTGATTGTTACCTCCTTCATTAACTTTATT
AGTTTCAAGTAGTTTAGTAGATATGGGAGCTGGTACGGGTTGAACTGTTTACCCTCCTTTAGCTGCTAATAT
TGCTCATGGAGGGTCATCTGTGGATTACGCTATTTTTTCACTACACCTAGCCGGTGTTTCTTCTATTTTAGG
TGCTGTAAATTTTATTACAACAGTAATTAATATACGTAGTCCAGGTATGACTTTAGATCGAATTCCATTATT
TGTTTGGTCTGTTGTAATTACTGCTGTACTATTATTATTATCATTACCTGTGTTAGCTGGTGCTATTACTAT
GCTTTTGACCGATCGTAATCTTAATACCTCATTTTTCGACCCTGCTGGAGGTGGTGACCCTATTTTATATCA
GCATTTATTT
>Cloeon_dipterum_voucher_SR27D09
TACTCTATATTTTATTTTTGGTGCATGAGCTGGGATAGTTGGCACCTCACTGAGTTTATTAATTCGTGCAGA
ATTAGGTAACCCTGGTTCTTTAATTGGTGATGATCAAATTTACAATGTGATTGTTACTGCCCATGCTTTTAT
TATAATTTTCTTTATGGTTATACCAATTATGATTGGAGGTTTTGGTAATTGATTAGTACCTTTAATATTAGG
TGCTCCAGATATAGCATTCCCTCGTATAAATAATATAAGTTTTTGGTTGTTACCTCCTTCATTAACTTTATT
AGTTTCAAGTAGTTTAGTAGATATAGGAGCTGGTACGGGTTGAACTGTTTACCCTCCTTTAGCTGCTAATAT
TGCTCATGGAGGGTCATCTGTGGATTACGCTATTTTTTCACTACACCTAGCCGGTGTTTCTTCTATTTTAGG
TGCTGTAAATTTTATTACAACAGTAATTAATATACGTAGTCCAGGTATGACTTTAGATCGAATTCCCTTATT
TGTATGGTCTGTTGTAATTACTGCTGTACTATTATTATTATCATTACCTGTGTTAGCTGGTGCTATTACTAT
ACTTTTGACCGATCGTAATCTTAATACCTCATTTTTCGACCCTGCTGGAGGTGGTGACCCTATTTTATATCA
GCATTTATTT
>Cloeon_dipterum_voucher_SR27D08
TACTCTATATTTTATTTTTGGTGCATGAGCTGGGATAGTTGGCACCTCACTGAGTTTATTAATTCGTGCAGA
ATTAGGTAACCCTGGTTCTTTAATTGGTGATGATCAAATTTACAATGTGATTGTTACTGCCCATGCTTTTAT
TATAATTTTCTTTATGGTTATACCAATTATGATTGGAGGTTTTGGTAATTGATTAGTACCTTTAATATTAGG
TGCTCCAGATATAGCATTCCCTCGTATAAATAATATAAGTTTTTGGTTGTTACCTCCTTCATTAACTTTATT
AGTTTCAAGTAGTTTAGTAGATATAGGAGCTGGTACGGGTTGAACTGTTTACCCTCCTTTAGCTGCTAATAT
TGCTCATGGAGGGTCATCTGTGGATTACGCTATTTTTTCACTACACCTAGCCGGTGTTTCTTCTATTTTAGG
TGCTGTAAATTTTATTACAACAGTAATTAATATACGTAGTCCAGGTATGACTTTAGATCGAATTCCCTTATT
TGTATGGTCTGTTGTAATTACTGCTGTACTATTATTATTATCATTACCTGTGTTAGCTGGTGCTATTACTAT
ACTTTTGACCGATCGTAATCTTAATACCTCATTTTTCGACCCTGCTGGAGGTGGTGACCCTATTTTATATCA
GCATTTATTT
>Cloeon_dipterum_voucher_SR12B10
NNNNNNNNNNTTCATTTTTGGTGCATGAGCTGGTATAGTGGGCACTTCATTGAGTTTATTAATTCGTGCGGA
ACTAGGTAATCCTGGGTCTTTAATTGGTGACGACCAAATTTATAATGTTATTGTTACTGCTCACGCTTTTAT
TATGATTTTCTTTATGGTTATGCCAATTATGATTGGAGGTTTTGGTAATTGATTAGTACCGCTTATATTAGG
AGCACCCGACATGGCTTTCCCTCGTATAAATAATATAAGTTTTTGATTATTACCTCCTTCATTAACTTTATT
AGTATCAAGTAGTTTAGTTGATATGGGAGCTGGTACGGGCTGAACAGTTTATCCTCCTTTAGCGGCGAATAT
TGCTCATGGAGGTTCATCCGTTGATTACGCTATTTTTTCTTTACATTTAGCTGGGGTGTCTTCTATTTTAGG
TGCTGTAAATTTTATTACAACAGTAATTAATATGCGTAGCCCGGGTATAACTTTAGATCGAATCCCTTTATT
TGTATGATCTGTTGNAATTACGGCTGTTTTATTGTTATTATCATTACCTGTTTTAGCTGGTGCTATTACTAT
ACTTTTAACTGATCGTAACCTTAATACTTCTTTTTNNNNNNNNNNNNNNNNNNNNNNNNNNNNNNNNNNNNN
NNNNNNNNNN
>Cloeon_dipterum_voucher_SR22B07
NNNNNNNNNNNNNNNNNNNNNNNNNNNNNNNNNNNNNNNNNNNNNNNNNNNNNGTTTATTAATTCGTGCAGA
ATTAGGTAATCCTGGTTCCTTAATTGGTGATGATCAAATTTATAATGTTATTGTTACAGCTCATGCTTTTAT
CATGATTTTCTTTATAGTTATACCAATTATAATTGGTGGTTTTGGCAATTGATTGGTACCTCTAATATTAGG
TGCTCCAGATATGGCTTTCCCTCGTATAAATAATATAAGTTTTTGGTTGTTACCTCCTTCATTAACTTTATT
AATTTCAAGTAGTTTAGTAGATATAGGGGCTGGTACGGGTTGAACTGTGTATCCTCCTTTAGCTGCTAATAT
TGCTCATGGTGGTTCATCTGTAGATTATGCTATTTTTTCATTACATTTAGCCGGTGTCTCTTCTATTTTAGG
TGCTGTAAATTTTATTACAACAGTAATTAATATACGTAGTCCAGGTATAACCTTAGATCGAATCCCCTTATT
TGTTTGGTCAGTTGTTATTACTGCTGTGTTATTGTTATTATCTTTACCTGTGTTAGCTGGTGCAATTACTAT
GCTTTTGACTGATCGTAATCTTAATACCTCCTTTTTTGATCCTGCTGGAGGTGGTGATCCTATTTTATATCA
GCACTTATTT
>Cloeon_dipterum_voucher_SR22B06
TACTTTATATTTCATTTTTGGTGCATGAGCTGGTATAGTGGGCACCTCTTTAAGTTTATTAATTCGTGCAGA
ATTAGGTAATCCTGGTTCCTTAATTGGTGATGATCAAATTTATAATGTTATTGTTACAGCTCATGCTTTTAT
CATGATTTTCTTTATAGTTATACCAATTATAATTGGTGGTTTTGGCAATTGATTGGTACCTCTAATATTAGG
TGCTCCAGATATGGCTTTCCCTCGTATAAATAATATAAGTTTTTGGTTGTTACCTCCTTCATTAACTTTATT
AATTTCAAGTAGTTTAGTAGATATAGGGGCTGGTACGGGTTGAACTGTGTATCCTCCTTTAGCTGCTAATAT
TGCTCATGGTGGTTCATCTGTAGATTATGCTATTTTTTCATTACATTTAGCCGGTGTCTCTTCTATTTTAGG
TGCTGTAAATTTTATTACAACAGTAATTAATATACGTAGTCCAGGTATAACCTTAGATCGAATCCCCTTATT
TGTTTGGTCAGTTGTTATTACTGCTGTGTTATTGTTATTATCTTTACCTGTGTTAGCTGGTGCAATTACTAT
GCTTTTGACTGATCGTAATCTTAATACCTCCTTTTTTGATCCTGCTGGAGGTGGTGATCCTATTTTATATCA
GCACTTATTT
>Cloeon_dipterum_voucher_SR22B05
TACTTTATATTTCATTTTTGGTGCATGAGCTGGTATAGTGGGCACCTCTTTAAGTTTATTAATTCGTGCAGA
ATTAGGTAATCCTGGTTCCTTAATTGGTGATGATCAAATTTATAATGTTATTGTTACAGCTCATGCTTTTAT
CATGATTTTCTTTATAGTTATACCAATTATAATTGGTGGTTTTGGCAATTGATTGGTACCTCTAATATTAGG
TGCTCCAGATATGGCTTTCCCTCGTATAAATAATATAAGTTTTTGGTTGTTACCTCCTTCATTAACTTTATT
AATTTCAAGTAGTTTAGTAGATATAGGGGCTGGTACGGGTTGAACTGTGTATCCTCCTTTAGCTGCTAATAT
TGCTCATGGTGGTTCATCTGTAGATTATGCTATTTTTTCATTACATTTAGCCGGTGTCTCTTCTATTTTAGG
TGCTGTAAATTTTATTACAACAGTAATTAATATACGTAGTCCAGGTATAACCTTAGATCGAATCCCCTTATT
TGTTTGGTCAGTTGTTATTACTGCTGTGTTATTGTTATTATCTTTACCTGTGTTAGCTGGTGCAATTACTAT
GCTTTTGACTGATCGTAATCTTAATACCTCCTTTTTTGATCCTGCTGGAGGTGGTGATCCTATTTTATATCA
GCACTTATTT
>Cloeon_dipterum_voucher_SR22B04
TACTTTATATTTCATTTTTGGTGCATGAGCTGGTATAGTGGGCACCTCTTTAAGTTTATTAATTCGTGCAGA
ATTAGGTAATCCTGGTTCCTTAATTGGTGATGATCAAATTTATAATGTTATTGTTACAGCTCATGCTTTTAT
CATGATTTTCTTTATAGTTATACCAATTATAATTGGTGGTTTTGGCAATTGATTGGTACCTCTAATATTAGG
TGCTCCAGATATGGCTTTCCCTCGTATAAATAATATAAGTTTTTGGTTGTTACCTCCTTCATTAACTTTATT
AATTTCAAGTAGTTTAGTAGATATAGGGGCTGGTACGGGTTGAACTGTGTATCCTCCTTTAGCTGCTAATAT
TGCTCATGGTGGTTCATCTGTAGATTATGCTATTTTTTCATTACATTTAGCCGGTGTCTCTTCTATTTTAGG
TGCTGTAAATTTTATTACAACAGTAATTAATATACGTAGTCCAGGTATAACCTTAGATCGAATCCCCTTATT
TGTTTGGTCAGTTGTTATTACTGCTGTGTTATTGTTATTATCTTTACCTGTGTTAGCTGGTGCAATTACTAT
GCTTTTGACTGATCGTAATCTTAATACCTCCTTTTTTGATCCTGCTGGAGGTGGTGATCCTATTTTATATCA
GCACTTATTT
>Cloeon_dipterum_voucher_SR22B03
TACTTTATATTTCATTTTTGGTGCATGAGCTGGTATAGTGGGCACCTCTTTAAGTTTATTAATTCGTGCAGA
ATTAGGTAATCCTGGTTCCTTAATTGGTGATGATCAAATTTATAATGTTATTGTTACAGCTCATGCTTTTAT
CATGATTTTCTTTATAGTTATACCAATTATAATTGGTGGTTTTGGCAATTGATTGGTACCTCTAATATTAGG
TGCTCCAGATATGGCTTTCCCTCGTATAAATAATATAAGTTTTTGGTTGTTACCTCCTTCATTAACTTTATT
AATTTCAAGTAGTTTAGTAGATATAGGGGCTGGTACGGGTTGAACTGTGTATCCTCCTTTAGCTGCTAATAT
TGCTCATGGTGGTTCATCTGTAGATTATGCTATTTTTTCATTACATTTAGCCGGTGTCTCTTCTATTTTAGG
TGCTGTAAATTTTATTACAACAGTAATTAATATACGTAGTCCAGGTATAACCTTAGATCGAATCCCCTTATT
TGTTTGGTCAGTTGTTATTACTGCTGTGTTATTGTTATTATCTTTACCTGTGTTAGCTGGTGCAATTACTAT
GCTTTTGACTGATCGTAATCTTAATACCTCCTTTTTTGATCCTGCTGGAGGTGGTGATCCTATTTTATATCA
GCACTTATTT
>Cloeon_dipterum_voucher_SR22B02
TACTTTATATTTCATTTTTGGTGCATGAGCTGGTATAGTGGGCACCTCTTTAAGTTTATTAATTCGTGCAGA
ATTAGGTAATCCTGGTTCCTTAATTGGTGATGATCAAATTTATAATGTTATTGTTACAGCTCATGCTTTTAT
CATGATTTTCTTTATAGTTATACCAATTATAATTGGTGGTTTTGGCAATTGATTGGTACCTCTAATATTAGG
TGCTCCAGATATGGCTTTCCCTCGTATAAATAATATAAGTTTTTGGTTGTTACCTCCTTCATTAACTTTATT
AATTTCAAGTAGTTTAGTAGATATAGGGGCTGGTACGGGTTGAACTGTGTATCCTCCTTTAGCTGCTAATAT
TGCTCATGGTGGTTCATCTGTAGATTATGCTATTTTTTCATTACATTTAGCCGGTGTCTCTTCTATTTTAGG
TGCTGTAAATTTTATTACAACAGTAATTAATATACGTAGTCCAGGTATAACCTTAGATCGAATCCCCTTATT
TGTTTGGTCAGTTGTTATTACTGCTGTGTTATTGTTATTATCTTTACCTGTGTTAGCTGGTGCAATTACTAT
GCTTTTGACTGATCGTAATCTTAATACCTCCTTTTTTGATCCTGCTGGAGGTGGTGATCCTATTTTATATCA
GCACTTATTT
>Cloeon_dipterum_voucher_SR22B01
NNNNNNNNNNNNNNNNNNNNNNNNNNNNNNNNNNNNNNNNNNNNNNNNNNNNNNNNNNNNNNNNNNNNNNNN
NNNNNNNNNNNNNNNNNNNNNNNNNNNNNNNNNNNNNNNNTATAATGTTATTGTTACAGCTCATGCTTTTAT
CATGATTTTCTTTATAGTTATACCAATTATAATTGGTGGTTTTGGCAATTGATTGGTACCTCTAATATTAGG
TGCTCCAGATATGGCTTTCCCTCGTATAAATAATATAAGTTTTTGGTTGTTACCTCCTTCATTAACTTTATT
AATTTCAAGTAGTTTAGTAGATATAGGGGCTGGTACGGGTTGAACTGTGTATCCTCCTTTAGCTGCTAATAT
TGCTCATGGTGGTTCATCTGTAGATTATGCTATTTTTTCATTACATTTAGCCGGTGTCTCTTCTATTTTAGG
TGCTGTAAATTTTATTACAACAGTAATTAATATACGTAGTCCAGGTATAACCTTAGATCGAATCCCCTTATT
TGTTTGGTCAGTTGTTATTACTGCTGTGTTATTGTTATTATCTTTACCTGTGTTAGCTGGTGCAATTACTAT
GCTTTTGACTGATCGTAATCTTAATACCTCCTTTTTTGATCCTGCTGGAGGTGGTGATCCTATTTTATATCA
GCACTTATTT
>Cloeon_dipterum_voucher_SR22A12
TACTTTATATTTCATTTTTGGTGCATGAGCTGGTATAGTGGGCACCTCTTTAAGTTTATTAATTCGTGCAGA
ATTAGGTAATCCTGGTTCCTTAATTGGTGATGATCAAATTTATAATGTTATTGTTACAGCTCATGCTTTTAT
CATGATTTTCTTTATAGTTATACCAATTATAATTGGTGGTTTTGGCAATTGATTGGTACCTCTAATATTAGG
TGCTCCAGATATGGCTTTCCCTCGTATAAATAATATAAGTTTTTGGTTGTTACCTCCTTCATTAACTTTATT
AATTTCAAGTAGTTTAGTAGATATAGGGGCTGGTACGGGTTGAACTGTGTATCCTCCTTTAGCTGCTAATAT
TGCTCATGGTGGTTCATCTGTAGATTATGCTATTTTTTCATTACATTTAGCCGGTGTCTCTTCTATTTTAGG
TGCTGTAAATTTTATTACAACAGTAATTAATATACGTAGTCCAGGTATAACCTTAGATCGAATCCCCTTATT
TGTTTGGTCAGTTGTTATTACTGCTGTGTTATTGTTATTATCTTTACCTGTGTTAGCTGGTGCAATTACTAT
GCTTTTGACTGATCGTAATCTTAATACCTCCTTTTTTGATCCTGCTGGAGGTGGTGATCCTATTTTATATCA
GCACTTATTT
>Cloeon_dipterum_voucher_SR22A11
TACTTTATATTTCATTTTTGGTGCATGAGCTGGTATAGTGGGCACCTCTTTAAGTTTATTAATTCGTGCAGA
ATTAGGTAATCCTGGTTCCTTAATTGGTGATGATCAAATTTATAATGTTATTGTTACAGCTCATGCTTTTAT
CATGATTTTCTTTATAGTTATACCAATTATAATTGGTGGTTTTGGCAATTGATTGGTACCTCTAATATTAGG
TGCTCCAGATATGGCTTTCCCTCGTATAAATAATATAAGTTTTTGGTTGTTACCTCCTTCATTAACTTTATT
AATTTCAAGTAGTTTAGTAGATATAGGGGCTGGTACGGGTTGAACTGTGTATCCTCCTTTAGCTGCTAATAT
TGCTCATGGTGGTTCATCTGTAGATTATGCTATTTTTTCATTACATTTAGCCGGTGTCTCTTCTATTTTAGG
TGCTGTAAATTTTATTACAACAGTAATTAATATACGTAGTCCAGGTATAACCTTAGATCGAATCCCCTTATT
TGTTTGGTCAGTTGTTATTACTGCTGTGTTATTGTTATTATCTTTACCTGTGTTAGCTGGTGCAATTACTAT
GCTTTTGACTGATCGTAATCTTAATACCTCCTTTTTTGATCCTGCTGGAGGTGGTGATCCTATTTTATATCA
GCACTTATTT
>Cloeon_dipterum_voucher_SR22A10
TACTTTATATTTCATTTTTGGTGCATGAGCTGGTATAGTGGGCACCTCTTTAAGTTTATTAATTCGTGCAGA
ATTAGGTAATCCTGGTTCCTTAATTGGTGATGATCAAATTTATAATGTTATTGTTACAGCTCATGCTTTTAT
CATGATTTTCTTTATAGTTATACCAATTATAATTGGTGGTTTTGGCAATTGATTGGTACCTCTAATATTAGG
TGCTCCAGATATGGCTTTCCCTCGTATAAATAATATAAGTTTTTGGTTGTTACCTCCTTCATTAACTTTATT
AATTTCAAGTAGTTTAGTAGATATAGGGGCTGGTACGGGTTGAACTGTGTATCCTCCTTTAGCTGCTAATAT
TGCTCATGGTGGTTCATCTGTAGATTATGCTATTTTTTCATTACATTTAGCCGGTGTCTCTTCTATTTTAGG
TGCTGTAAATTTTATTACAACAGTAATTAATATACGTAGTCCAGGTATAACCTTAGATCGAATCCCCTTATT
TGTTTGGTCAGTTGTTATTACTGCTGTGTTATTGTTATTATCTTTACCTGTGTTAGCTGGTGCAATTACTAT
GCTTTTGACTGATCGTAATCTTAATACCTCCTTTTTTGATCCTGCTGGAGGTGGTGATCCTATTTTATATCA
GCACTTATTT
>Cloeon_dipterum_voucher_SR22A09
TACTTTATATTTCATTTTTGGTGCATGAGCTGGTATAGTGGGCACCTCTTTAAGTTTATTAATTCGTGCAGA
ATTAGGTAATCCTGGTTCCTTAATTGGTGATGATCAAATTTATAATGTTATTGTTACAGCTCATGCTTTTAT
CATGATTTTCTTTATAGTTATACCAATTATAATTGGTGGTTTTGGCAATTGATTGGTACCTCTAATATTAGG
TGCTCCAGATATGGCTTTCCCTCGTATAAATAATATAAGTTTTTGGTTGTTACCTCCTTCATTAACTTTATT
AATTTCAAGTAGTTTAGTAGATATAGGGGCTGGTACGGGTTGAACTGTGTATCCTCCTTTAGCTGCTAATAT
TGCTCATGGTGGTTCATCTGTAGATTATGCTATTTTTTCATTACATTTAGCCGGTGTCTCTTCTATTTTAGG
TGCTGTAAATTTTATTACAACAGTAATTAATATACGTAGTCCAGGTATAACCTTAGATCGAATCCCCTTATT
TGTTTGGTCAGTTGTTATTACTGCTGTGTTATTGTTATTATCTTTACCTGTGTTAGCTGGTGCAATTACTAT
GCTTTTGACTGATCGTAATCTTAATACCTCCTTTTTTGATCCTGCTGGAGGTGGTGATCCTATTTTATATCA
GCACTTATTT
>Cloeon_dipterum_voucher_SR22A08
TACTTTATATTTCATTTTTGGTGCATGAGCTGGTATAGTGGGCACCTCTTTAAGTTTATTAATTCGTGCAGA
ATTAGGTAATCCTGGTTCCTTAATTGGTGATGATCAAATTTATAATGTTATTGTTACAGCTCATGCTTTTAT
CATGATTTTCTTTATAGTTATACCAATTATAATTGGTGGTTTTGGCAATTGATTGGTACCTCTAATATTAGG
TGCTCCAGATATGGCTTTCCCTCGTATAAATAATATAAGTTTTTGGTTGTTACCTCCTTCATTAACTTTATT
AATTTCAAGTAGTTTAGTAGATATAGGGGCTGGTACGGGTTGAACTGTGTATCCTCCTTTAGCTGCTAATAT
TGCTCATGGTGGTTCATCTGTAGATTATGCTATTTTTTCATTACATTTAGCCGGTGTCTCTTCTATTTTAGG
TGCTGTAAATTTTATTACAACAGTAATTAATATACGTAGTCCAGGTATAACCTTAGATCGAATCCCCTTATT
TGTTTGGTCAGTTGTTATTACTGCTGTGTTATTGTTATTATCTTTACCTGTGTTAGCTGGTGCAATTACTAT
GCTTTTGACTGATCGTAATCTTAATACCTCCTTTTTTGATCCTGCTGGAGGTGGTGATCCTATTTTATATCA
GCACTTATTT
>Cloeon_dipterum_voucher_SR22A07
TACTTTATATTTCATTTTTGGTGCATGAGCTGGTATAGTGGGCACCTCTTTAAGTTTATTAATTCGTGCAGA
ATTAGGTAATCCTGGTTCCTTAATTGGTGATGATCAAATTTATAATGTTATTGTTACAGCTCATGCTTTTAT
CATGATTTTCTTTATAGTTATACCAATTATAATTGGTGGTTTTGGCAATTGATTGGTACCTCTAATATTAGG
TGCTCCAGATATGGCTTTCCCTCGTATAAATAATATAAGTTTTTGGTTGTTACCTCCTTCATTAACTTTATT
AATTTCAAGTAGTTTAGTAGATATAGGGGCTGGTACGGGTTGAACTGTGTATCCTCCTTTAGCTGCTAATAT
TGCTCATGGTGGTTCATCTGTAGATTATGCTATTTTTTCATTACATTTAGCCGGTGTCTCTTCTATTTTAGG
TGCTGTAAATTTTATTACAACAGTAATTAATATACGTAGTCCAGGTATAACCTTAGATCGAATCCCCTTATT
TGTTTGGTCAGTTGTTATTACTGCTGTGTTATTGTTATTATCTTTACCTGTGTTAGCTGGTGCAATTACTAT
GCTTTTGACTGATCGTAATCTTAATACCTCCTTTTTTGATCCTGCTGGAGGTGGTGATCCTATTTTATATCA
GCACTTATTT
>Cloeon_dipterum_voucher_SR22A06
TACTTTATATTTCATTTTTGGTGCATGAGCTGGTATAGTGGGCACCTCTTTAAGTTTATTAATTCGTGCAGA
ATTAGGTAATCCTGGTTCCTTAATTGGTGATGATCAAATTTATAATGTTATTGTTACAGCTCATGCTTTTAT
CATGATTTTCTTTATAGTTATACCAATTATAATTGGTGGTTTTGGCAATTGATTGGTACCTCTAATATTAGG
TGCTCCAGATATGGCTTTCCCTCGTATAAATAATATAAGTTTTTGGTTATTACCTCCTTCATTAACTTTATT
AGTTTCAAGTAGTTTAGTAGATATAGGGGCTGGTACGGGTTGAACTGTGTATCCTCCTTTAGCTGCTAATAT
TGCTCATGGTGGTTCATCTGTAGATTATGCTATTTTTTCATTACATTTAGCCGGTGTCTCTTCTATTTTAGG
TGCTGTAAATTTTATTACAACAGTAATTAATATACGTAGTCCAGGTATAACCTTAGATCGAATCCCCTTATT
TGTTTGGTCAGTTGTTATTACTGCTGTGTTATTGTTATTATCTTTACCTGTGTTAGCTGGTGCAATTACTAT
GCTTTTGACTGATCGTAATCTTAATACCTCCTTTTTTGATCCTGCTGGAGGTGGTGATCCTATTTTATATCA
GCACTTATTT
>Cloeon_dipterum_voucher_SR22A05
TACTTTATATTTCATTTTTGGTGCATGAGCTGGTATAGTGGGCACCTCTTTAAGTTTATTAATTCGTGCAGA
ATTAGGTAATCCTGGTTCCTTAATTGGTGATGATCAAATTTATAATGTTATTGTTACAGCTCATGCTTTTAT
CATGATTTTCTTTATAGTTATACCAATTATAATTGGTGGTTTTGGCAATTGATTGGTACCTCTAATATTAGG
TGCTCCAGATATGGCTTTCCCTCGTATAAATAATATAAGTTTTTGGTTATTACCTCCTTCATTAACTTTATT
AGTTTCAAGTAGTTTAGTAGATATAGGGGCTGGTACGGGTTGAACTGTGTATCCTCCTTTAGCTGCTAATAT
TGCTCATGGTGGTTCATCTGTAGATTATGCTATTTTTTCATTACATTTAGCCGGTGTCTCTTCTATTTTAGG
TGCTGTAAATTTTATTACAACAGTAATTAATATACGTAGTCCAGGTATAACCTTAGATCGAATCCCCTTATT
TGTTTGGTCAGTTGTTATTACTGCTGTGTTATTGTTATTATCTTTACCTGTGTTAGCTGGTGCAATTACTAT
GCTTTTGACTGATCGTAATCTTAATACCTCCTTTTTTGATCCTGCTGGAGGTGGTGATCCTATTTTATATCA
GCACTTATTT
>Cloeon_dipterum_voucher_SR22A04
TACTTTATATTTCATTTTTGGTGCATGAGCTGGTATAGTGGGCACCTCTTTAAGTTTATTAATTCGTGCAGA
ATTAGGTAATCCTGGTTCCTTAATTGGTGATGATCAAATTTATAATGTTATTGTTACAGCTCATGCTTTTAT
CATGATTTTCTTTATAGTTATACCAATTATAATTGGTGGTTTTGGCAATTGATTGGTACCTCTAATATTAGG
TGCTCCAGATATGGCTTTCCCTCGTATAAATAATATAAGTTTTTGGTTATTACCTCCTTCATTAACTTTATT
AGTTTCAAGTAGTTTAGTAGATATAGGGGCTGGTACGGGTTGAACTGTGTATCCTCCTTTAGCTGCTAATAT
TGCTCATGGTGGTTCATCTGTAGATTATGCTATTTTTTCATTACATTTAGCCGGTGTCTCTTCTATTTTAGG
TGCTGTAAATTTTATTACAACAGTAATTAATATACGTAGTCCAGGTATAACCTTAGATCGAATCCCCTTATT
TGTTTGGTCAGTTGTTATTACTGCTGTGTTATTGTTATTATCTTTACCTGTGTTAGCTGGTGCAATTACTAT
GCTTTTGACTGATCGTAATCTTAATACCTCCTTTNNNNNNNNNNNNNNNNNNNNNNNNNNNNNNNNNNNNNN
NNNNNNNNNN
>Cloeon_dipterum_voucher_SR22A03
TACTTTATATTTCATTTTTGGTGCATGAGCTGGTATAGTGGGCACCTCTTTAAGTTTATTAATTCGTGCAGA
ATTAGGTAATCCTGGTTCCTTAATTGGTGATGATCAAATTTATAATGTTATTGTTACAGCTCATGCTTTTAT
CATGATTTTCTTTATAGTTATACCAATTATAATTGGTGGTTTTGGCAATTGATTGGTACCTCTAATATTAGG
TGCTCCAGATATGGCTTTCCCTCGTATAAATAATATAAGTTTTTGGTTATTACCTCCTTCATTAACTTTATT
AGTTTCAAGTAGTTTAGTAGATATAGGGGCTGGTACGGGTTGAACTGTGTATCCTCCTTTAGCTGCTAATAT
TGCTCATGGTGGTTCATCTGTAGATTATGCTATTTTTTCATTACATTTAGCCGGTGTCTCTTCTATTTTAGG
TGCTGTAAATTTTATTACAACAGTAATTAATATACGTAGTCCAGGTATAACCTTAGATCGAATCCCCTTATT
TGTTTGGTCAGTTGTTATTACTGCTGTGTTATTGTTATTATCTTTACCTGTGTTAGCTGGTGCAATTACTAT
GCTTTTGACTGATCGTAATCTTAATACCTCCTTTTTTGATCCTGCTGGAGGTGGTGATCCTATTTTATATCA
GCACTTATTT
>Cloeon_dipterum_voucher_SR22A02
TACTTTATATTTCATTTTTGGTGCATGAGCTGGTATAGTGGGCACCTCTTTAAGTTTATTAATTCGTGCAGA
ATTAGGTAATCCTGGTTCCTTAATTGGTGATGATCAAATTTATAATGTTATTGTTACAGCTCATGCTTTTAT
CATGATTTTCTTTATAGTTATACCAATTATAATTGGTGGTTTTGGCAATTGATTGGTACCTCTAATATTAGG
TGCTCCAGATATGGCTTTCCCTCGTATAAATAATATAAGTTTTTGGTTATTACCTCCTTCATTAACTTTATT
AGTTTCAAGTAGTTTAGTAGATATAGGGGCTGGTACGGGTTGAACTGTGTATCCTCCTTTAGCTGCTAATAT
TGCTCATGGTGGTTCATCTGTAGATTATGCTATTTTTTCATTACATTTAGCCGGTGTCTCTTCTATTTTAGG
TGCTGTAAATTTTATTACAACAGTAATTAATATACGTAGTCCAGGTATAACCTTAGATCGAATCCCCTTATT
TGTTTGGTCAGTTGTTATTACTGCTGTGTTATTGTTATTATCTTTACCTGTGTTAGCTGGTGCAATTACTAT
GCTTTTGACTGATCGTAATCTTAATACCTCCTTTTTTGATCCTGCTGGAGGTGGTGATCCTATTTTATATCA
GCACTTATTT
>Cloeon_dipterum_voucher_SR22A01
TACTTTATATTTCATTTTTGGTGCATGAGCTGGTATAGTGGGCACCTCTTTAAGTTTATTAATTCGTGCAGA
ATTAGGTAATCCTGGTTCCTTAATTGGTGATGATCAAATTTATAATGTTATTGTTACAGCTCATGCTTTTAT
CATGATTTTCTTTATAGTTATACCAATTATAATTGGTGGTTTTGGCAATTGATTGGTACCTCTAATATTAGG
TGCTCCAGATATGGCTTTCCCTCGTATAAATAATATAAGTTTTTGGTTGTTACCTCCTTCATTAACTTTATT
AATTTCAAGTAGTTTAGTAGATATAGGGGCTGGTACGGGTTGAACTGTGTATCCTCCTTTAGCTGCTAATAT
TGCTCATGGTGGTTCATCTGTAGATTATGCTATTTTTTCATTACATTTAGCCGGTGTCTCTTCTATTTTAGG
TGCTGTAAATTTTATTACAACAGTAATTAATATACGTAGTCCAGGTATAACCTTAGATCGAATCCCCTTATT
TGTTTGGTCAGTTGTTATTACTGCTGTGTTATTGTTATTATCTTTACCTGTGTTAGCTGGTGCAATTACTAT
GCTTTTGACTGATCGTAATCTTAATACCTCCTNNNNNNNNNNNNNNNNNNNNNNNNNNNNNNNNNNNNNNNN
NNNNNNNNNN
>Cloeon_dipterum_voucher_SR27H04
TACTTTATATTTCATTTTTGGTGCATGAGCTGGTATAGTGGGCACCTCTTTAAGTTTATTAATTCGTGCAGA
ATTAGGTAATCCTGGTTCCTTAATTGGTGATGATCAAATTTATAATGTTATTGTTACAGCTCATGCTTTTAT
CATGATTTTCTTTATAGTTATACCAATTATAATTGGTGGTTTTGGCAATTGATTGGTACCTCTAATATTAGG
TGCTCCAGATATGGCTTTCCCTCGTATAAATAATATAAGTTTTTGGTTGTTACCTCCTTCATTAACTTTATT
AATTTCAAGTAGTTTAGTAGATATAGGGGCTGGTACGGGTTGAACTGTGTATCCTCCTTTAGCTGCTAATAT
TGCTCATGGTGGTTCATCTGTAGATTATGCTATTTTTTCATTACATTTAGCCGGTGTCTCTTCTATTTTAGG
TGCTGTAAATTTTATTACAACAGTAATTAATATACGTAGTCCAGGTATAACCTTAGATCGAATCCCCTTATT
TGTTTGGTCAGTTGTTATTACTGCTGTGTTATTGTTATTATCTTTACCTGTGTTAGCTGGTGCAATTACTAT
GCTTTTGACTGATCGTAATCTTAATACCTCCTTTTTTGATCCTGCTGGAGGTGGTGATCCTATTTTATATCA
GCACTTATTT
>Cloeon_dipterum_voucher_SR27E10
TACTTTATATTTCATTTTTGGTGCATGAGCTGGTATAGTGGGCACTTCGTTGAGTTTATTAATTCGTGCAGA
ATTAGGTAATCCTGGTTCTTTAATTGGTGATGATCAAATTTACAATGTTATTGTTACTGCTCATGCTTTTAT
CATAATTTTCTTTATGGTTATACCTATTATGATTGGAGGTTTTGGTAATTGATTAGTTCCTTTAATATTAGG
TGCTCCTGACATAGCTTTTCCACGTATAAATAATATAAGTTTTTGGTTGCTACCCCCTTCATTAACTTTATT
AGTTTCAAGTAGTTTAGTAGATATAGGAGCTGGTACGGGTTGGACTGTGTATCCTCCTTTAGCTGCTAATAT
TGCTCACGGAGGCTCATCTGTGGATTACGCTATTTTCTCATTACATTTAGCTGGTGTATCCTCTATTTTGGG
TGCGGTAAATTTCATTACTACAGTAATTAATATACGTAGTCCAGGTATAACTTTAGATCGAATTCCTTTATT
TGTATGATCTGTTGTCATTACAGCTGTTTTATTACTATTATCATTACCTGTATTAGCTGGTGCAATTACTAT
ACTTTTGACTGATCGTAATCTTAATACCTCTTTTTTTGACCCTGCTGGAGGTGGNGATCCTATTTTATATCA
ACACTTATTT
>Cloeon_dipterum_voucher_SR27E07
TACTCTATATTTTATTTTTGGTGCATGAGCTGGGATAGTTGGCACCTCACTGAGTTTATTAATTCGTGCAGA
ATTAGGTAACCCTGGTTCTTTAATTGGTGATGATCAAATTTACAATGTGATTGTTACTGCCCATGCTTTTAT
TATAATTTTCTTTATGGTTATACCAATTATGATTGGAGGTTTTGGTAATTGATTAGTACCTTTAATATTAGG
TGCTCCAGATATAGCATTCCCTCGTATAAATAATATAAGCTTTTGATTGTTACCTCCTTCATTAACTTTATT
AGTTTCAAGTAGTTTAGTAGATATGGGAGCTGGTACGGGTTGAACTGTTTACCCTCCTTTAGCTGCTAATAT
TGCTCATGGAGGGTCATCTGTGGATTACGCTATTTTTTCACTACACCTAGCCGGTGTTTCTTCTATTTTAGG
TGCTGTAAATTTTATTACAACAGTAATTAATATACGTAGTCCAGGTATGACTTTAGATCGAATTCCATTATT
TGTTTGGTCTGTTGTAATTACTGCTGTACTATTATTATTATCATTACCTGTGTTAGCTGGTGCTATTACTAT
GCTTTTGACCGATCGTAATCTTAATACCTCATTTTTCGACCCTGCTGGAGGTGGTGACCCTATTTTATATCA
GCATTTATTT
>Cloeon_dipterum_voucher_SR27E05
TACTTTATATTTCATTTTTGGTGCATGAGCTGGTATAGTGGGCACTTCGTTGAGTTTATTAATTCGTGCAGA
ATTAGGTAATCCTGGTTCTTTAATTGGTGATGATCAAATTTACAATGTTATTGTTACTGCTCATGCTTTTAT
CATAATTTTCTTTATGGTTATACCTATTATGATTGGAGGTTTTGGTAATTGATTAGTTCCTTTAATATTAGG
TGCTCCTGACATAGCTTTTCCACGTATAAATAATATGAGTTTTTGGTTGCTACCCCCTTCATTAACTTTATT
AGTTTCAAGTAGTTTAGTAGATATAGGAGCTGGTACGGGTTGGACTGTGTATCCTCCTTTAGCTGCTAATAT
TGCTCACGGAGGATCATCTGTGGATTACGCTATTTTCTCATTACATTTAGCTGGTGTATCCTCTATTTTGGG
TGCGGTAAATTTCATTACTACAGTAATTAATATACGTAGTCCAGGTATAACTTTAGATCGAATTCCTTTATT
TGTATGATCTGTTGTCATTACAGCTGTTTTATTACTATTATCATTACCTGTATTAGCTGGTGCAATTACTAT
ACTTTTGACTGATCGTAATCTTAATACCTCTTTTTTTGACCCTGCTGGAGGTGGTGATCCTATTTTATATCA
ACACTTATTT
>Cloeon_dipterum_voucher_SR27H10
TACTTTATATTTCATTTTTGGTGCATGAGCTGGTATAGTGGGCACTTCGTTGAGTTTATTAATTCGTGCAGA
ATTAGGTAATCCTGGTTCTTTAATTGGTGATGATCAAATTTACAATGTTATTGTTACTGCTCATGCTTTTAT
CATAATTTTCTTTATGGTTATACCTATTATGATTGGAGGTTTTGGTAATTGATTAGTTCCTTTAATATTAGG
TGCTCCTGACATAGCTTTTCCACGTATAAATAATATGAGTTTTTGGTTGCTACCCCCTTCATTAACTTTATT
AGTTTCAAGTAGTTTAGTAGATATAGGAGCTGGTACGGGTTGGACTGTGTATCCTCCTTTAGCTGCTAATAT
TGCTCACGGAGGCTCATCTGTGGATTACGCTATTTTCTCATTACATTTAGCTGGTGTATCCTCTATTTTGGG
TGCGGTAAATTTCATTACTACAGTAATTAATATACGTAGTCCAGGTATAACTTTAGATCGAATTCCTTTATT
TGTATGATCTGTTGTCATTACAGCTGTTTTATTACTATTATCATTACCTGTATTAGCTGGTGCAATTACTAT
ACTTTTGACTGATCGTAATCTTAATACCTCTTTTTTTGACCCTGCTGGAGGTGGTGATCCTATTTTATATCA
ACACTTATTT
>Cloeon_dipterum_voucher_SR27D11
TACTTTATATTTCATTTTTGGTGCATGAGCTGGTATAGTGGGCACTTCGTTGAGTTTATTAATTCGTGCAGA
ATTAGGTAATCCTGGTTCTTTAATTGGTGATGATCAAATTTACAATGTTATTGTTACTGCTCATGCTTTTAT
CATAATTTTCTTTATGGTTATACCTATTATGATTGGAGGTTTTGGTAATTGATTAGTTCCTTTAATATTAGG
TGCTCCTGACATAGCTTTTCCACGTATAAATAATATGAGTTTTTGGTTGCTACCCCCTTCATTAACTTTATT
AGTTTCAAGTAGTTTAGTAGATATAGGAGCTGGTACGGGTTGGACTGTGTATCCTCCTTTAGCTGCTAATAT
TGCTCACGGAGGCTCATCTGTGGATTACGCTATTTTCTCATTACATTTAGCTGGTGTATCCTCTATTTTGGG
TGCAGTAAATTTCATTACTACAGTAATTAATATACGTAGTCCAGGTATAACTTTAGATCGAATTCCTTTATT
TGTATGATCTGTTGTCATTACAGCTGTTTTATTACTATTATCATTACCTGTATTAGCTGGTGCAATTACTAT
ACTTTTGACTGATCGTAATCTTAATACCTCTTTTTTTGACCCTGCTGGAGGTGGTGATCCTATTTTATATCA
ACACTTATTT
>Cloeon_dipterum_voucher_SR27D10
TACTCTATATTTTATTTTTGGTGCATGAGCTGGGATAGTTGGCACCTCACTGAGTTTATTAATTCGTGCAGA
ATTAGGTAACCCTGGTTCTTTAATTGGTGATGATCAAATTTACAATGTGATTGTTACTGCCCATGCTTTTAT
TATAATTTTCTTTATGGTTATACCAATTATGATTGGAGGTTTTGGTAATTGATTAGTACCTTTAATATTAGG
TGCTCCAGATATAGCATTCCCTCGTATAAATAATATAAGCTTTTGATTGTTACCTCCTTCATTAACTTTATT
AGTTTCAAGTAGTTTAGTAGATATGGGAGCTGGTACGGGTTGAACTGTTTACCCTCCTTTAGCTGCTAATAT
TGCTCATGGAGGGTCATCTGTGGATTACGCTATTTTTTCACTACACCTAGCCGGTGTTTCTTCTATTTTAGG
TGCTGTAAATTTTATTACAACAGTAATTAATATACGTAGTCCAGGTATGACTTTAGATCGAATTCCATTATT
TGTTTGGTCTGTTGTAATTACTGCTGTACTATTATTATTATCATTACCTGTGTTAGCTGGTGCTATTACTAT
GCTTTTGACCGATCGTAATCTTAATACCTCATTTTTCGACCCTGCTGGAGGTGGTGACCCTATTTTATATCA
GCATTTATTT
>Cloeon_dipterum_voucher_SR26H09
TACTTTATATTTCATTTTTGGTGCATGAGCTGGTATAGTGGGCACCTCTTTAAGTTTATTAATTCGTGCAGA
ATTAGGTAATCCTGGTTCCTTAATTGGTGATGATCAAATTTATAATGTTATTGTTACAGCTCATGCTTTTAT
CATGATTTTCTTTATAGTTATACCAATTATAATTGGTGGTTTTGGCAATTGATTGGTACCTCTAATATTAGG
TGCTCCAGATATGGCTTTCCCTCGTATAAATAATATAAGTTTTTGGTTGTTACCTCCTTCATTAACTTTATT
AATTTCAAGTAGTTTAGTAGATATAGGGGCTGGTACGGGTTGAACTGTGTATCCTCCTTTAGCTGCTAATAT
TGCTCATGGTGGTTCATCTGTAGATTATGCTATTTTTTCATTACATTTAGCCGGTGTCTCTTCTATTTTAGG
TGCTGTAAATTTTATTACAACAGTAATTAATATACGTAGTCCAGGTATAACCCTAGATCGAATCCCCTTATT
TGTTTGGTCAGTTGTTATTACTGCTGTGTTATTGTTATTATCTTTACCTGTGTTAGCTGGTGCAATTACTAT
GCTTTTGACTGATCGTAATCTTAATACCTCCTTTTTTGATCCTGCTGGAGGTGGTGATCCTATTTTATATCA
GCACTTATTT
>Cloeon_dipterum_voucher_SR24A12
TACTTTATATTTCATTTTTGGTGCATGAGCTGGTATAGTGGGCACCTCTTTAAGTTTATTAATTCGTGCAGA
ATTAGGTAATCCTGGTTCCTTAATTGGTGATGATCAAATTTATAATGTTATTGTTACAGCTCATGCTTTTAT
CATGATTTTCTTTATAGTTATACCAATTATAATTGGTGGTTTTGGCAATTGATTGGTACCTCTAATATTAGG
TGCTCCAGATATGGCTTTCCCTCGTATAAATAATATAAGTTTTTGGTTGTTACCTCCTTCATTAACTTTATT
AATTTCAAGTAGTTTAGTAGATATAGGGGCTGGTACGGGTTGAACTGTGTATCCTCCTTTAGCTGCTAATAT
TGCTCATGGTGGTTCATCTGTAGATTATGCTATTTTTTCATTACATTTAGCCGGTGTCTCTTCTATTTTAGG
TGCTGTAAATTTTATTACAACAGTAATTAATATACGTAGTCCAGGTATAACCCTAGATCGAATCCCCTTATT
TGTTTGGTCAGTTGTTATTACTGCTGTGTTATTGTTATTATCTTTACCTGTGTTAGCTGGTGCAATTACTAT
GCTTTTGACTGATCGTAATCTTAATACCTCCTTTTTTGATCCTGCTGGAGGTGGTGATCCTATTTTATATCA
GCACTTATTT
>Cloeon_dipterum_voucher_SR24A10
TACTTTATATTTCATTTTTGGTGCATGAGCTGGTATAGTGGGCACCTCTTTAAGTTTATTAATTCGTGCAGA
ATTAGGTAATCCTGGTTCCTTAATTGGTGATGATCAAATTTATAATGTTATTGTTACAGCTCATGCTTTTAT
CATGATTTTCTTTATAGTTATACCAATTATAATTGGTGGTTTTGGCAATTGATTGGTACCTCTAATATTAGG
TGCTCCAGATATGGCTTTCCCTCGTATAAATAATATAAGTTTTTGGTTGTTACCTCCTTCATTAACTTTATT
AATTTCAAGTAGTTTAGTAGATATAGGGGCTGGTACGGGTTGAACTGTGTATCCTCCTTTAGCTGCTAATAT
TGCTCATGGTGGTTCATCTGTAGATTATGCTATTTTTTCATTACATTTAGCCGGTGTCTCTTCTATTTTAGG
TGCTGTAAATTTTATTACAACAGTAATTAATATACGTAGTCCAGGTATAACCCTAGATCGAATCCCCTTATT
TGTTTGGTCAGTTGTTATTACTGCTGTGTTATTGTTATTATCTTTACCTGTGTTAGCTGGTGCAATTACTAT
GCTTTTGACTGATCGTAATCTTAATACCTCCTTTTTTGATCCTGCTGGAGGTGGTGATCCTATTTTATATCA
GCACTTATTT
>Cloeon_dipterum_voucher_SR24A09
TACTTTATATTTCATTTTTGGTGCATGAGCTGGTATAGTGGGCACCTCTTTAAGTTTATTAATTCGTGCAGA
ATTAGGTAATCCTGGTTCCTTAATTGGTGATGATCAAATTTATAATGTTATTGTTACAGCTCATGCTTTTAT
CATGATTTTCTTTATAGTTATACCAATTATAATTGGTGGTTTTGGCAATTGATTGGTACCTTTAATATTAGG
TGCTCCAGATATGGCTTTCCCTCGTATAAATAATATAAGTTTTTGGTTGTTACCTCCTTCATTAACTTTATT
AATTTCAAGTAGTTTAGTAGATATAGGGGCTGGTACGGGTTGAACTGTGTATCCTCCTTTAGCTGCTAATAT
TGCTCATGGTGGTTCATCTGTAGATTATGCTATTTTTTCATTACATTTAGCCGGTGTCTCTTCTATTTTAGG
TGCTGTAAATTTTATTACAACAGTAATTAATATACGTAGTCCAGGTATAACCTTAGATCGAATCCCCTTATT
TGTTTGGTCAGTTGTTATTACTGCTGTGTTATTGTTATTATCTTTACCTGTGTTAGCTGGTGCAATTACTAT
GCTTTTGACTGATCGTAATCTTAATACCTCCTTTTTTGATCCTGCTGGAGGTGGTGATCCTATTTTATATCA
GCACTTATTT
>Cloeon_dipterum_voucher_SR24A07
TACTTTATATTTCATTTTTGGTGCATGAGCTGGTATAGTGGGCACCTCTTTAAGTTTATTAATTCGTGCAGA
ATTAGGTAATCCTGGTTCCTTAATTGGTGATGATCAAATTTATAATGTTATTGTTACAGCTCATGCTTTTAT
CATGATTTTCTTTATAGTTATACCAATTATAATTGGTGGTTTTGGCAATTGATTGGTACCTCTAATATTAGG
TGCTCCAGATATGGCTTTCCCTCGTATAAATAATATAAGTTTTTGGTTGTTACCTCCTTCATTAACTTTATT
AATTTCAAGTAGTTTAGTAGATATAGGGGCTGGTACGGGTTGAACTGTGTATCCTCCTTTAGCTGCTAATAT
TGCTCATGGTGGTTCATCTGTAGATTATGCTATTTTTTCATTACATTTAGCCGGTGTCTCTTCTATTTTAGG
TGCTGTAAATTTTATTACAACAGTAATTAATATACGTAGTCCAGGTATAACCCTAGATCGAATCCCCTTATT
TGTTTGGTCAGTTGTTATTACTGCTGTGTTATTGTTATTATCTTTACCTGTGTTAGCTGGTGCAATTACTAT
GCTTTTGACTGATCGTAATCTTAATACCTCCTTTTTTGATCCTGCTGGAGGTGGTGATCCTATTTTATATCA
GCACTTATTT
>Cloeon_dipterum_voucher_SR24A06
TACTTTATATTTCATTTTTGGTGCATGAGCTGGTATAGTGGGCACCTCTTTAAGTTTATTAATTCGTGCAGA
ATTAGGTAATCCTGGTTCCTTAATTGGTGATGATCAAATTTATAATGTTATTGTTACAGCTCATGCTTTTAT
CATGATTTTCTTTATAGTTATACCAATTATAATTGGTGGTTTTGGCAATTGATTGGTACCTCTAATATTAGG
TGCTCCAGATATGGCTTTCCCTCGTATAAATAATATAAGTTTTTGGTTGTTACCTCCTTCATTAACTTTATT
AATTTCAAGTAGTTTAGTAGATATAGGGGCTGGTACGGGTTGAACTGTGTATCCTCCTTTAGCTGCTAATAT
TGCTCATGGTGGTTCATCTGTAGATTATGCTATTTTTTCATTACATTTAGCCGGTGTCTCTTCTATTTTAGG
TGCTGTAAATTTTATTACAACAGTAATTAATATACGTAGTCCAGGTATAACCCTAGATCGAATCCCCTTATT
TGTTTGGTCAGTTGTTATTACTGCTGTGTTATTGTTATTATCTTTACCTGTGTTAGCTGGTGCAATTACTAT
GCTTTTGACTGATCGTAATCTTAATACCTCCTTTTTTGATCCTGCTGGAGGTGGTGATCCTATTTTATATCA
GCACTTATTT
>Cloeon_dipterum_voucher_SR24A05
TACTTTATATTTCATTTTTGGTGCATGAGCTGGTATAGTGGGCACCTCCTTAAGTTTATTAATTCGTGCAGA
ATTAGGTAATCCTGGTTCCTTAATTGGTGATGATCAAATTTATAATGTTATTGTTACAGCTCATGCTTTTAT
CATGATTTTCTTTATAGTTATACCAATTATAATTGGTGGTTTTGGCAATTGATTGGTACCTTTAATATTAGG
TGCTCCAGATATGGCTTTCCCTCGTATAAATAATATAAGTTTTTGGTTGTTACCTCCTTCATTAACTTTATT
AATTTCAAGTAGTTTAGTAGATATAGGGGCTGGTACGGGTTGAACTGTGTATCCTCCTTTAGCTGCTAATAT
TGCTCATGGTGGTTCATCTGTAGATTATGCTATTTTTTCATTACATTTAGCCGGTGTCTCTTCTATTTTAGG
TGCTGTAAATTTTATTACAACAGTAATTAATATACGTAGTCCAGGTATAACCTTAGATCGAATCCCCTTATT
TGTTTGGTCAGTTGTTATTACTGCTGTGTTATTGTTATTATCTTTACCTGTGTTAGCTGGGGCAATTACTAT
GCTTTTGACTGATCNNNNNNNNNNNNNNNNNNNNNNNNNNNNNNNNNNNNNNNNNNNNNNNNNNNNNNNNNN
NNNNNNNNNN
>Cloeon_dipterum_voucher_SR27H03
TACTTTATATTTCATTTTTGGTGCATGAGCTGGTATAGTGGGCACCTCTTTAAGTTTATTAATTCGTGCAGA
ATTAGGTAATCCTGGTTCCTTAATTGGTGATGATCAAATTTATAATGTTATTGTTACAGCTCATGCTTTTAT
CATGATTTTCTTTATAGTTATACCAATTATAATTGGTGGTTTTGGCAATTGATTGGTACCTCTAATATTAGG
TGCTCCAGATATGGCTTTCCCTCGTATAAATAATATAAGTTTTTGGTTGTTACCTCCTTCATTAACTTTATT
AATTTCAAGTAGTTTAGTAGATATAGGGGCTGGTACGGGTTGAACTGTGTATCCTCCTTTAGCTGCTAATAT
TGCTCATGGTGGTTCATCTGTAGATTATGCTATTTTTTCATTACATTTAGCCGGTGTCTCTTCTATTTTAGG
TGCTGTAAATTTTATTACAACAGTAATTAATATACGTAGTCCAGGTATAACCTTAGATCGAATCCCCTTATT
TGTTTGGTCAGTTGTTATTACTGCTGTGTTATTGTTATTATCTTTACCTGTGTTAGCTGGTGCAATTACTAT
GCTTTTGACTGATCGTAATCTTAATACCTCCTTTTTTGATCCTGCTGGAGGTGGTGATCCTATTTTATATCA
GCACTTATTT
>Cloeon_dipterum_voucher_SR27G12
TACTTTATATTTCATTTTTGGTGCATGAGCTGGTATAGTGGGCACCTCTTTAAGTTTATTAATTCGTGCAGA
ATTAGGTAATCCTGGTTCCTTAATTGGTGATGATCAAATTTATAATGTTATTGTTACAGCTCATGCTTTTAT
CATGATTTTCTTTATAGTTATACCAATTATAATTGGTGGTTTTGGCAATTGATTGGTACCTCTAATATTAGG
TGCTCCAGATATGGCTTTCCCTCGTATAAATAATATAAGTTTTTGGTTGTTACCTCCTTCATTAACTTTATT
AATTTCAAGTAGTTTAGTAGATATAGGGGCTGGTACGGGTTGAACTGTGTATCCTCCTTTAGCTGCTAATAT
TGCTCATGGTGGTTCATCTGTAGATTATGCTATTTTTTCATTACATTTAGCCGGTGTCTCTTCTATTTTAGG
TGCTGTAAATTTTATTACAACAGTAATTAATATACGTAGTCCAGGNATAACCTTAGATCGAATCCCCTTATT
TGTTTGGTCAGTNGTTATTACTGCTGTGTTATTGTTATTATCTTTNCCTGTGTTAGCTGGTGCAATTACTAT
GCTTTTGACTGATCGNAATCTTAATACCTCCTTTTTTGATCCTGCTGGAGGTGGTGATCCTATTTTATATCA
GCACTTATTT
>Cloeon_dipterum_voucher_SR27G11
TACTTTATATTTCATTTTTGGTGCATGAGCTGGTATAGTGGGCACCTCTTTAAGTTTATTAATTCGTGCAGA
ATTAGGTAATCCTGGTTCCTTAATTGGTGATGATCAAATTTATAATGTTATTGTTACAGCTCATGCTTTTAT
CATGATTTTCTTTATAGTTATACCAATTATAATTGGTGGTTTTGGCAATTGATTGGTACCTCTAATATTAGG
TGCTCCAGATATGGCTTTCCCTCGTATAAATAATATAAGTTTTTGGTTGTTACCTCCTTCATTAACTTTATT
AATTTCAAGTAGTTTAGTAGATATAGGGGCTGGTACGGGTTGAACTGTGTATCCTCCTTTAGCTGCTAATAT
TGCTCATGGTGGTTCATCTGTAGATTATGCTATTTTTTCATTACATTTAGCCGGTGTCTCTTCTATTTTAGG
TGCTGTAAATTTTATTACAACAGTAATTAATATACGTAGTCCAGGTATAACCTTAGATCGAATCCCCTTATT
TGTTTGGTCAGTTGTTATTACTGCTGTGTTATTGTTATTATCTTTACCTGTGTTAGCTGGTGCAATTACTAT
GCTTTTGACTGATCGTAATCTTAATACCTCCTTTTTTGATCCTGCTGGAGGTGGTGATCCTATTTTATATCA
GCACTTATTT
>Cloeon_dipterum_voucher_SR27G09
TACTTTATATTTCATTTTTGGTGCATGAGCTGGTATAGTGGGCACCTCTTTAAGTTTATTAATTCGTGCAGA
ATTAGGTAATCCTGGTTCCTTAATTGGTGATGATCAAATTTATAATGTTATTGTTACAGCTCATGCTTTTAT
CATGATTTTCTTTATAGTTATACCAATTATAATTGGTGGTTTTGGCAATTGATTGGTACCTCTAATATTAGG
TGCTCCAGATATGGCTTTCCCTCGTATAAATAATATAAGTTTTTGGTTGTTACCTCCTTCATTAACTTTATT
AATTTCAAGTAGTTTAGTAGATATAGGGGCTGGTACGGGTTGAACTGTGTATCCTCCTTTAGCTGCTAATAT
TGCTCATGGTGGTTCATCTGTAGATTATGCTATTTTTTCATTACATTTAGCCGGTGTCTCTTCTATTTTAGG
TGCTGTAAATTTTATTACAACAGTAATTAATATACGTAGTCCAGGTATAACCTTAGATCGAATCCCCTTATT
TGTTTGGTCAGTTGTTATTACTGCTGTGTTATTGTTATTATCTTTACCTGTGTTAGCTGGTGCAATTACTAT
GCTTTTGACTGATCGTAATCTTAATACCTCCTTTTTTGATCCTGCTGGAGGTGGTGATCCTATTTTATATCA
GCACTTATTT
>Cloeon_dipterum_voucher_SR27G08
TACTTTATATTTCATTTTTGGTGCATGAGCTGGTATAGTGGGCACCTCTTTAAGTTTATTAATTCGTGCAGA
ATTAGGTAATCCTGGTTCCTTAATTGGTGATGATCAAATTTATAATGTTATTGTTACAGCTCATGCTTTTAT
CATGATTTTCTTTATAGTTATACCAATTATAATTGGTGGTTTTGGCAATTGATTGGTACCTCTAATATTAGG
TGCTCCAGATATGGCTTTCCCTCGTATAAATAATATAAGTTTTTGGTTGTTACCTCCTTCATTAACTTTATT
AATTTCAAGTAGTTTAGTAGATATAGGGGCTGGTACGGGTTGAACTGTGTATCCTCCTTTAGCTGCTAATAT
TGCTCATGGTGGTTCATCTGTAGATTATGCTATTTTTTCATTACATTTAGCCGGTGTCTCTTCTATTTTAGG
TGCTGTAAATTTTATTACAACAGTAATTAATATACGTAGTCCAGGTATAACCTTAGATCGAATCCCCTTATT
TGTTTGGTCAGTTGTTATTACTGCTGTGTTATTGTTATTATCTTTACCTGTGTTAGCTGGTGCAATTACTAT
GCTTTTGACTGATCGTAATCTTAATACCTCCTTTTTTGATCCTGCTGGAGGTGGTGATCCTATTTTATATCA
GCACTTATTT
>Cloeon_dipterum_voucher_SR27H02
TACTTTATATTTCATTTTTGGTGCATGAGCTGGTATAGTGGGCACCTCTTTAAGTTTATTAATTCGTGCAGA
ATTAGGTAATCCTGGTTCCTTAATTGGTGATGATCAAATTTATAATGTTATTGTTACAGCTCATGCTTTTAT
CATGATTTTCTTTATAGTTATACCAATTATAATTGGTGGTTTTGGCAATTGATTGGTACCTCTAATATTAGG
TGCTCCAGATATGGCTTTCCCTCGTATAAATAATATAAGTTTTTGGTTGTTACCTCCTTCATTAACTTTATT
AATTTCAAGTAGTTTAGTAGATATAGGGGCTGGTACGGGTTGAACTGTGTATCCTCCTTTAGCTGCTAATAT
TGCTCATGGTGGTTCATCTGTAGATTATGCTATTTTTTCATTACATTTAGCCGGTGTCTCTTCTATTTTAGG
TGCTGTAAATTTTATTACAACAGTAATTAATATACGTAGTCCAGGTATAACCTTAGATCGAATCCCCTTATT
TGTTTGGTCAGTTGTTATTACTGCTGTGTTATTGTTATTATCTTTACCTGTGTTAGCTGGTGCAATTACTAT
GCTTTTGACTGATCGTAATCTTAATACCTCCTTTTTTGATCCTGCTGGAGGTGGTGATCCTATTTTATATCA
GCACTTATTT
>Cloeon_dipterum_voucher_SR24A04
TACTTTATATTTCATTTTTGGTGCATGAGCTGGTATAGTGGGCACCTCTTTAAGTTTATTAATTCGTGCAGA
ATTAGGTAATCCTGGTTCCTTAATTGGTGATGATCAAATTTATAATGTTATTGTTACAGCTCATGCTTTTAT
CATGATTTTCTTTATAGTTATACCAATTATAATTGGTGGTTTTGGCAATTGATTGGTACCTCTAATATTAGG
TGCTCCAGATATGGCTTTCCCTCGTATAAATAATATAAGTTTTTGGTTGTTACCTCCTTCATTAACTTTATT
AATTTCAAGTAGTTTAGTAGATATAGGGGCTGGTACGGGTTGAACTGTGTATCCTCCTTTAGCTGCTAATAT
TGCTCATGGTGGTTCATCTGTAGATTATGCTATTTTTTCATTACATTTAGCCGGTGTCTCTTCTATTTTAGG
TGCTGTAAATTTTATTACAACAGTAATTAATATACGTAGTCCAGGTATAACCTTAGATCGAATCCCCTTATT
TGTTTGGTCAGTTGTTATTACTGCTGTGTTATTGTTATTATCTTTACCTGTGTTAGCTGGTGCAATTACTAT
GCTTTTGACTGATCGTAATCTTAATACCTCCTTTTTTGATCCTGCTGGAGGTGGTGATCCTATTTTATATCA
GCACTTATTT
>Cloeon_dipterum_voucher_250004
TACTTTATATTTCATTTTTGGTGCATGAGCTGGTATAGTGGGCACCTCTTTAAGTTTATTAATTCGTGCAGA
ATTAGGTAATCCTGGTTCCTTAATTGGTGATGATCAAATTTATAATGTTATTGTTACAGCTCATGCTTTTAT
CATGATTTTCTTTATAGTTATACCAATTATAATTGGTGGTTTTGGCAATTGATTGGTACCTCTAATATTAGG
TGCTCCAGATATGGCTTTCCCTCGTATAAATAATATAAGTTTTTGGTTGTTACCTCCTTCATTAACTTTATT
AATTTCAAGTAGTTTAGTAGATATAGGGGCTGGTACGGGTTGAACTGTGTATCCTCCTTTAGCTGCTAATAT
TGCTCATGGTGGTTCATCTGTAGATTATGCTATTTTTTCATTACATTTAGCCGGTGTCTCTTCTATTTTAGG
TGCTGTAAATTTTATTACAACAGTAATTAATATACGTAGTCCAGGTATAACCTTAGATCGAATCCCCTTATT
TGTTTGGTCAGTNNNNNNNNNNNNNNNNNNNNNNNNNNNNNNNNNNNNNNNNNNNNNNNNNNNNNNNNNNNN
NNNNNNNNNNNNNNNNNNNNNNNNNNNNNNNNNNNNNNNNNNNNNNNNNNNNNNNNNNNNNNNNNNNNNNNN
NNNNNNNNNN
>Cloeon_dipterum_voucher_250002
NNNNNNNNNNNNNNNNNNNNNNNNNNNNNNNNNNNNNNNNNNNNNNNNNNNNNNTTTATTAATTCGTGCAGA
ATTAGGTAATCCTGGTTCCTTAATTGGTGATGATCAAATTTATAATGTTATTGTTACAGCTCATGCTTTTAT
CATGATTTTCTTTATAGTTATACCAATTATAATTGGTGGTTTTGGCAATTGATTGGTACCTCTAATATTAGG
TGCTCCAGATATGGCTTTCCCTCGTATAAATAATATAAGTTTTTGGTTGTTACCTCCTTCATTAACTTTATT
AATTTCAAGTAGTTTAGTAGATATAGGGGCTGGTACGGGTTGAACTGTGTATCCTCCTTTAGCTGCTAATAT
TGCTCATGGTGGTTCATCTGTAGATTATGCTATTTTTTCATTACATTTAGCCGGTGTCTCTTCTATTTTAGG
TGCTGTAAATTTTATTACAACAGTAATTAATATACGTAGTCCAGGTATAACCTTANATCGAATCCCCTTATT
TGTTTGGTCAGTTGTTATTACTGCTGTGTTATTGTTATTATCTTTACCTGTGTTAGCTGGTGCAATTACTAT
GCTTTTGACTGATCGTAATCTTAATACCTCCTTTTTTGATCCTGCTGGAGGTGGTGATCCTATTTTATATCA
GCACTTATTT
>Cloeon_dipterum_voucher_250001
TACTTTATATTTCATTTTTGGTGCATGAGCTGGTATAGTGGGCACCTCTTTAAGTTTATTAATTCGTGCAGA
ATTAGGTAATCCTGGTTCCTTAATTGGTGATGATCAAATTTATAATGTTATTGTTACAGCTCATGCTTTTAT
CATGATTTTCTTTATAGTTATACCAATTATAATTGGTGGTTTTGGCAATTGATTGGTACCTCTAATATTAGG
TGCTCCAGATATGGCTTTCCCTCGTATAAATAATATAAGTTTTTGGTTGTTACCTCCTTCATTAACTTTATT
AATTTCAAGTAGTTTAGTAGATATAGGGGCTGGTACGGGTTGAACTGTGTATCCTCCTTTAGCTGCTAATAT
TGCTCATGGTGGTTCATCTGTAGATTATGCTATTTTTTCATTACATTTAGCCGGTGTCTCTTCTATTTTAGG
TGCTGTAAATTTTATTACAACAGTAATTAATATACGTAGTCCAGGTATAACCTTAGATCGAATCCCCTTATT
TGTTTGGTCAGTTGTTATTACTGCTGTGTTATTGTTATTATCTTTACCTGTGTTAGCTGGTGCAATTACTAT
GCTTTTGACTGATCGTAATCTTAATACCTCCTTTTTTGATCCTGCTGGAGGTGGTGATCCTATTTTATATCA
GCACTTATTT
>Cloeon_dipterum_voucher_SR27F01
TACTCTATATTTTATTTTTGGTGCATGAGCTGGGATAGTTGGCACCTCACTGAGTTTATTAATTCGTGCAGA
ATTAGGTAACCCTGGTTCTTTAATTGGTGATGATCAAATTTACAATGTGATTGTTACTGCCCATGCTTTTAT
TATAATTTTCTTTATGGTTATACCAATTATGATTGGAGGTTTTGGTAATTGATTAGTACCTTTAATATTAGG
TGCTCCAGATATAGCATTCCCTCGTATAAATAATATAAGCTTTTGATTGTTACCTCCTTCATTAACTTTATT
AGTTTCAAGTAGTTTAGTAGATATGGGAGCTGGTACGGGTTGAACTGTTTACCCTCCTTTAGCTGCTAATAT
TGCTCATGGAGGGTCATCTGTGGATTACGCTATTTTTTCACTACACCTAGCCGGTGTTTCTTCTATTTTAGG
TGCTGTAAATTTTATTACAACAGTAATTAATATACGTAGTCCAGGTATGACTTTAGATCGAATTCCATTATT
TGTTTGGTCTGTTGTAATTACTGCTGTACTATTATTATTATCATTACCTGTGTTAGCTGGTGCTATTACTAT
GCTTTTGACCGATCGTAATCTTAATACCTCATTTTTCGACCCTGCTGGAGGTGGTGACCCTATTTTATATCA
GCANTTATTT
>Cloeon_dipterum_voucher_SR27E11
TACTCTATATTTTATTTTTGGTGCATGAGCTGGGATAGTTGGCACCTCACTGAGTTTATTAATTCGTGCAGA
ATTAGGTAACCCTGGTTCTTTAATTGGTGATGATCAAATTTACAATGTGATTGTTACTGCCCATGCTTTTAT
TATAATTTTCTTTATGGTTATACCAATTATGATTGGAGGTTTTGGTAATTGATTAGTACCTTTAATATTAGG
TGCTCCAGATATAGCATTCCCTCGTATAAATAATATAAGCTTTTGATTGTTACCTCCTTCATTAACTTTATT
AGTTTCAAGTAGTTTAGTAGATATGGGAGCTGGTACGGGTTGAACTGTTTACCCTCCTTTAGCTGCTAATAT
TGCTCATGGAGGGTCATCTGTGGATTACGCTATTTTTTCACTACACCTAGCCGGTGTTTCTTCTATTTTAGG
TGCTGTAAATTTTATTACAACAGTAATTAATATACGTAGTCCAGGTATGACTTTAGATCGAATTCCATTATT
TGTTTGGTCTGTTGTAATTACTGCTGTACTATTATTATTATCATTACCTGTGTTAGCTGGTGCTATTACTAT
GCTTTTGACCGATCGTAATCTTAATACCTCATTTTTCGACCCTGCTGGAGGTGGTGACCCTATTTTATATCA
GCATTTATTT
