# Supplementary material for: Reports of Baetidae (Ephemeroptera) species from Tafna Basin, Algeria and biogeographic affinities revealed by DNA barcoding
Source: Biodivers Data J. 2020 Aug 14;8:e55596. doi: 10.3897/BDJ.8.e55596 (PMC7442755; doi:10.3897/BDJ.8.e55596)
Supplement: Supplementary material 9 — PC_sequence alignment [file bdj-08-e55596-s009.fas]

>PC_ALG_A08
TACCTTATATTTTATTTTTGGTGCTTGAGCAGGTATGGTAGGCACTTCATTAAGTTTATTAATTCGAGCAGA
ACTTGGTAATCCTGGTTCATTAATTGGAGATGACCAAATTTATAATGTTATTGTTACTGCTCATGCTTTTAT
TATAATTTTCTTTATAGTAATACCTATTATAATTGGGGGGTTTGGTAATTGATTGGTTCCTTTAATATTAGG
TGCACCTGACATGGCTTTCCCACGAATAAACAATATAAGTTTTTGGTTGTTACCTCCATCATTAACACTTTT
AATTTCTAGTAGATTAGTAGATATAGGAGCAGGTACTGGATGGACGGTTTATCCTCCCCTAGCCGCTAACAT
TGCTCACGGCGGGTCGTCGGTTGATTTTGCTATCTTTTCTTTACATTTAGCGGGAGTATCCTCTATTTTAGG
TGCAGTAAATTTTATTACTACTGTAATTAATATGCGTAGACCCGGTATAACTCTCGATCGAATTCCCTTGTT
TGTTTGGTCCGTAATTATTACAGCTGTATTATTGTTATTATCGTTACCCGTACTTGCTGGGGCTATTACAAT
ATTATTGACTGACCGTAATTTAAATACCTCTTTTTTTGATCCTGCAGGTGGTGGAGATCCTATTTTATACCA
ACATTTATTT
>PC_ALG_B08
NNNNNNNNATTTTATTTTTGGTGCTTGAGCAGGTATGGTAGGCACTTCATTAAGTTTATTAATTCGAGCAGA
ACTTGGTAATCCTGGTTCATTAATTGGAGATGACCAAATTTATAATGTTATTGTTACTGCTCATGCTTTTAT
TATAATTTTCTTTATAGTAATACCTATTATAATTGGGGGGTTTGGTAATTGATTGGTTCCTTTAATATTAGG
TGCACCTGACATGGCTTTCCCACGAATAAACAATATAAGTTTTTGGTTGTTACCTCCATCATTAACACTTTT
AATTTCTAGTAGATTAGTAGATATAGGAGCAGGTACTGGATGAACGGTTTATCCTCCCTTAGCCGCTAACAT
TGCTCACGGCGGGTCGTCGGTTGATTTTGCTATCTTTTCTTTACATTTAGCGGGAGTATCCTCTATTTTAGG
TGCAGTAAATTTTATTACTACTGTAATTAATATGCGTAGACCCGGTATAACTCTCGATCGAATTCCCTTGTT
TGTTTGGTCCGTAATTATTACAGCTGTATTATTGTTATTATCGTTACCCGTACTTGCTGGGGCTATTACAAT
ATTATTGACTGACCGTAATTTAAATACATCTTTTTTTGACCCTGCAGGTGGTGGAGATCCTATTTTATACCA
ACATTTATTT
>PC_ALG_H07
TACCTTATATTTTATTTTTGGTGCTTGAGCAGGTATGGTAGGCACTTCATTAAGTTTATTAATTCGAGCAGA
ACTTGGTAATCCTGGTTCATTAATTGGAGATGACCAAATTTATAATGTTATTGTTACTGCTCATGCTTTTAT
TATAATTTTCTTTATAGTAATACCTATTATAATTGGGGGTTTTGGTAATTGATTGGTTCCTTTAATATTAGG
TGCACCTGACATGGCTTTCCCACGAATAAACAATATAAGTTTTTGGTTGTTACCTCCATCATTAACACTTTT
AATTTCTAGTAGATTAGTAGATATAGGAGCAGGTACTGGATGAACGGTTTATCCTCCCTTAGCCGCTAACAT
TGCTCACGGCGGGTCGTCGGTTGATTTTGCTATCTTTTCTTTACATTTAGCGGGAGTATCCTCTATTTTAGG
TGCAGTAAATTTTATTACTACTGTAATTAATATGCGTAGACCCGGTATAACTCTCGATCGAATTCCCTTGTT
TGTTTGGTCCGTAATTATTACAGCTGTATTATTGTTATTATCGTTACCCGTACTTGCTGGGGCTATTACAAT
ATTATTGACTGACCGTAATTTAAATACATCTTTTTTTGATCCTGCAGGTGGTGGTGATCCTATTTTATACCA
ACATTTATTT
>PC_pennl_CAN1
TACCTTATATTTTATTTTTGGGGCTTGGGCTGGAATAGTAGGAACTTCATTAAGTCTATTAATTCGAGCTGA
GCTAGGAAATCCAGGGTCTTTGATTGGGGATGACCAAATTTATAATGTTATTGTTACTGCTCATGCATTTAT
TATAATTTTCTTTATGGTAATGCCTATTATAATTGGGGGTTTTGGTAACTGGTTAGTACCTCTAATGTTAGG
AGCGCCAGACATGGCTTTTCCTCGTATGAATAATATAAGCTTTTGGCTTCTACCTCCGTCACTTACTTTATT
GATTTCAAGAAGTTTAGTTGATATAGGAGCGGGGACAGGCTGAACTGTTTATCCCCCGCTGTCAGCTAACAT
TGCTCATGGTGGGTCTTCAGTAGACTTTGCTATTTTTTCGTTGCATTTAGCTGGGGTATCTTCTATTTTAGG
TGCTGTAAATTTTATTACTACTGTAATTAATATACGTAGTCCCGGTATAACATTGGACCGAATTCCTTTATT
TGTGTGATCAGTAATCATTACTGCTGTTTTATTATTATTATCTTTACCTGTTTTAGCAGGGGCTATTACTAT
GTTATTAACAGATCGTAATTTAAACNNNNNNNNNNNNNNNNNNNNNNNNNNNNNNNNNNNNNNNNNNNNNNN
NNNNNNNNNN
>PC_pennl_CAN2
TACCTTATATTTTATTTTTGGGGCTTGGGCTGGAATAGTAGGAACTTCATTAAGTCTATTAATTCGAGCTGA
GCTAGGAAATCCAGGGTCTTTGATTGGGGATGACCAAATTTATAATGTTATTGTTACTGCTCATGCATTTAT
TATAATTTTCTTTATGGTAATGCCTATTATAATTGGGGGTTTTGGTAACTGGTTAGTACCTCTAATGTTAGG
AGCGCCAGACATGGCTTTTCCTCGTATGAATAATATAAGCTTTTGGCTTCTACCTCCGTCACTTACTTTATT
GATTTCAAGAAGTTTAGTTGATATAGGAGCGGGGACAGGGTGAACTGTTTATCCTCCGCTGTCAGCTAATAT
TGCTCATGGTGGGTCTTCAGTAGACTTTGCTATCTTTTCGTTACACTTAGCTGGGGTATCTTCTATTTTAGG
TGCTGTAAATTTTATTACTACTGTAATTAATATACGAAGTCCCGGTATAACATTGGACCGAATTCCTTTATT
TGTGTGATCAGTAATTATTACTGCTGTTTTATTACTATTGTCTTTACCTGTTTTAGCCGGGGCTATTACTAT
ATTATTAACAGATCGTAATTTAAATACCTCGTTCTTTGACCCCGCGGGAGGAGGTGATCCTATTTTATACCA
ACATCTATTC
>PC_pennl_CAN3
TACCTTATATTTTATTTTTGGGGCTTGGGCTGGAATAGTAGGAACTTCATTAAGTCTATTAATTCGAGCTGA
GCTAGGAAATCCAGGGTCTTTGATTGGGGATGACCAAATTTATAATGTTATTGTTACTGCTCATGCATTTAT
TATAATTTTCTTTATGGTAATGCCTATTATAATTGGGGGTTTTGGTAACTGGTTAGTACCTCTAATGTTAGG
AGCGCCAGACATGGCTTTTCCTCGTATGAATAATATAAGCTTTTGGCTTCTACCTCCGTCACTTACTTTATT
GATTTCAAGAAGTTTAGTTGATATAGGAGCGGGGACAGGGTGAACTGTTTATCCTCCGCTGTCAGCTAATAT
TGCTCATGGCGGGTCTTCAGTAGACTTTGCTATCTTTTCGTTACACTTAGCTGGGGTATCTTCTATTTTAGG
TGCTGTAAATTTTATTACTACTGTAATTAATATACGAAGTCCCGGTATAACATTGGACCGAATTCCTTTATT
TGTGTGATCAGTAATTATTACTGCTGTTTTATTACTATTGTCTTTACCTGTTTTAGCCGGGGCTATTACTAT
ATTATTAACAGATCGTAATTTAAATACCTCGTTCTTTGACCCCGCGGGAGGAGGTGATCCTATTTTATACCA
ACATCTATTC
>Pc_plchrm_IT1
NNNNNNNNNNNNNNNNNNNGGTGCTTGGGCTGGTATGGTAGGTACGTCATTGAGTTTATTAATCCGAGCTGA
ATTGGGTAACCCTGGGTCTTTAATTGGTGATGATCAAATTTATAATGTGATCGTTACAGCACACGCCTTTAT
CATAATTTTTTTCATGGTTATACCTATTATAATTGGTGGTTTTGGTAATTGGTTAGTGCCGTTAATGTTAGG
TGCCCCTGATATGGCTTTTCCTCGAATGAATAATATGAGTTTCTGGTTGTTGCCTCCTTCATTAACTTTATT
AATTTCAAGTAGTTTGGTAGACATGGGAGCAGGTACAGGTTGAACTGTGTATCCTCCTCTTGCGGCTAATAT
CGCCCATGGTGGGTCGTCGGTTGATTTCGCTATTTTTTCTTTACATTTAGCAGGGGTGTCTTCTATCTTAGG
AGCAGTAAATTTCATTACTACAGTGGTCAATATACGTAGTCCCGGTATGACACTCGACCGTATTCCCTTGTT
TGTTTGGTCAGTAATCATTACAGCTGTGTTATTACTTTTATCACTACCTGTTTTAGCTGGTGCTATTACTAT
ATTATTAACTGATCGTAATTTAAATACTTCTTTCTTCGATCCTGCCGGTGGTGGTGANNNNNNNNNNNNNNN
NNNNNNNNNN
>Pc_plchrm_IT2
NNNNNNNNNNNNNNNNNNNGGTGCGTGGGCTGGTATGGTAGGAACGTCATTGAGTTTATTAATTCGAGCTGA
ATTGGGTAACCCTGGGTCTTTAATTGGTGACGATCAGATTTATAATGTGATCGTTACAGCACACGCATTTAT
TATAATTTTCTTTATGGTTATACCTATTATAATTGGTGGTTTTGGTAATTGGTTAGTGCCGTTAATGTTAGG
TGCCCCTGATATGGCTTTTCCTCGAATGAATAATATAAGTTTTTGGTTGTTACCTCCTTCGTTAACTTTATT
AATTTCAAGTAGTTTGGTAGATATAGGGGCAGGTACAGGTTGAACTGTGTATCCTCCTTTGGCTGCTAATAT
CGCCCATGGTGGGTCCTCGGTAGATTTTGCTATTTTTTCTTTACATTTAGCGGGGGTGTCTTCTATCTTAGG
TGCAGTAAATTTTATTACTACAGTGGTCAATATACGTAGTCCCGGTATAACACTAGACCGTATTCCGTTGTT
TGTTTGGTCAGTAATCATTACAGCTGTGTTATTACTTTTATCACTACCTGTTTTAGCTGGTGCTATTACTAT
CTTATTAACTGATCGTAATTTAAACACTTCGTTCTTCGATCCGGCCGGTGGTGGTGANNNNNNNNNNNNNNN
NNNNNNNNNN
>Pc_plchrm_IT3
NNNNNNNNNNNNNNNNNNNGGTGCTTGGGCTGGTATGGTAGGTACGTCATTGAGTTTATTAATCCGAGCTGA
ATTGGGTAACCCTGGGTCTTTAATTGGTGATGATCAAATTTATAATGTGATCGTTACAGCACACGCCTTTAT
CATAATTTTTTTCATGGTTATACCTATTATAATTGGTGGTTTTGGTAATTGGTTAGTGCCGTTAATGTTAGG
TGCCCCTGATATGGCTTTTCCTCGAATGAATAATATGAGTTTCTGGTTGTTGCCTCCTTCATTAACTTTATT
AATTTCAAGTAGTTTGGTAGACATGGGAGCAGGTACAGGTTGAACTGTGTATCCTCCTCTTGCGGCTAATAT
CGCCCATGGTGGGTCGTCGGTTGATTTCGCTATTTTTTCTTTACATTTAGCAGGGGTGTCTTCTATCTTAGG
AGCAGTAAATTTCATTACTACAGTGGTCAATATACGTAGCCCCGGTATGACACTCGACCGTATTCCCTTGTT
TGTTTGGTCAGTAATCATTACAGCTGTGTTATTACTTTTATCACTACCTGTTTTAGCTGGTGCTATTACTAT
ATTATTAACTGATCGTAATTTAAATACTTCTTTCTTCGATCCTGCCGGTGGTGGTGANNNNNNNNNNNNNNN
NNNNNNNNNN
>Pc_bfdm_IT1
NNNNNNNNNNNNNNNNNNNGGTGCTTGGGCAGGTATAGTTGGTACTTCCTTAAGTCTTTTAATTCGAGCTGA
ATTAGGTAACCCGGGATCTCTAATTGGTGATGACCAAATTTATAATGTTATTGTTACTGCTCATGCTTTTAT
TATGATTTTCTTTATAGTTATGCCTATTATAATTGGAGGGTTTGGTAATTGGTTAGTTCCTTTAATGTTAGG
TGCACCTGATATGGCTTTCCCTCGAATAAATAATATAAGTTTTTGGTTGTTACCTCCTTCATTAACCCTGTT
GCTTTCTAGTAGTCTAGTAGATGCTGGTGCCGGGACAGGTTGAACGGTTTATCCTCCCTTGGCTGCTAATAT
TGCTCACGGAGGCTCTTCTGTTGATTTTGCAATTTTTTCTTTACACCTTGCAGGGGTTTCCTCTATTCTTGG
TGCAGTAAATTTTATTACTACTGTAATTAATATACGAAGTCCTGGTATAACTTTAGATCGTATTCCTTTATT
TGTCTGGTCAGTAATCATTACAGCAGTGTTATTATTATTATCTTTACCTGTACTTGCCGGTGCAATTACTAT
ATTATTGACGGATCGAAATTTAAATACTTCGTTCTTTGACCCTGCAGGAGGTGGTGANNNNNNNNNNNNNNN
NNNNNNNNNN
>Pc_bfdm_IT2
NNNNNNNNNNNNNNNNNNNGGTGCTTGGGCAGGTATAGTTGGTACTTCTTTAAGCCTTTTAATTCGAGCTGA
ACTAGGTAACCCGGGGTCTCTAATTGGTGATGACCAAATTTATAATGTTATTGTTACTGCTCACGCTTTTAT
TATGATTTTCTTTATAGTTATGCCTATTATAATTGGAGGGTTTGGTAATTGATTAGTTCCTTTAATGTTAGG
TGCGCCTGATATGGCTTTCCCTCGAATAAATAATATAAGTTTTTGGTTGTTACCTCCTTCATTAACCCTATT
GATTTCTAGTAGTTTAGTAGATGCTGGTGCCGGAACAGGTTGAACGGTCTATCCTCCCTTGGCTGCTAATAT
TGCTCACGGAGGCTCTTCTGTTGATTTTGCAATTTTTTCTTTACACCTTGCAGGGGTTTCCTCTATTCTTGG
TGCAGTAAATTTTATTACAACTGTAATTAATATACGAAGTCCTGGCATAACTTTAGATCGTATTCCTTTATT
TGTCTGGTCAGTAATCATTACAGCGGTGTTATTATTATTATCTTTACCTGTACTTGCCGGTGCGATTACTAT
ATTATTGACGGATCGAAATTTAAATACTTCGTTCTTTGACCCTGCAGGAGGTGGTGANNNNNNNNNNNNNNN
NNNNNNNNNN
>Pc_bfdm_IT3
NNNNNNNNNNNNNNNNNNNGGTGCTTGGGCTGGAATGGTAGGTACTTCACTCAGACTTTTAATTCGAGCTGA
ATTAGGTAACCCTGGTTCTCTAATTGGTGATGACCAGATTTATAATGTTATCGTCACTGCACATGCTTTTAT
TATAATTTTCTTTATAGTAATGCCTATTATAATTGGGGGTTTCGGTAATTGATTAGTACCTTTAATATTAGG
GGCTCCTGACATGGCTTTTCCCCGAATAAACAATATAAGTTTTTGAATACTACCTCCCTCATTAACACTATT
AATTTCTAGTAGCCTAGTAGATATAGGGGCAGGTACTGGTTGAACAGTCTATCCCCCGCTAGCCGCTAATAT
CGCCCATGGTGGTTCATCTGTTGACTTTGCTATTTTCTCCCTTCATTTAGCAGGAGTTTCATCCATCTTGGG
TGCTGTTAATTTCATTACAACTGTAGTTAATATACGTAGTCCAGGCATAACTCTTGACCGAATTCCTTTATT
TGTATGATCTGTAATTATTACTGCTGTATTGTTACTTTTATCTTTACCTGTACTCGCCGGTGCTATTACTAT
ATTATTAACTGACCGAAATTTAAATACTTCCTTTTTTGATCCTGCAGGAGGAGGAGANNNNNNNNNNNNNNN
NNNNNNNNNN
>Centroptilum_luteolum_CL_6
NNNNNNNNNNTTTATTTTTGGGGCCTGGTCGGGTATAGTCGGTACTTCTCTGAGATTATTGATTCGCGCTGA
ATTAGGTAGTCCTGGCTCTTTGATTGGGGATGATCAGATTTATAATGTAATTGTAACTGCACATGCTTTTAT
TATGATTTTCTTTATAGTTATACCAATTATGATCGGGGGGTTTGGTAATTGATTGGTGCCATTAATGTTGGG
TGCTCCTGATATGGCTTTTCCTCGAATAAATAATATGAGATTTTGAATGTTACCTCCTTCTTTGACACTTTT
AGTCTCAAGTAGAATGGTAGATGTAGGGGCGGGTACTGGATGAACTGTGTACCCTCCACTGTCGGCTAATAT
TGCCCACGGAGGAGCTTCCGTAGATTTTGCTATCTTTTCATTACATTTGGCTGGGGTTTCGTCAATTTTAGG
GGCTGTAAATTTTATTACTACTGTTATTAATATACGAAGTATGGGGGTGACTTTGGATCGAATGCCTTTATT
TGTGTGATCTGTAGTTATTACAGCGGTGTTGTTACTTTTATCACTACCAGTCCTAGCTGGTGCTATTACTAT
ATTGTTAACAGATCGTAATTTAAATACATCTTTTTTTGATCCTGCTGGTGGTGGGGATCCTATTTTGTACCA
ACATTTGTTT
>Centroptilum_luteolum_CL_5
NNNNNNNNNNTTTATTTTTGGGGCCTGGTCGGGTATAGTCGGTACTTCTCTGAGATTATTGATTCGCGCTGA
ATTAGGTAGTCCTGGCTCTTTGATTGGGGATGATCAGATTTATAATGTAATTGTAACTGCACATGCTTTTAT
TATGATTTTCTTTATAGTTATACCAATTATGATCGGGGGGTTTGGTAATTGATTGGTGCCATTAATGTTGGG
TGCTCCTGATATGGCTTTTCCTCGAATAAATAATATGAGATTTTGAATGTTACCTCCTTCTTTGACACTTTT
AGTCTCAAGTAGAATGGTAGATGTAGGGGCGGGTACTGGATGAACTGTGTACCCTCCACTGTCGGCTAATAT
TGCCCACGGAGGAGCTTCCGTAGATTTTGCTATCTTTTCATTACATTTGGCTGGGGTTTCGTCAATTTTAGG
GGCTGTAAATTTTATTACTACTGTTATTAATATACGAAGTATGGGGGTGACTTTGGATCGAATGCCTTTATT
TGTGTGATCTGTAGTTATTACAGCGGTGTTGTTACTTTTATCACTACCAGTCCTAGCTGGTGCTATTACTAT
ATTGTTAACAGATCGTAATTTAAATACATCTTTTTTTGATCCTGCTGGTGGTGGGGATCCTATTTTGTACCA
ACATTTGTTT
>Centroptilum_luteolum_CL_4
NNNNNNNNNNTTTATTTTTGGGGCCTGGTCGGGTATAGTCGGTACTTCTCTGAGATTATTGATTCGCGCTGA
ATTAGGTAGTCCTGGCTCTTTGATTGGGGATGATCAGATTTATAATGTAATTGTAACTGCACATGCTTTTAT
TATGATTTTCTTTATAGTTATACCAATTATGATCGGGGGGTTTGGTAATTGATTGGTGCCATTAATGTTGGG
TGCTCCTGATATGGCTTTTCCTCGAATAAATAATATGAGATTTTGAATGTTACCTCCTTCTTTGACACTTTT
AGTCTCAAGTAGAATGGTAGATGTAGGGGCGGGTACTGGATGAACTGTGTACCCTCCACTGTCGGCTAATAT
TGCCCACGGAGGAGCTTCCGTAGATTTTGCTATCTTTTCATTACATTTGGCTGGGGTTTCGTCAATTTTAGG
GGCTGTAAATTTTATTACTACTGTTATTAATATACGAAGTATGGGGGTGACTTTGGATCGAATGCCTTTATT
TGTGTGATCTGTAGTTATTACAGCGGTGTTGTTACTTTTATCACTACCAGTCCTAGCTGGTGCTATTACTAT
ATTGTTAACAGATCGTAATTTAAATACATCTTTTTTTGATCCTGCTGGTGGTGGGGATCCTATTTTGTACCA
ACATTTGTTT
>Centroptilum_luteolum_CL_3
NNNNNNNNNNTTTATTTTTGGGGCCTGGTCGGGTATAGTCGGTACTTCTCTGAGATTATTGATTCGCGCTGA
ATTAGGTAGTCCTGGCTCTTTGATTGGGGATGATCAGATTTATAATGTAATTGTAACTGCACATGCTTTTAT
TATGATTTTCTTTATAGTTATACCAATTATGATCGGGGGGTTTGGTAATTGATTGGTGCCATTAATGTTGGG
TGCTCCTGATATGGCTTTTCCTCGAATAAATAATATGAGATTTTGAATGTTACCTCCTTCTTTGACACTTTT
AGTCTCAAGTAGAATGGTAGATGTAGGGGCGGGTACTGGATGAACTGTGTACCCTCCACTGTCGGCTAATAT
TGCCCACGGAGGAGCTTCCGTAGATTTTGCTATCTTTTCATTACATTTGGCTGGGGTTTCGTCAATTTTAGG
GGCTGTAAATTTTATTACTACTGTTATTAATATACGAAGTATGGGGGTGACTTTGGATCGAATGCCTTTATT
TGTGTGATCTGTAGTTATTACAGCGGTGTTGTTACTTTTATCACTACCAGTCCTAGCTGGTGCTATTACTAT
ATTGTTAACAGATCGTAATTTAAATACATCTTTTTTTGATCCTGCTGGTGGTGGGGATCCTATTTTGTACCA
ACATTTGTTT
>Centroptilum_luteolum_CL_2
NNNNNNNNNNTTTATTTTTGGGGCCTGGTCGGGTATAGTCGGTACTTCTCTGAGATTATTGATTCGCGCTGA
ATTAGGTAGTCCTGGCTCTTTGATTGGGGATGATCAGATTTATAATGTAATTGTAACTGCACATGCTTTTAT
TATGATTTTCTTTATAGTTATACCAATTATGATCGGGGGGTTTGGTAATTGATTGGTGCCATTAATGTTGGG
TGCTCCTGATATGGCTTTTCCTCGAATAAATAATATGAGATTTTGAATGTTACCTCCTTCTTTGACACTTTT
AGTCTCAAGTAGAATGGTAGATGTAGGGGCGGGTACTGGATGAACTGTGTACCCTCCACTGTCGGCTAATAT
TGCCCACGGAGGAGCTTCCGTAGATTTTGCTATCTTTTCATTACATTTGGCTGGGGTTTCGTCAATTTTAGG
GGCTGTAAATTTTATTACTACTGTTATTAATATACGAAGTATGGGGGTGACTTTGGATCGAATGCCTTTATT
TGTGTGATCTGTAGTTATTACAGCGGTGTTGTTACTTTTATCACTACCAGTCCTAGCTGGTGCTATTACTAT
ATTGTTAACAGATCGTAATTTAAATACATCTTTTTTTGATCCTGCTGGTGGTGGGGATCCTATTTTGTACCA
ACATTTGTTT
>Centroptilum_luteolum_CL_1
NNNNNNNNNNTTTATTTTTGGGGCCTGGTCGGGTATAGTCGGTACTTCTCTGAGATTATTGATTCGCGCTGA
ATTAGGTAGTCCTGGCTCTTTGATTGGGGATGATCAGATTTATAATGTAATTGTAACTGCACATGCTTTTAT
TATGATTTTCTTTATAGTTATACCAATTATGATCGGGGGGTTTGGTAATTGATTGGTGCCATTAATGTTGGG
TGCTCCTGATATGGCTTTTCCTCGAATAAATAATATGAGATTTTGAATGTTACCTCCTTCTTTGACACTTTT
AGTCTCAAGTAGAATGGTAGATGTAGGGGCGGGTACTGGATGAACTGTGTACCCTCCACTGTCGGCTAATAT
TGCCCACGGAGGAGCTTCCGTAGATTTTGCTATCTTTTCATTACATTTGGCTGGGGTTTCGTCAATTTTAGG
GGCTGTAAATTTTATTACTACTGTTATTAATATACGAAGTATGGGGGTGACTTTGGATCGAATGCCTTTATT
TGTGTGATCTGTAGTTATTACAGCGGTGTTGTTACTTTTATCACTACCAGTCCTAGCTGGTGCTATTACTAT
ATTGTTAACAGATCGTAATTTAAATACATCTTTTTTTGATCCTGCTGGTGGTGGGGATCCTATTTTGTACCA
ACATTTGTTT
