# Supplementary material for: Reports of Baetidae (Ephemeroptera) species from Tafna Basin, Algeria and biogeographic affinities revealed by DNA barcoding
Source: Biodivers Data J. 2020 Aug 14;8:e55596. doi: 10.3897/BDJ.8.e55596 (PMC7442755; doi:10.3897/BDJ.8.e55596)
Supplement: XML Treatment for Ephemeroptera [file BDJ.8.e55596-treatment1.xml]

<!DOCTYPE tp:taxon-treatment
  PUBLIC "-//TaxonX//DTD Taxonomic Treatment Publishing DTD v0 20100105//EN" "tax-treatment-NSO.dtd">
<tp:taxon-treatment xmlns:tp="http://www.plazi.org/taxpub"><tp:treatment-meta><mixed-citation publication-type="journal"><person-group><name><surname>Benhadji</surname><given-names>Nadhira</given-names></name><name><surname>Sartori</surname><given-names>Michel</given-names></name><name><surname>Abdellaoui Hassaine</surname><given-names>Karima</given-names></name><name><surname>Gattolliat</surname><given-names>Jean-Luc</given-names></name></person-group><article-title>Reports of <tp:taxon-name><tp:taxon-name-part taxon-name-part-type="family">Baetidae</tp:taxon-name-part></tp:taxon-name> (<tp:taxon-name><tp:taxon-name-part taxon-name-part-type="order">Ephemeroptera</tp:taxon-name-part></tp:taxon-name>) species from Tafna Basin, Algeria and biogeographic affinities revealed by DNA barcoding</article-title><source>Biodivers Data J</source><day>14</day><month>8</month><year>2020</year><volume>8</volume><pub-id pub-id-type="doi">10.3897/BDJ.8.e55596</pub-id></mixed-citation></tp:treatment-meta><tp:nomenclature><tp:taxon-name>
              <object-id xmlns:xlink="http://www.w3.org/1999/xlink" content-type="arpha" xlink:type="simple">015A1E71-E333-5221-9814-225FF797BA68</object-id>
              <tp:taxon-name-part taxon-name-part-type="order">Ephemeroptera</tp:taxon-name-part>
            </tp:taxon-name><tp:taxon-authority>Hyatt &amp; Arms, 1890</tp:taxon-authority></tp:nomenclature></tp:taxon-treatment>
